# Supplementary material for: Ngn2-Induced Differentiation of the NG108-15 Cell Line Enhances Motor Neuronal Differentiation and Neuromuscular Junction Formation
Source: Biomolecules. 2025 Apr 29;15(5):637. doi: 10.3390/biom15050637 (PMC12108711; doi:10.3390/biom15050637)
Supplement: Supplementary file 1 [file biomolecules-15-00637-s001.zip]

Archive with 4 entries (4 files):
- biomolecules-3574371 Figure S1.jpg
- Table S1 mRNA sequencing CPM data for all cell lines(1).xlsx
- Table S2 Heatmap data of log2FC of differentiated cell lines compared to undifferentiated control - All genes.xlsx
- Table S3 Volcano Plot of differentiated NG108-15 Ngn2-L cells relative to WT cells.xlsx
