# Supplementary material for: Ngn2-Induced Differentiation of the NG108-15 Cell Line Enhances Motor Neuronal Differentiation and Neuromuscular Junction Formation
Source: Biomolecules. 2025 Apr 29;15(5):637. doi: 10.3390/biom15050637 (PMC12108711; doi:10.3390/biom15050637)
Supplement: Supplementary file 1 [file biomolecules-15-00637-s001.zip › Table S1 mRNA sequencing CPM data for all cell lines(1).xlsx]

## Sheet: Table S1 mRNA sequencing CPM da
gene_name	gene_id	Undifferentiated Control 1	Undifferentiated Control 2	Undifferentiated Control 3	NG108-15 WT 1	NG108-15 WT 2	NG108-15 WT 3	NG108-15/Ngn2-L 1	NG108-15/Ngn2-L 2	NG108-15/Ngn2-L 3
Cct6a	ENSRNOG00000000923	74.743	81.446	88.104	88.4	79.283	93.578	15.606	13.591	15.391
Tmem176b	ENSMUSG00000029810	4.916	4.097	4.568	7.706	5.669	9.216	60.087	81.957	72.475
Cd164	ENSRNOG00000000304	6.202	6.149	4.555	11.951	11.896	12.213	0	0	0
Sec63	ENSRNOG00000000314	8.941	6.734	6.993	11.72	11.683	11.529	0	0	0
Kctd20	ENSRNOG00000000517	3.007	3.462	3.375	7.107	6.288	5.449	0	0	0
Cmtr1	ENSRNOG00000000532	5.912	3.81	4.774	11.22	9.436	9.244	0	0	0
Sgpl1	ENSRNOG00000000565	3.374	2.883	2.435	7.765	6.972	6.634	0	0	0
Gnl1	ENSRNOG00000000798	3.292	2.301	2.517	5.934	5.371	5.838	0	0	0
Tmed2	ENSRNOG00000001053	39.939	43.915	44.266	41.918	43.777	47.187	10.948	9.234	11.998
Rplp0	ENSRNOG00000001148	285.986	274.753	229.572	201.546	256.629	198.11	38.565	30.399	31.998
Abcg1	ENSRNOG00000001158	5.823	7.531	6.706	8.322	7.386	10.379	0	0	0
Rrp1	ENSRNOG00000001203	2.89	3.705	3.388	8.188	5.613	7.022	0	0	0
Col18a1	ENSRNOG00000001229	1.738	1.805	2.185	3.963	3.475	4.319	0	0	0
Eif3b	ENSRNOG00000001253	36.599	44.62	40.213	33.783	34.467	36.934	10.054	9.926	10.164
Mdh2	ENSRNOG00000001440	35.625	40.301	43.372	41.697	38.072	40.905	9.589	7.45	9.134
Lemd2	ENSRNOG00000025864	2.817	3.145	2.623	6.525	5.223	5.306	0	0	0
Rpl6	ENSRNOG00000025936	179.381	193.856	154.323	91.375	133.685	115.708	21.72	17.706	20.24
Zwint	ENSRNOG00000048682	5.915	7.468	6.658	17.662	14.506	13.253	0	0	0
Ran	ENSRNOG00000000938	79.731	93.108	85.326	48.069	72.788	58.916	9.902	8.711	10.306
Rac1	ENSRNOG00000001068	19.507	17.228	19.937	19.398	15.415	18.392	4.008	4.062	4.022
Snrpc	ENSRNOG00000000493	5.306	4.868	5.156	8.026	8.918	6.971	0	0	0
Ndufv3	ENSRNOG00000001182	3.565	2.415	2.534	6.179	5.218	5.626	0	0	0
Pttg1ip	ENSRNOG00000001223	8.457	7.291	6.338	12.545	10.051	9.917	0	0	0
Prr3	ENSRNOG00000025806	2.492	2.132	1.926	5.544	4.264	4.465	0	0	0
Ilrun	ENSRNOG00000038883	7.403	7.22	5.92	9.645	9.826	8.65	0	0	0
Supv3l1	ENSRNOG00000000392	1.571	1.672	1.653	3.656	3.459	3.131	0	0	0
Cox6a1	ENSRNOG00000001170	44.609	38.538	36.347	35.845	37.767	41.277	9.851	8.371	8.359
Eif4h	ENSRNOG00000001454	59.083	62.733	59.375	46.602	54.309	49.75	12.557	11.925	13.509
Neurog2	ENSMUSG00000027967	0	0.186	0.092	1.25	0.184	0.474	937.199	1102.69	852.477
Hdac2	ENSRNOG00000000604	14.24	14.51	12.111	16.19	21.75	18.646	0	0	0
Pdap1	ENSRNOG00000000990	26.213	30.049	24.292	30.012	27.283	28.936	6.987	6.46	5.375
Atp2a2	ENSRNOG00000001285	49.607	56.188	60.291	47.614	48.078	53.332	14.674	14.45	15.333
Reep3	ENSRNOG00000000645	7.02	7.544	7.202	8.945	10.435	7.926	0	0	0
Tmem176a	ENSMUSG00000023367	1.912	1.144	1.057	1.62	2.021	1.74	19.439	23.015	25.07
Itga7	ENSMUSG00000025348	1.829	2.151	1.908	2.824	2.906	6.138	103.675	139.477	193.505
Pitpnb	ENSRNOG00000000665	21.037	26.753	23.348	19.165	22.276	21.595	4.559	4.024	4.612
Bag6	ENSRNOG00000000851	20.241	18.463	16.537	29.967	33.11	26.087	0	0	0.051
Afap1	ENSRNOG00000060665	8.858	7.115	8.989	9.913	7.38	8.415	45.547	47.532	36.831
Prrc2a	ENSRNOG00000000852	20.267	23.459	25.586	39.36	51.964	32.177	0.308	0.248	0.255
Agpat1	ENSRNOG00000000437	3.558	3.765	2.159	10.033	9.093	7.87	0	0	0
Pbx2	ENSRNOG00000000440	4.344	3.392	3.583	8.65	6.644	5.878	0	0	0
Ostm1	ENSRNOG00000037647	1.404	1.639	1.866	4.81	3.619	3.344	0	0	0
Ddx54	ENSRNOG00000001377	12.452	13.538	15.255	13.047	12.499	13.198	3.036	2.02	2.113
Dna2	ENSRNOG00000000387	1.349	1.905	2.215	4.4	4.341	3.678	0	0	0
Syngap1	ENSRNOG00000000483	2.5	2.171	1.797	3.511	3.291	3.394	0	0	0
Bltp3a	ENSRNOG00000000495	2.934	2.924	2.521	8.331	5.234	5.298	0	0	0
Gchfr	ENSMUSG00000046814	31.304	35.283	30.669	17.709	17.796	19.408	7.389	5.576	5.541
Atf6b	ENSRNOG00000000431	3.234	4.18	4.225	10.779	8.855	9.625	0.049	0.168	0.148
Glo1	ENSRNOG00000000541	5.915	5.615	4.913	6.996	8.846	6.743	0	0	0
Gcc2	ENSRNOG00000000823	1.294	1.582	1.654	2.405	2.726	2.557	0	0	0
Trappc10	ENSRNOG00000023210	2.911	2.279	2.664	4.571	5.368	4.024	0	0	0
Chchd2l1	ENSRNOG00000065713	40.04	34.741	36.099	24.043	29.445	30.251	8.049	6.762	6.969
ENSRNOG00000070935	ENSRNOG00000070935	2.588	3.714	2.572	9.724	5.301	8.211	0	0	0
Stk38	ENSRNOG00000000519	2.312	3.478	2.666	4.394	4.157	3.793	0	0	0
Ncor2	ENSRNOG00000001004	27.001	29.392	33.003	17.898	18.858	21.386	7.964	6.567	5.724
Hsd17b8	ENSRNOG00000000466	2.845	1.702	2.235	3.92	3.735	3.756	0	0	0
Dnajb12	ENSRNOG00000030408	3.561	4.048	2.941	6.706	4.568	4.939	0	0	0
Lims1	ENSRNOG00000037765	3.573	3.175	3.365	4.778	5.894	4.27	0	0	0
Dynll1	ENSRNOG00000011222	27.105	26.94	27.322	18.737	25.129	24.206	6.048	5.625	5.095
Chrna5	ENSMUSG00000035594	6.131	3.915	4.221	8.464	6.083	9.232	37.106	43.763	36.205
Ranbp2	ENSRNOG00000000796	8.201	9.244	8.375	20.58	11.567	15.168	0.049	0	0
Atat1	ENSRNOG00000000809	1.773	1.968	1.726	3.256	3.297	2.533	0	0	0
Afap1	ENSMUSG00000029094	19.983	20.349	19.845	31.758	19.211	23.59	102.104	142.374	102.788
Slc39a7	ENSRNOG00000000465	12.342	11.827	7.367	19.22	14.155	16.674	0	0	0
Jmjd1c	ENSRNOG00000000648	4.327	5.275	4.17	8.702	6.288	6.443	0	0	0
Smarcb1	ENSRNOG00000028302	5.105	3.398	3.855	6.899	6.734	6.486	0.051	0	0
Snx3	ENSRNOG00000046705	9.459	7.769	6.044	13.213	17.155	12.843	0	0	0
Gm7367	ENSMUSG00000047370	0.458	0.487	0.644	3.195	1.848	2.936	0	0	0
Msi1	ENSRNOG00000001156	25.508	18.762	21.614	15.048	15.68	15.864	4.522	3.938	3.96
Herc4	ENSRNOG00000061040	2.54	2.19	2.362	3.429	3.972	2.92	0	0	0
Cpe	ENSMUSG00000037852	144.912	98.093	84.954	132.013	133.617	124.88	689.143	934.789	955.875
Tap1	ENSRNOG00000000457	1.617	1.255	1.102	3.145	2.722	2.418	0	0	0
Tapbp	ENSRNOG00000029500	3.441	2.713	2.91	4.585	6.292	4.54	0	0	0
Rnf5	ENSRNOG00000000438	3.003	1.902	1.99	3.54	3.218	3.342	0	0	0
Tysnd1	ENSRNOG00000024839	0.97	0.743	0.964	2.407	1.844	1.85	0	0	0
Rnf112	ENSMUSG00000010086	0.613	1.087	1.38	0.821	0.914	1.842	26.075	43.653	29.485
Vps52	ENSRNOG00000000470	4.263	4.58	4.238	13.743	9.706	9.666	0	0.053	0.108
Ppt2	ENSRNOG00000000435	4.112	3.556	2.386	5.92	5.704	5.16	0	0	0
Flot1	ENSRNOG00000000826	5.186	4.008	4.662	5.963	7.288	5.924	0.04	0	0
Eif4ebp2	ENSRNOG00000055391	5.619	2.676	2.32	10.279	8.75	11.585	0	0	0
Ddx21	ENSRNOG00000043099	9.381	19.067	11.668	37.478	23.551	26.818	0	0	0
Mtch1	ENSRNOG00000000527	21.451	19.533	14.235	21.273	22.8	18.19	0	0	0
Gtf3c6	ENSRNOG00000000586	1.294	1.623	1.24	2.458	2.854	2.234	0	0	0
Tns2	ENSMUSG00000037003	17.21	16.08	20.031	34.002	18.178	31.048	101.1	99.143	121.77
Brsk2	ENSMUSG00000053046	8.595	11.578	11.572	23.078	14.752	20.005	52.587	64.47	65.551
Btbd17	ENSMUSG00000000202	22.476	15.276	14.543	3.621	5.906	11.072	121.077	166.037	147.527
Rtn4ip1	ENSRNOG00000000279	0.739	1.022	0.781	2.777	1.706	2.182	0	0	0
Rnf10	ENSRNOG00000001172	29.591	28.618	28.568	26.192	28.424	30.59	9.86	7.4	6.613
Pfdn6	ENSRNOG00000000473	3.046	2.014	1.788	4.146	4.361	3.661	0	0	0
Psap	ENSRNOG00000000571	41.687	32.047	24.065	39.219	49.997	43.589	0	0	0
Pwp2	ENSRNOG00000001210	2.08	3.348	2.343	6.334	4.798	4.076	0	0	0
Ppp1r10	ENSRNOG00000059268	2.82	4.422	3.447	6.054	8.312	5.78	0	0	0
Rev3l	ENSRNOG00000000593	3.421	4.933	4.181	7.11	6.425	4.734	0	0	0
Mrps18b	ENSRNOG00000000804	4.363	3.811	3.293	8.278	5.342	5.029	0	0	0
Cops6	ENSRNOG00000001346	20.736	19.513	20.206	21.822	18.125	19.404	6.371	4.547	4.275
Abhd16a	ENSRNOG00000056637	4.447	3.392	2.676	6.143	6.074	5.265	0	0	0
Clec2l	ENSMUSG00000079598	1.663	1.529	2.617	6.729	7.544	7.369	16.665	16.588	18.168
Sox8	ENSMUSG00000024176	130.475	96.987	132.8	94.112	115.317	73.354	19.754	20.395	18.456
Asf1a	ENSRNOG00000000415	0.924	1.674	1.194	4.115	2.587	2.844	0	0	0
Brd2	ENSRNOG00000000461	10.16	20.179	10.802	40.121	44.133	29.651	0	0	0
Rpf2	ENSRNOG00000000587	3.201	3.872	2.307	7.464	5.641	4.885	0	0	0
Mmd2	ENSMUSG00000039533	0	0	0	0	0	0	1.895	1.923	1.911
Entpd3	ENSMUSG00000041608	179.152	174.344	166.222	50.978	60.225	46.808	31.612	28.38	46.02
Gopc	ENSRNOG00000000408	3.01	4.113	2.156	4.692	5.553	5.446	0	0	0
Slc19a1	ENSRNOG00000001232	1.415	1.514	1.841	2.149	2.46	1.832	0	0	0
Mcm3ap	ENSRNOG00000001272	3.318	3.804	2.611	8.049	5.724	4.727	0	0	0
Gnb2	ENSRNOG00000001409	73.467	58.103	56.909	50.816	63.003	53.041	14.954	15.044	15.967
Fkbp5	ENSRNOG00000022523	2.589	4.884	2.941	9.481	9.395	6.495	0	0	0
Mcoln1	ENSRNOG00000000975	12.055	13.948	13.202	11.359	11.996	10.124	2.224	2.09	2.971
Rrp1b	ENSRNOG00000001194	2.218	3.766	2.848	4.807	6.299	4.502	0	0	0
Clip2	ENSRNOG00000021611	32.35	27.233	26.288	15.335	19.9	15.524	4.79	5.297	5.106
Skic2	ENSRNOG00000000421	2.589	2.647	2.342	3.79	5.63	3.655	0	0	0
B3galt4	ENSRNOG00000000471	22.978	21.178	12.927	28.737	32.047	25.862	0	0	0
Hk1	ENSRNOG00000046891	12.108	13.298	9.968	11.139	16.992	13.319	0	0	0
Prep	ENSRNOG00000051061	4.622	8.178	5.651	12.057	10.991	8.579	0	0	0
Ado	ENSRNOG00000070733	2.033	1.209	2.067	3.466	4.618	3.411	0	0	0
Dhx16	ENSRNOG00000030157	2.033	1.766	1.562	3.005	4.016	2.702	0	0	0
Tbc1d22b	ENSRNOG00000059458	1.943	1.722	1.38	2.711	2.681	2.088	0	0	0
Trpm2	ENSRNOG00000001216	2.218	1.721	2.527	1.802	2.079	1.942	0	0	0
Slx9	ENSRNOG00000001225	1.386	1.809	1.332	2.317	2.257	1.805	0	0	0
St18	ENSMUSG00000033740	0.832	0.5	0.548	1.45	0.812	1.026	15.757	23.804	18.861
Adgrg1	ENSMUSG00000031785	0.863	0.64	1.084	5.453	1.906	6.428	108.044	112.783	186.528
Ppp1cc	ENSRNOG00000001269	25.68	27.819	28.977	22.347	24.649	32.621	7.865	8.266	6.983
Afap1l1	ENSMUSG00000033032	161.241	143.414	144.946	69.485	87.633	56.86	31.975	27.409	34.392
Zbtb22	ENSRNOG00000000476	1.212	0.889	0.854	2.284	1.472	1.847	0	0	0
Abcf1	ENSRNOG00000000799	8.589	12.081	8.058	22.191	24.261	14.604	0	0	0
Pofut2	ENSRNOG00000001228	3.42	3.018	2.158	3.889	3.504	3.084	0	0	0
Snrpd3	ENSRNOG00000050410	4.197	5.832	3.802	7.111	9.296	6.242	0	0	0
Ttyh3	ENSRNOG00000055583	22.146	25.461	26.548	11.44	14.078	17.487	5.49	4.482	5.817
LOC102556092	ENSRNOG00000064009	19.594	28.604	27.837	27.906	31.314	30.742	7.351	6.997	5.673
Rps18l1	ENSRNOG00000033152	48.985	47.346	30.117	68.473	76.282	55.057	0	0.05	0
Btg2	ENSMUSG00000020423	3.743	5.303	3.858	6.245	4.013	3.556	25.31	27.505	32.125
Ddx39b	ENSRNOG00000000841	13.416	15.537	16.02	16.869	27.303	16.907	0	0	0
Septin10	ENSRNOG00000049507	1.978	2.046	1.242	2.673	3.078	2.689	0	0	0
Mdga1	ENSRNOG00000000536	3.605	1.58	1.885	5.085	6.831	5.971	0	0	0
Dennd11	ENSMUSG00000037172	14.707	9.241	11.894	21.634	13.24	21.711	110.894	137.004	100.337
Creg1	ENSMUSG00000040713	2.466	3.689	2.787	13.209	10.388	12.798	29.016	23.059	29.191
Trim26	ENSRNOG00000032930	1.615	1.393	1.514	4.525	2.488	3.644	0	0	0
6430548M08Rik	ENSMUSG00000031824	16.736	13.752	19.905	23.551	13.591	24.806	74.484	96.709	97.248
Plod3	ENSRNOG00000001417	32.578	32.894	31.46	21.119	25.373	24.942	8.031	7.693	8.684
Atp5mf	ENSRNOG00000027049	13.376	14.603	15.148	11.245	13.425	15.039	3.964	3.906	3.003
Ddt	ENSRNOG00000068887	2.542	2.136	1.883	4.027	3.458	2.514	0	0	0
Padi2	ENSMUSG00000028927	288.156	173.244	164.313	79.747	105.373	109.816	29.287	26.224	32.256
RGD735065	ENSRNOG00000000524	5.32	4.644	3.322	6.641	8.644	5.92	0	0	0
Pebp1	ENSRNOG00000001136	80.515	57.129	54.045	44.137	60.796	48.357	11.573	11.744	10.116
Timm44	ENSRNOG00000001058	9.242	9.5	10.462	9.989	6.947	9.914	2.453	1.74	2.323
Slc17a7	ENSMUSG00000070570	10.3	3.358	5.079	5.123	7.797	13.127	107.622	113.825	105.913
Cyth3	ENSRNOG00000001065	20.148	20.083	18.005	10.771	9.971	11.469	4.707	4.318	5.328
Galnt3	ENSRNOG00000005727	8.495	11.234	7.571	13.721	9.679	11.75	1.47	1.25	1.725
Myc	ENSMUSG00000022346	92.395	87.494	102.39	254.917	158.102	222.444	49.93	51.306	61.696
Mapk14	ENSRNOG00000000513	5.048	5.995	4.692	11.36	8.198	8.751	0.362	0.047	0.324
Neurod2	ENSMUSG00000038255	0	0	0	0	0	0	1.912	2.63	2.91
Gcn1	ENSRNOG00000021871	22.968	26.758	30.561	27.938	21.304	32.163	7.886	5.358	7.349
Hace1	ENSRNOG00000000327	3.69	2.608	3.393	3.23	5.105	3.972	0	0	0
Fance	ENSRNOG00000000504	0.832	1.067	0.827	1.251	1.336	1.235	0	0	0
Cdc40	ENSRNOG00000000581	2.218	2.51	1.516	4.024	3.323	2.702	0	0	0
Sart3	ENSRNOG00000000702	6.377	7.903	7.992	6.212	6.74	6.919	1.618	1.588	1.381
Kdelr2	ENSRNOG00000001083	24.041	23.548	22.958	20.296	18.793	26.757	6.237	3.873	5.232
Phgdh	ENSRNOG00000019328	94.218	139.088	118.01	71.453	80.346	57.306	20.005	18.618	25.467
Eml6	ENSMUSG00000044072	18.241	16.52	17.101	32.555	18.742	33.624	110.429	142.193	118.205
Cabin1	ENSRNOG00000001237	2.151	2.176	2.688	4.607	3.892	2.601	0	0	0
Hnrnph3	ENSRNOG00000048193	5.042	5.68	5.887	7.99	10.676	6.957	0.259	0.282	0.388
Gatd3a	ENSRNOG00000001211	2.218	3.382	1.699	6.501	3.587	4.995	0	0	0
Slc37a1	ENSMUSG00000024036	10.525	12.533	8.786	9.647	8.202	10.457	34.206	42.867	43.734
Unc5b	ENSRNOG00000000567	19.777	23.963	15.164	21.963	24.341	16.908	0	0	0
F2r	ENSMUSG00000048376	175.068	162.357	164.807	31.025	59.123	45.834	26.379	31.465	38.334
Daxx	ENSRNOG00000000477	1.935	1.311	1.923	3.15	4.34	2.652	0	0	0
Pcnt	ENSRNOG00000001276	1.234	1.566	1.434	1.666	2.074	1.44	0	0	0
Chrna3	ENSRNOG00000013829	44.58	39.16	46.366	36.989	29.066	33.508	131.51	181.922	121.208
Micu1	ENSRNOG00000043436	3.464	3.669	2.16	3.611	4.611	4.034	0	0	0
Fgd4	ENSRNOG00000059491	0.655	0.427	0.75	0.472	0.432	0.338	5.597	5.775	4.603
Bicc1	ENSRNOG00000000614	1.337	1.972	1.079	2.286	2.608	2.099	0	0	0
Agpat3	ENSRNOG00000001205	2.865	2.093	1.283	8.894	4.343	6.204	0	0	0
Mmel1	ENSMUSG00000058183	0.045	0	0.089	0.223	0.194	0.478	13.846	12.472	16.802
Anapc16	ENSRNOG00000000576	1.206	2.382	1.649	4.063	2.345	2.93	0	0	0
Rab35	ENSRNOG00000022014	7.586	9.386	9.011	8.445	7.817	9.242	2.484	2.478	2.22
Zfp523	ENSRNOG00000000501	1.511	1.051	0.903	2.24	1.388	2.182	0	0	0
Taf11	ENSRNOG00000024601	0.788	0.65	0.552	1.465	1.06	1.194	0	0	0
Gna12	ENSRNOG00000001235	29.345	22.264	22.552	21.824	18.046	21.519	6.472	6.352	7.154
Wdr46	ENSRNOG00000031171	1.705	3.304	3.095	7.75	4.538	4.956	0	0	0
Fig4	ENSRNOG00000000312	1.617	1.115	1.24	1.572	1.708	1.327	0	0	0
Rpl21	ENSRNOG00000000957	124.949	117.728	96.317	94.705	106.781	105.389	26.036	11.403	21.867
LOC108348870	ENSRNOG00000029410	34.654	41.859	29.166	27.847	35.734	31.204	6.818	4.256	7.796
Coro1c	ENSRNOG00000000697	31.059	28.349	29.109	20.056	25.674	16.57	6.33	5.857	4.594
Fam13c	ENSRNOG00000000275	3.436	2.331	2.368	3.393	2.059	2.397	0	0	0
Ccar1	ENSRNOG00000000397	3.74	8.709	5.629	12.838	8.11	9.768	0	0	0
C2cd4c	ENSMUSG00000045912	0	0	0	0.06	0.023	0.253	3.451	3.363	3.662
Tyw1	ENSRNOG00000024352	6.284	7.448	7.67	5.778	5.216	6.918	1.127	0.943	1.529
Fgd4	ENSMUSG00000022788	4.478	5.564	6.017	6.235	3.743	3.863	42.115	49.872	27.018
Hmga1	ENSRNOG00000000488	11.658	11.104	6.956	10.834	12.278	9.523	0	0	0
RT1-CE16	ENSRNOG00000065254	2.186	1.874	2.101	4.289	7.013	4.419	0	0.058	0
Septin3	ENSMUSG00000022456	28.773	32.839	43.457	79.819	54.16	63.895	164.833	215.189	200.636
Ptpn11	ENSRNOG00000030124	22.777	26.944	25.989	33.467	21.853	33.044	8.606	5.677	8.366
Jag1	ENSMUSG00000027276	35.475	43.946	40.993	29.717	27.998	18.083	5.182	5.636	6.621
Arpc1b	ENSRNOG00000000991	42.947	41.925	36.971	14.246	26.675	16.762	4.247	4.409	4.65
Pds5b	ENSRNOG00000001098	14.875	13.953	18.197	10.438	14.455	14.362	3.484	3.185	3.628
Sh2b3	ENSRNOG00000028198	63.539	50.878	47.633	18.603	30.984	23.12	8.234	6.749	9.62
Rhbdl3	ENSMUSG00000017692	1.543	1.445	2.407	11.983	5.469	6.983	37.654	34.828	29.903
Cdk19	ENSRNOG00000000583	2.727	2.465	2.113	2.633	4.296	2.797	0	0	0
Dip2a	ENSRNOG00000043212	2.041	1.389	1.289	2.687	2.894	1.928	0	0	0
Ppp1r18	ENSRNOG00000000818	3.046	2.881	2.918	4.293	7.108	3.859	0	0	0
Chst3	ENSRNOG00000000572	0.416	0.279	0.413	1.247	1.016	0.995	0	0	0
Wasf1	ENSRNOG00000047476	1.941	2.648	1.653	2.777	4.059	2.656	0	0	0
Ccdc6	ENSRNOG00000024019	1.849	1.163	1.47	2.033	2.863	1.895	0	0	0
Nhlh1	ENSRNOG00000005166	0	0.051	0	0	0	0	16.55	25.917	13.414
Ninj1	ENSMUSG00000037966	89.348	84.13	62.644	50.899	46.302	44.235	21.644	17.505	23.389
Kcne5	ENSMUSG00000090122	1.248	0.464	0.78	5.659	3.59	3.659	14.302	18.225	17.377
Atg5	ENSRNOG00000000322	0.896	1.41	1.003	2.172	2.232	1.468	0	0	0
Adarb1	ENSRNOG00000001227	1.413	1.129	1.179	1.882	2.357	1.432	0	0	0
Pkdcc	ENSRNOG00000004205	1.016	1.237	0.827	2.206	1.966	2.5	6.851	7.206	7.367
Ppa1	ENSRNOG00000000557	12.791	10.75	7.291	14.51	16.249	12.514	0	0	0
Vars2	ENSRNOG00000000833	1.479	1.627	0.873	1.756	1.57	1.895	0	0	0
Vwa5b2	ENSRNOG00000001707	1.063	1.442	1.194	1.017	0.508	0.758	7.744	12.902	9.672
Vipr1	ENSMUSG00000032528	0	0	0	0	0	0	2.008	2.083	1.183
Hsf2	ENSRNOG00000000808	2.686	3.14	2.796	3.919	4.947	3.333	0	0.07	0
Arpc3	ENSRNOG00000008673	19.108	14.507	14.792	15.811	12.933	13.715	4.646	3.435	4.554
Ring1	ENSRNOG00000000467	0.932	1.255	0.667	4.369	1.896	3.642	0	0	0
Prkab1	ENSRNOG00000001142	4.852	5.291	6.566	6.809	6.589	6.124	1.326	1.043	1.431
Crhr1	ENSMUSG00000018634	1.987	4.227	6.246	1.388	2.444	2.799	25.169	29.137	28.866
Baz1b	ENSRNOG00000001453	15.056	22.644	28.671	19.608	22.33	21.788	4.505	4.4	3.225
Lrig1	ENSMUSG00000030029	263.502	241.795	236.727	91.652	152.998	120.383	66.536	59.478	62.113
Pcbp3	ENSRNOG00000001245	27.14	19.58	16.184	21.765	27.262	17.969	0.744	0.552	0.349
Rnf8	ENSRNOG00000047171	1.329	1.214	1.039	1.307	1.487	1.026	0	0	0
Kirrel2	ENSMUSG00000036915	2.382	0.573	1.214	1.019	1.301	2.882	35.253	24.973	31.821
Zfp68	ENSRNOG00000001317	9.509	8.056	9.488	7.971	9.413	9.005	2.714	2.232	2.567
Nfkbil1	ENSRNOG00000000839	1.017	0.649	0.597	1.299	1.426	1.189	0	0	0
Anks1a	ENSRNOG00000000498	2.3	1.934	1.272	4.363	2.362	3.248	0	0	0
Gpank1	ENSRNOG00000000848	0.888	0.598	0.501	1.643	1.025	1.344	0	0	0
Rims1	ENSMUSG00000041670	0.053	0.138	0.115	0.105	0.371	0.139	5.561	7.454	6.049
Tap2	ENSRNOG00000000455	0.323	0.464	0.505	5.091	2.121	2.562	0	0	0
Rwdd1	ENSRNOG00000042916	2.842	4.051	2.923	4.453	4.844	3.036	0	0	0
Nhlh1	ENSMUSG00000051251	0.139	0	0.15	0.093	0.184	0	98.962	142.459	71.649
Ube2g2	ENSRNOG00000001222	3.628	5.273	3.15	7.583	6.04	5.361	0	0.048	0.101
Mapkapk5	ENSRNOG00000001345	6.01	5.705	5.316	5.559	5.779	6.907	1.391	1.523	1.52
Lgi4	ENSMUSG00000036560	0.302	0.217	0.3	0	0	0.177	4.703	8.361	8.114
Ank3	ENSRNOG00000053288	1.686	1.755	0.933	2.504	3.924	2.732	0	0	0
Fyn	ENSRNOG00000000596	7.122	7.875	3.995	13.074	8.992	8.337	0	0	0
Serinc1	ENSRNOG00000029360	21.429	15.517	12.857	35.25	16.441	32.838	0.02	0	0
Chrna7	ENSMUSG00000030525	4.472	4.927	5.699	9.246	4.76	6.363	30.634	42.606	28.104
Gal3st3	ENSMUSG00000047658	3.373	1.579	2.755	4.628	2.859	4.269	16.535	23.181	19.393
Kifbp	ENSRNOG00000000395	1.527	2.065	1.008	3.006	1.7	2.694	0	0	0
Nus1	ENSRNOG00000000411	4.344	5.021	3.261	6.611	7.617	4.313	0	0	0
S100a6	ENSRNOG00000011647	53.232	44.062	41.156	25.297	29.723	19.243	7.958	8.142	10.169
Zfand3	ENSRNOG00000059659	7.827	5.609	3.96	11.99	9.704	9.388	0	0.054	0.035
Kmt5a	ENSRNOG00000064318	20.46	27.825	23.764	19.97	22.329	26.571	7.076	5.719	5.184
Chfr	ENSRNOG00000037430	5.53	6.058	5.527	7.246	6.987	7.391	2.252	1.579	1.441
Specc1l	ENSRNOG00000001303	3.994	2.166	2.22	2.756	3.625	3.14	0	0	0
ENSRNOG00000065096	ENSRNOG00000065096	21.95	16.963	19.061	16.834	15.735	28.476	4.119	4.318	4.292
Tfam	ENSRNOG00000000613	3.142	4.265	2.479	3.804	4.924	3.137	0	0	0
Ubl3	ENSRNOG00000000921	19.503	16.476	14.927	9.47	13.154	10.802	3.582	3.476	2.666
Rhbdd2	ENSRNOG00000001443	7.763	9.375	11.02	7.275	7.969	8.701	2.553	1.638	1.678
Suds3	ENSRNOG00000001139	7.788	10.995	9.11	12.056	7.848	12.122	2.15	2.076	2.462
Pus1	ENSRNOG00000037500	4.739	6.257	6.608	4.389	4.976	4.562	0.955	0.743	0.921
Fmod	ENSRNOG00000003183	0	0.046	0	0.046	0	0	2.501	3.176	3.7
Csnk2b	ENSRNOG00000000847	7.379	6.595	5.059	7.324	11.062	9.729	0.058	0	0
Ascc3	ENSRNOG00000037604	0.628	0.692	0.403	2.477	1.453	1.518	0	0	0
Pomp	ENSRNOG00000049229	19.137	21.944	17.191	16.178	21.243	14.888	4.099	2.993	4.238
Bcam	ENSMUSG00000002980	3.072	3.589	4.717	2.719	3.736	4.723	14.411	15.646	16.516
Rsad2	ENSMUSG00000020641	0	0	0	0	0	0	0.784	0.744	0.937
Ube2d1	ENSRNOG00000000611	0.639	0.961	0.998	1.331	1.074	0.893	0	0	0
Cpe	ENSRNOG00000043387	21.256	15.83	14.695	35.072	26.271	33.031	107.172	171.266	155.722
Rufy2	ENSRNOG00000065563	0.373	0.566	0.616	1.285	1.389	0.948	0	0	0
RGD1566085	ENSRNOG00000068407	0.837	1.353	0.601	1.449	1.392	1.546	0	0	0
Pxdn	ENSMUSG00000020674	270.012	253.666	271.774	69.076	123.012	90.589	66.071	75.624	76.334
Ap1s1	ENSRNOG00000001415	11.913	11.221	9.594	9.443	12.813	12.89	2.444	2.235	2.866
Anapc5	ENSRNOG00000001316	51.092	43.803	46.204	23.501	45.88	28.149	7.813	6.76	8.144
U2af1	ENSRNOG00000045860	4.416	7.595	5.863	6.801	9.359	5.802	0	0	0
Nrbf2	ENSRNOG00000000641	0.647	0.577	0.643	1.16	0.958	0.939	0	0	0
Limk1	ENSRNOG00000001470	20.287	17.323	18.846	9.327	11.195	11.202	4.227	4.659	4.785
Cyyr1	ENSMUSG00000041134	2.591	3.565	5.079	5.153	3.778	6.667	31.198	40.056	22.679
Zup1	ENSRNOG00000000398	1.155	0.882	0.918	2.64	1.198	1.519	0	0	0
Mgst3	ENSRNOG00000004245	0.231	0.275	0.138	0.469	0.455	0.432	3.37	3.833	3.661
Stox1	ENSMUSG00000036923	0.335	0.303	0.433	0.962	0.811	1.554	8.349	7.671	9.132
Bcr	ENSRNOG00000001304	4.763	3.965	2.889	4.083	3.508	2.557	0	0	0
Hs3st6	ENSMUSG00000039628	168.992	118.735	142.376	18.398	44.67	23.975	25.313	25.406	21.597
Col11a2	ENSRNOG00000000463	3.454	2.826	2.325	2.552	1.663	3.704	0	0	0
Tmem120a	ENSRNOG00000001441	8.357	10.303	10.412	4.184	6.546	4.699	1.38	0.995	0.788
Mmp11	ENSRNOG00000028344	0.967	0.833	0.738	1.451	1.378	0.898	0	0	0
Pdxk	ENSRNOG00000049937	0.832	1.01	0.505	1.93	1.919	1.297	0	0	0
Tpcn1	ENSRNOG00000059344	7.579	9.302	12.179	6.284	7.99	8.621	1.127	1.34	1.48
LOC100912209	ENSRNOG00000064499	0.787	0.396	0.436	1.091	0.959	1.1	0	0	0
Ascc1	ENSRNOG00000056647	2.714	1.714	1.462	2.493	2.78	1.892	0	0	0
Slc12a9	ENSRNOG00000048487	9.228	8.972	8.99	3.266	4.61	4.974	1.665	1.239	1.452
Zbtb24	ENSRNOG00000000308	0.323	0.186	0.138	1.017	1.108	0.995	0	0	0
Marcks	ENSRNOG00000000579	7.255	5.483	5.282	13.079	15.699	8.67	0.098	0	0
Uspl1	ENSRNOG00000000909	5.3	6.961	6.267	5.609	4.153	5.938	1.281	1.132	1.415
Gata2	ENSMUSG00000015053	145.319	283.268	208.771	84.93	76.764	94.935	27.658	33.484	48.478
Nyap2	ENSMUSG00000054976	0.251	0.427	1.116	2.932	0.889	1.641	35.168	58.417	33.495
Nelfe	ENSRNOG00000000420	3.006	2.879	2.846	5.705	5.947	3.184	0	0	0
Get4	ENSRNOG00000001293	8.281	13.222	12.178	6.566	8.283	8.38	2.037	1.621	1.744
Tpst1	ENSRNOG00000000900	9.307	8.177	8.15	6.296	7.948	6.863	2.154	1.782	2.033
Hs3st2	ENSMUSG00000046321	1.967	3.004	4.519	0.999	0.814	1.505	11.901	16.029	20.424
Ehmt2	ENSRNOG00000030630	15.231	10.978	10.889	17.842	20.814	12.213	0	0.075	0
Rps10l1	ENSRNOG00000000490	21.633	18.291	11.459	18.757	27.052	18.223	0	0	0
Serping1	ENSMUSG00000023224	13.304	7.436	8.452	6.349	9.599	16.892	70.939	70.313	76.04
Cpne5	ENSRNOG00000000522	1.648	1.369	1.056	0.832	0.554	0.707	0	0	0
Gm36684	ENSMUSG00000117278	28.213	38.512	27.032	12.909	13.704	14.698	7.252	8.053	9.983
Pgam5	ENSRNOG00000037443	5.545	8.029	8.265	9.959	7.787	9.969	2.209	1.738	2.023
Mlec	ENSRNOG00000064601	9.75	7.979	10.147	6.72	8.612	12.996	1.473	1.192	1.333
Eif4ebp1	ENSRNOG00000012582	27.936	26.052	20.842	20.585	21.512	16.032	6.698	4.887	5.47
Tff3	ENSMUSG00000024029	0	0	0	0	0	0	7.227	2.966	4.65
Ddr1	ENSRNOG00000057125	8.785	7.82	5.751	8.493	7.744	6.566	0.049	0.05	0
Tsc22d4	ENSRNOG00000050805	20.748	14.298	17.393	9.272	13.211	12.479	4.178	3.486	4.066
Psmb9	ENSRNOG00000000459	0.387	0.328	0.699	0.852	1.162	1.26	0	0	0
Actb	ENSRNOG00000034254	256.569	285.737	303.539	107.936	279.99	146.794	41.009	34.06	38.007
Tspyl4	ENSRNOG00000000547	0.832	0.465	0.322	2.634	1.201	2.464	0	0	0
Nsun5	ENSRNOG00000001450	4.39	3.761	5.511	4.028	4.149	5.077	0.834	0.993	0.987
Pknox1	ENSRNOG00000001184	1.316	0.826	0.841	1.32	2.603	2.394	0	0	0
Trim55	ENSMUSG00000060913	0.091	0.046	0.226	0.046	0.045	0.093	4.444	5.355	3.204
Psmb8	ENSRNOG00000000456	0.508	0.417	0.689	2.835	1.241	1.381	0	0	0
Coq5	ENSRNOG00000001171	3.881	3.897	4.867	5.376	4.053	6.649	0.786	1.092	1.086
Cisd1	ENSRNOG00000000610	3.361	4.462	2.834	4.275	6.483	3.33	0	0	0
Gucd1	ENSRNOG00000049952	1.814	2.742	2.358	3.213	4.923	2.339	0	0	0
Rxrb	ENSRNOG00000000464	3.556	2.926	2.066	4.941	2.264	3.785	0	0	0
Brap	ENSRNOG00000046497	6.423	8.554	8.589	7.073	6.278	6.493	2.157	1.489	2.269
Smim45	ENSMUSG00000068099	0.277	0.142	0.229	0.37	0.092	0.332	5.838	4.016	5.372
Polr1h	ENSRNOG00000000779	1.662	0.976	0.742	1.663	1.73	1.312	0	0	0
Polr1d	ENSRNOG00000000954	15.439	14.424	10.667	9.165	7.818	8.685	2.616	1.73	3.048
Cep85l	ENSRNOG00000000414	0.601	0.465	0.414	0.648	0.875	0.807	0	0	0
Xaf1	ENSMUSG00000040483	0.296	0.463	0.137	3.351	1.549	2.658	8.02	7.793	7.325
Pom121	ENSRNOG00000001449	17.327	16.759	18.279	10.116	16.335	16.311	3.231	2.661	4.253
Qrsl1	ENSRNOG00000026049	0.508	0.696	0.827	1.343	0.645	1.044	0	0	0
Prmt2	ENSRNOG00000001297	3.651	2.832	2.158	4.029	3.733	2.231	0	0	0
Chrnb4	ENSMUSG00000035200	1.201	0.976	1.286	1.017	1.2	1.327	32.925	37.201	18.448
Srsf9	ENSRNOG00000001163	3.635	3.796	4.101	3.134	3.496	3.713	0.854	0.488	0.721
Mcm9	ENSRNOG00000003281	0.462	0.558	0.505	0.739	0.786	0.568	0	0	0
Heg1	ENSMUSG00000075254	0.796	0.361	1.496	1.96	2.269	1.621	16.999	13.431	18.142
Bak1	ENSRNOG00000000485	0.878	0.325	0.597	1.621	1.982	1.234	0	0	0
Lhx4	ENSMUSG00000026468	2.542	2.618	4.298	4.271	4.563	4.681	44.641	47.492	21.283
Syt17	ENSMUSG00000058420	12.916	6.974	11.4	8.796	9.005	8.768	37.712	45.916	34.172
Tapbp	ENSMUSG00000024308	41.526	26.887	38.351	47.238	32.857	69.808	175.602	167.284	142.807
Stk19	ENSRNOG00000048929	0.323	0.694	0.459	1.674	0.873	1.048	0	0	0
Nipal4	ENSMUSG00000020411	10.074	5.857	7.856	2.635	2.723	3.886	0.49	0.695	0.74
Cdk2ap1	ENSRNOG00000001070	15.771	22.589	20.163	13.306	18.799	14.846	5.409	4.613	5.053
Cib2	ENSMUSG00000037493	1.571	0.973	1.01	1.717	1.564	3.138	10.618	15.346	15.354
Cstb	ENSRNOG00000001201	2.308	1.786	1.33	1.46	2.636	1.877	0	0	0
Slc29a3	ENSRNOG00000000568	0.331	0.547	0.311	1.29	0.952	0.761	0	0	0
Taf6	ENSRNOG00000001355	6.562	7.245	9.323	6.804	9.96	8.065	1.914	1.638	1.53
Susd2	ENSMUSG00000006342	2.721	1.484	3.942	0.323	0.837	1.939	16.764	17.418	13.43
Amd1	ENSRNOG00000000585	3.93	3.338	3.629	4.459	7.416	5.098	0.098	0	0
Psph	ENSRNOG00000000925	9.362	16.549	12.674	13.361	8.145	10.266	1.769	1.241	1.876
Brpf3	ENSRNOG00000028641	0.597	1.942	1.109	2.566	2.48	1.854	0	0	0
Dcbld1	ENSRNOG00000000407	0.712	0.577	0.556	1.369	0.617	0.905	0	0	0
Srpk1	ENSRNOG00000000511	6.02	6.06	8.243	7.34	14.991	7.708	0	0	0
Iscu	ENSRNOG00000000701	4.389	4.617	4.129	7.552	5.177	5.202	0.789	0.944	0.988
4930447F24Rik	ENSMUSG00000102224	0	0	0	0	0	0.025	0.925	0.589	0.843
Hpca	ENSRNOG00000006979	13.908	11.169	13.348	7.099	13.481	13.657	45.367	57.061	45.419
Pnlip	ENSMUSG00000046008	0	0	0	0	0	0	0.835	1.19	1.036
Bri3	ENSRNOG00000001009	4.481	3.682	3.875	3.51	3.342	3.4	0.593	0.746	0.791
Kdm2b	ENSRNOG00000025702	6.126	6.612	6.853	5.948	6.598	5.461	1.723	1.571	1.951
Tmod3	ENSRNOG00000032436	22.239	21.263	24.722	7.773	12.467	7.396	6.313	5.704	6.02
Mtres1	ENSRNOG00000047118	1.082	0.477	0.615	1.101	1.326	0.982	0	0	0
Ttyh2	ENSMUSG00000034714	44.399	22.192	27.203	61.643	29.251	70.434	222.419	227.402	206.508
Tecpr1	ENSMUSG00000066621	27.473	19.508	18.854	26.692	14.072	24.82	87.58	110.447	88.975
Lama4	ENSMUSG00000019846	68.579	87.044	105.574	57.196	39.298	56.022	18.92	18.074	32.155
Tesc	ENSMUSG00000029359	598.374	531.73	509.319	208.265	395.312	193.863	111.487	108.839	112.867
Cd248	ENSMUSG00000056481	15.804	11.01	14.926	6.848	8.349	11.951	41.257	38.666	56.547
Sptb	ENSRNOG00000006911	1.076	1.277	1.633	0.943	1.26	2.174	6.871	7.868	7.226
Islr	ENSRNOG00000048924	174.644	156.535	159.324	56.22	91.264	57.003	32.08	29.824	50.217
Dnajc12	ENSRNOG00000051960	1.388	0.695	0.959	0.791	1.058	1.24	0	0	0
Stra6	ENSRNOG00000008312	74.721	92.697	89.282	14.178	28.873	19.254	13.049	13.898	16.924
Atxn2	ENSRNOG00000001256	6.823	6.204	6.154	5.091	4.827	6.684	1.892	1.442	2.066
Cdca7l	ENSMUSG00000021175	21.711	28.748	30.3	23.071	35.506	30.448	6.547	7.599	8.432
Mfhas1	ENSMUSG00000070056	7.833	11.012	13.589	29.263	18.615	25.702	42.534	56.389	57.751
Slc7a1	ENSRNOG00000000924	28.744	42.386	37.49	46.916	24.996	47.445	9.504	6.103	9.668
Foxo6	ENSMUSG00000052135	1.664	3.047	2.388	1.122	0.933	1.897	14.619	13.358	11.3
Cuta	ENSRNOG00000000481	2.396	2.238	1.139	3.522	3.179	2.593	0.063	0	0
Slc6a6	ENSMUSG00000030096	190.239	127.948	146.983	41.231	75.26	49.054	39.045	40.766	39.23
Ccz1b	ENSRNOG00000001032	4.422	6.503	6.67	6.802	6.241	6.8	2.073	1.488	1.45
H2bc21	ENSMUSG00000068854	0.739	0.79	0.827	6.709	3.782	4.505	8.438	8.885	7.944
Insr	ENSRNOG00000029986	7.853	6.699	6.248	3.094	4.019	3.553	0.931	0.695	1.233
Man1c1	ENSMUSG00000037306	191.875	178.473	152.501	30.796	49.758	41.213	81.972	111.269	137.138
Sertm2	ENSMUSG00000085139	0	0	0	0	0	0	0.98	1.736	2.564
Emid1	ENSMUSG00000034164	417.023	516.471	469.581	123.182	276.372	152.262	82.824	79.856	101.066
Shox2	ENSMUSG00000027833	13.693	11.18	14.523	36.313	18.067	32.377	65.549	65.399	52.247
Klc3	ENSMUSG00000040714	5.55	3.904	2.854	0.755	2.522	1.668	14.751	17.575	20.188
Xab2	ENSRNOG00000000988	9.83	10.441	13.256	17.088	9.231	15.168	3.866	2.867	3.147
Nudt3	ENSRNOG00000061176	6.777	6.013	4.964	13.376	11.065	10.082	0.323	0.948	0.319
Atp6v1g2	ENSMUSG00000024403	0.798	0.738	1.087	6.334	3.236	6.016	6.61	6.809	7.608
Ssh1	ENSRNOG00000000695	4.561	4.466	5.222	4.005	4.193	4.673	0.992	0.794	1.524
AABR07035338.1	ENSRNOG00000039819	8.733	11.826	9.385	9.155	7.706	8.382	2.576	2.826	2.594
Rsph1	ENSMUSG00000024033	0.276	0.231	0.366	0.51	0.733	0.57	9.445	12.758	11.541
Arid5b	ENSRNOG00000000635	1.382	1.223	1.207	1.963	3.163	1.296	0	0	0
B3galt2	ENSMUSG00000033849	0.97	0.465	0.551	2.586	1.248	2.32	11.756	13.942	13.86
Mif	ENSRNOG00000006589	19.247	14.533	10.943	16.412	26.584	14.313	0	0	0
Fam89a	ENSRNOG00000019022	4.759	3.15	5.6	0.603	3.081	1.712	15.882	19.966	16.441
BC034090	ENSMUSG00000033722	3.255	3.698	5.238	6.112	3.561	8.899	23.053	22.902	19.166
Gpr75	ENSMUSG00000043999	4.205	3.392	2.848	5.782	4.983	7.112	15.155	18.463	17.22
R3hdml	ENSMUSG00000078949	0	0	0	0	0	0	1.725	1.591	3.51
Rpl10a	ENSRNOG00000000505	13.885	11.237	7.425	14.377	25.825	12.766	0	0	0
Plcxd2	ENSRNOG00000042289	1.205	0.852	0.947	1.314	0.907	1.022	7.645	10.81	6.342
Aifm2	ENSRNOG00000059445	0.921	0.468	0.607	0.752	1.106	0.784	0	0	0
Lrrc3	ENSRNOG00000001217	3.466	2.694	2.664	1.203	2.813	1.565	0	0	0
Cpne6	ENSMUSG00000022212	0	0.19	0	0.172	0.027	0.135	6.731	8.434	10.65
Bicd1	ENSMUSG00000003452	10.978	11.722	16.34	41.672	16.974	52.487	121.962	107.439	93.745
Srsf3	ENSRNOG00000000520	8.334	13.552	11.256	13.073	26.37	14.246	0	0	0.048
Septin3	ENSRNOG00000007686	0.377	0.189	0.421	1.653	0.466	1.338	7.124	9.695	10.598
Shisa7	ENSMUSG00000053550	12.6	12.192	9.808	24.992	13.996	28.406	60.726	64.544	72.53
Stmn2	ENSMUSG00000027500	19.144	15.961	14.861	22.549	27.36	11.042	82.58	106.614	95.568
Rps10	ENSRNOG00000066637	16.635	11.718	9.001	11.793	20.716	14.023	0	0.05	0
Treml1	ENSMUSG00000023993	0	0	0	0	0	0.077	1.465	0.884	0.902
Bud23	ENSRNOG00000033700	3.604	7.039	5.508	6.456	4.78	6.138	0.738	0.993	0.889
Icoslg	ENSRNOG00000023109	2.188	1.804	1.693	0.862	2.093	1.605	0	0	0
Tnfaip2	ENSMUSG00000021281	64.175	74.698	69.377	26.357	39.432	27.577	18.422	12.567	23.567
Cdh18	ENSRNOG00000010535	0.139	0.186	0.276	0.139	0.092	0.284	1.96	2.283	2.861
Macroh2a2	ENSMUSG00000020086	3.974	3.714	5.005	6.436	9.404	4.84	0.294	0.199	0.493
Vwa5b1	ENSRNOG00000016553	27.074	17.903	19.468	4.679	7.714	5.322	6.969	6.716	7.799
Osbp2	ENSRNOG00000019645	1.108	0.371	0.841	1.708	1.107	1.703	7.539	7.929	6.396
Chrd	ENSMUSG00000006958	0.192	0.18	0.342	0.624	0.387	1.165	9.171	11.842	16.376
Lrrc20	ENSRNOG00000000560	0.827	1.041	1.33	1.45	1.941	0.852	0	0	0
S100b	ENSRNOG00000001295	1.358	0.966	0.968	1.328	2.806	1.309	0	0	0
Sirt1	ENSRNOG00000051592	1.264	4.656	1.624	4.712	4.31	3.625	0	0	0
Ankrd35	ENSMUSG00000038354	0.196	0.049	0.146	0.55	0.562	1.631	5.389	6.544	6.163
Sdc3	ENSMUSG00000025743	4.566	2.566	8.256	15.074	7.672	24.733	61.301	84.89	115.619
Rab11fip5	ENSMUSG00000051343	3.136	3.04	4.357	6.838	4.233	7.378	17.681	15.617	25.768
Foxo3	ENSRNOG00000000299	0.878	0.372	0.413	1.757	0.785	1.138	0	0	0
Fam220a	ENSRNOG00000024605	4.128	4.552	4.052	2.608	3.202	3.04	0.764	0.938	1.147
Tfip11	ENSRNOG00000000663	4.673	6.361	6.564	8.888	6.794	8.215	2.307	1.64	1.976
Hcn1	ENSRNOG00000055382	0.786	0.929	0.459	0.416	0.923	0.427	6.57	8.14	7.253
Lef1	ENSMUSG00000027985	21.973	19.336	16.862	67.895	32.278	72.587	210.918	179.912	110.796
Gpr158	ENSRNOG00000024832	2.172	1.442	1.7	1.57	1.155	1.941	6.81	8.336	8.188
Aopep	ENSMUSG00000021458	23.915	41.757	49.178	33.335	29.216	21.403	6.695	8.644	7.512
Pacrg	ENSMUSG00000037196	0	0	0	0.093	0	0.237	2.896	4.662	4.043
Inka2	ENSMUSG00000048458	4.22	1.254	2.768	3.575	3.692	4.76	19.11	27.766	18.001
Def6	ENSRNOG00000000502	0.895	0.471	0.635	0.661	1.148	0.744	0	0	0
Magel2	ENSMUSG00000056972	27.635	30.601	22.141	16.036	12.792	17.575	69.496	111.551	136.299
Oprd1	ENSRNOG00000010531	7.208	5.7	4.774	1.531	1.518	3.091	0.393	0.298	0.642
Pecam1	ENSMUSG00000020717	46.304	30.276	30.767	4.746	14.318	7.269	4.455	3.507	5.09
Hsph1	ENSRNOG00000000902	13.275	28.719	25.262	28.471	23.118	26.092	6.421	5.954	3.748
Denr	ENSRNOG00000001106	6.279	10.319	8.347	10.448	6.285	8.603	2.031	1.796	2.293
Bud31	ENSRNOG00000000989	6.272	10.017	8.659	11.444	7.586	10.204	2.546	1.218	2.016
Robo2	ENSRNOG00000029598	3.838	4.275	6.203	2.588	3.697	2.735	16.192	26.834	21.514
Scara5	ENSMUSG00000022032	132.038	108.544	69.867	11.595	40.012	17.984	2.303	0.992	3.806
Pla2g2f	ENSMUSG00000028749	0	0	0	0	0	0	0.441	0.595	0.986
Traf3ip2	ENSRNOG00000000595	0.773	1.267	0.529	0.785	0.859	1.399	0	0	0
Slc15a4	ENSRNOG00000000962	6.26	4.095	4.972	3.892	3.79	4.37	0.981	0.794	0.692
Syt1	ENSMUSG00000035864	186.57	113.09	81.414	113.918	88.191	97.044	446.913	593.873	496.385
Wdr4	ENSRNOG00000001181	0.277	0.511	0.643	1.111	0.599	0.665	0	0	0
Gm42427	ENSMUSG00000105263	1.496	3.182	3.128	9.319	4.87	9.958	18.733	19.655	19.78
Porcn	ENSMUSG00000031169	0.328	0.418	0.499	1.668	0.691	2.594	6.956	8.73	8.256
Gm47887	ENSMUSG00000111157	0.046	0	0.046	0.139	0.046	0.095	3.799	7.346	5.428
ENSRNOG00000069480	ENSRNOG00000069480	1.12	0.476	0.787	0.739	1.257	0.9	0	0	0
Efna1	ENSRNOG00000020573	11.362	8.966	7.542	2.187	2.99	2.984	1.594	1.27	2.67
Tmie	ENSMUSG00000049555	0	0.046	0.092	0.74	0.369	1.28	4.66	4.814	4.589
Dxo	ENSRNOG00000000422	0.832	0.974	1.332	1.224	1.888	0.856	0	0	0
Fry	ENSMUSG00000056602	2.149	2.733	6.4	2.593	3.736	5.37	26.778	33.235	21.875
Gprc5b	ENSMUSG00000008734	32.834	30.456	32.769	7.288	19.21	6.304	3.382	2.495	3.307
Rpl39l	ENSMUSG00000039209	0.306	0.174	0.173	0.839	0.518	1.032	0	0	0
Zbtb9	ENSRNOG00000026799	0.658	0.331	0.402	1.903	0.718	0.965	0	0	0
Angpt2	ENSRNOG00000016696	6.1	6.129	3.949	0.833	1.66	1.091	0.196	0.397	0.296
Git2	ENSRNOG00000001190	7.529	7.545	8.787	5.903	5.848	7.725	3.224	1.733	1.767
Alox8	ENSMUSG00000020891	0.085	0	0	0.085	0.085	0.174	1.895	2.03	2.407
Gm56906	ENSMUSG00000121093	0.924	1.208	1.424	1.341	1.154	2.18	6.417	8.114	10.006
Vps26a	ENSRNOG00000030683	2.823	2.696	1.977	3.567	4.931	2.229	0.049	0	0
Ppil1	ENSRNOG00000000523	2.079	2.458	2.342	1.252	3.316	1.52	0	0	0
Gm56999	ENSMUSG00000121179	9.935	2.695	4.134	26.823	16.336	15.935	42.811	43.675	50.572
Firre	ENSMUSG00000085396	0.957	0.979	1.395	4.995	3.083	9.609	16.833	15.942	23.781
Dse	ENSRNOG00000000824	0.861	1.14	1.087	1.025	1.992	0.79	0	0	0
RGD1304884	ENSRNOG00000017431	6.993	6.677	8.677	13.93	5.634	18.119	40.195	48.705	53.624
Gtf2ird1	ENSRNOG00000001478	6.204	4.892	5.482	2.993	3.843	4.973	0.994	0.902	1.407
Pcolce	ENSRNOG00000025001	10.036	11.405	11.993	6.27	8.706	9.313	3.045	1.887	3.008
Dhrsx	ENSRNOG00000028323	4.693	4.004	3.701	3.533	3.841	3.161	0.785	0.742	0.787
Sgms1os1	ENSMUSG00000097787	1.817	1.169	1.684	9.192	5.727	6.045	10.143	11.242	9.762
Angptl2	ENSMUSG00000004105	11.123	14.014	13.72	2.958	6.173	4.955	1.91	2.692	3.577
Wipi1	ENSMUSG00000041895	282.192	188.32	187.906	65.449	180.783	78.026	25.83	21.823	34.056
Msh5	ENSRNOG00000000857	0.277	0.418	0.551	0.509	1.015	0.901	0	0	0
Map2k7	ENSRNOG00000001047	7.18	7.149	7.727	5.659	4.413	7.153	2.225	1.982	1.134
Elavl1	ENSRNOG00000001069	4.834	3.816	4.743	4.715	4.73	3.64	1.187	0.628	0.622
Cecr2	ENSRNOG00000011566	0.562	0.908	1.045	1.07	0.935	1.055	6.085	5.48	4.311
Zbtb42	ENSRNOG00000037562	0.601	0.232	0.919	1.479	0.646	1.801	7.304	6.848	8.337
Mvk	ENSRNOG00000049604	6.616	3.918	5.375	2.919	2.878	2.905	1.124	0.961	0.82
G4	ENSRNOG00000039658	0.377	0.263	0.24	0.809	0.948	0.492	0	0	0
Tmem169	ENSRNOG00000016091	2.033	1.022	1.975	1.804	1.153	1.612	6.376	6.8	6.759
Vps29	ENSRNOG00000001274	6.678	7.259	7.265	9.451	5.649	6.304	1.513	2.021	2.531
Ppp1r11	ENSRNOG00000000780	1.155	1.205	0.734	3.846	1.841	2.184	0	0.099	0.049
Ffar1	ENSMUSG00000044453	0	0	0	0	0	0	0.784	0.943	1.578
Spdef	ENSMUSG00000024215	1.32	1.818	1.186	2.932	2.13	3.206	6.605	6.844	9.753
Pnck	ENSMUSG00000002012	9.738	4.943	4.527	2.498	2.751	3.962	19.338	27.588	31.168
Mtap	ENSMUSG00000062937	75.18	90.583	83.104	39.927	76.924	51.312	24.234	20.388	26.581
Aldh4a1	ENSMUSG00000028737	1.016	0.636	1.148	1.664	0.646	3.158	9.965	11.643	9.456
Ncf2	ENSMUSG00000026480	0.76	0.598	1.338	0.09	0.388	0.303	3.875	5.24	6.625
Gm10499	ENSMUSG00000073403	4.172	2.157	3.559	0	0	0	0.278	0	0
Vwa5b2	ENSMUSG00000046613	13.131	9.777	13.905	6.742	5.284	12.392	34.195	49.495	47.025
Pop5	ENSRNOG00000001199	2.772	2.688	2.846	3.527	2.898	4.707	0.885	0.397	0.494
Arl6ip4	ENSRNOG00000001080	4.231	4.898	4.085	7.45	4.61	6.17	0.916	1.136	1.826
Ift81	ENSRNOG00000001294	3.116	3.477	3.723	3.275	3.477	4.289	1.319	0.767	0.667
Scn9a	ENSMUSG00000075316	19.883	12.833	13.535	7.566	16.053	9.384	46.299	72.429	56.396
Fam149a	ENSRNOG00000021693	4.113	3.58	3.629	3.328	5.078	2.891	0.049	0	0.197
Wipi2	ENSRNOG00000001114	3.65	3.665	5.739	7.694	5.112	7.029	1.424	1.44	1.629
Nos1	ENSRNOG00000001130	1.292	1.579	1.874	1.523	1.706	1.987	0.197	0.05	0
Adra2b	ENSMUSG00000058620	29.644	21.857	35.669	12.9	5.162	10.908	6.328	8.377	7.405
Gm43398	ENSMUSG00000105594	1.848	3.531	2.939	7.541	2.353	7.255	29.58	41.742	31.48
Dach1	ENSRNOG00000008834	1.623	1.353	0.868	0.603	1.906	1.093	11.625	12.268	7.167
Cdh6	ENSRNOG00000013535	2.08	2.138	3.307	3.837	3.185	5.213	14.18	12.854	11.008
Mgat5b	ENSMUSG00000043857	2.864	1.788	6.652	3.216	2.79	5.595	21.764	30.352	45.613
Itpr3	ENSRNOG00000052795	6.097	2.885	3.296	4.063	8.55	4.403	0	0	0
Neu1	ENSRNOG00000032942	2.126	1.3	0.827	2.965	1.106	2.136	0	0	0
Syt1	ENSRNOG00000006426	19.667	10.293	7.936	8.424	7.411	6.887	40.717	56.43	53.8
Rsrc2	ENSRNOG00000001238	10.15	9.109	11.046	9.068	14.879	11.515	2.823	2.285	3.628
Avil	ENSRNOG00000050419	0.786	2.649	1.148	12.857	18.688	8.913	1.128	0.794	1.283
Cpne5	ENSMUSG00000024008	21.559	15.967	21.763	44.103	21.986	56.269	93.647	113.098	88.045
Slit2	ENSMUSG00000031558	8.117	7.71	16.178	19.449	12.648	21.501	48.232	57.992	40.03
Gask1a	ENSMUSG00000038233	1.442	0.65	1.31	1.636	1.051	2.02	6.779	6.796	9.482
Ipmk	ENSRNOG00000000609	0.951	1.084	1.064	1.092	1.172	1.923	0	0	0
Sbds	ENSRNOG00000000888	4.9	4.324	5.706	4.92	3.789	4.199	1.412	1.313	1.211
Cfap410	ENSRNOG00000001215	1.386	2.366	1.745	0.649	1.796	1.14	0	0	0
Inka2	ENSRNOG00000015691	0.093	0.159	0.157	0.04	0.158	0.122	1.513	1.831	1.395
Slc35f1	ENSRNOG00000000412	3.789	3.442	1.608	2.68	4.249	2.468	0	0	0
Ednrb	ENSRNOG00000010997	7.579	8.076	10.24	5.095	7.235	3.987	1.325	1.787	1.234
Avil	ENSMUSG00000025432	7.841	30.105	10.225	461.043	133.061	239.371	45.469	26.098	32.136
Aldh2	ENSRNOG00000037815	7.684	8.144	10.136	7.949	9.792	12.917	1.518	2.003	2.095
Clmp	ENSMUSG00000032024	10.723	8.212	9.599	5.311	7.367	4.477	23.92	31.524	21.066
Kpna5	ENSRNOG00000030109	0.512	0.455	0.262	0.883	0.666	0.463	0	0	0
Rbm19	ENSRNOG00000001397	2.542	3.906	3.95	4.298	3.047	3.032	0.637	0.645	0.641
Prkrip1	ENSRNOG00000063308	3.789	2.548	3.672	2.739	3.771	3.995	0.738	0.596	0.444
Clmp	ENSRNOG00000053239	17.764	17.831	19.05	3.673	7.246	4.377	8.426	10.253	11.409
Klhl13	ENSMUSG00000036782	0.363	0.121	0.075	0.926	0.452	1.31	7.431	6.516	5.905
Magea4	ENSRNOG00000068983	0.924	1.345	1.607	3.893	2.211	4.749	7.858	7.547	8.736
Gpx1	ENSRNOG00000048812	1.894	1.938	2.11	11.192	15.204	8.212	9.619	10.887	10.872
Tead3	ENSRNOG00000000506	0.288	0.289	0.133	0.536	0.526	0.503	0	0	0
Sstr3	ENSMUSG00000044933	1.562	0.654	2.366	0.366	0.365	1.291	6.895	8.726	10.669
Cmklr1	ENSMUSG00000042190	21.087	16.905	18.749	7.044	6.744	11.556	6.375	5.568	2.965
Pop7	ENSRNOG00000025310	2.356	1.945	2.203	2.275	1.839	1.95	0.443	0.546	0.395
Fbln2	ENSMUSG00000064080	1052.19	994.401	1038.5	207.719	756.078	302.219	107.967	110.764	129.92
Synm	ENSMUSG00000030554	7.426	6.978	14.14	4.897	7.797	7.991	29.453	36.498	27.653
Daam2	ENSMUSG00000040260	128.44	132.977	118.406	12.37	57.815	13.029	5.041	6.131	9.262
Magea9	ENSMUSG00000031179	1.618	1.066	3.154	4.732	3.072	5.715	13.014	13.432	13.127
Ddx51	ENSRNOG00000037480	3.104	2.322	3.948	4.763	2.859	4.358	0.883	0.744	0.74
Lynx1	ENSMUSG00000022594	0	0	0.046	0	0	0.095	1.568	2.232	3.501
Tmlhe	ENSRNOG00000000729	0.78	0.655	0.598	0.918	1.031	1.039	0.099	0.1	0.05
Anapc7	ENSRNOG00000001283	8.275	5.308	6.712	3.612	6.3	4.864	0.953	1.119	0.957
Lrrk1	ENSMUSG00000015133	7.362	12.407	15.281	16.154	10.365	14.381	2.567	2.187	3.435
Isl1	ENSRNOG00000012556	2.64	1.652	2.356	4.6	1.836	4.286	21.198	21.26	11.828
Zfp365	ENSRNOG00000000638	1.724	1.444	1.89	2.153	3.432	2.207	0	0.13	0
Itga1	ENSMUSG00000042284	14.295	12.291	12.205	10.719	11.077	13.56	2.723	4.044	4.39
Lrrc75b	ENSRNOG00000046428	1.017	0.508	0.918	1.118	1.33	0.572	0	0	0
Zfp280b	ENSRNOG00000028441	1.608	1.48	1.998	1.608	4.225	1.533	0	0	0
Unc119b	ENSRNOG00000021725	6.839	5.3	5.604	5.177	6.37	7.914	2.108	1.092	1.431
Atp1b1	ENSMUSG00000026576	1.052	1.058	2.832	3.465	5.817	6.748	12.469	14.702	19.063
Cabp1	ENSRNOG00000001173	2.742	4.896	4.618	3.359	3.578	6.414	0.514	0.401	0.488
Dach1	ENSMUSG00000055639	0	0	0.184	0.324	0.37	0.095	5.367	7.4	4.646
Rell1	ENSMUSG00000047881	330.475	245.423	250.352	75.046	203.356	101.714	53.613	47.435	57.035
Myc	ENSRNOG00000004500	4.713	5.944	4.409	13.979	9.867	8.682	2.061	2.234	2.763
Oprd1	ENSMUSG00000050511	182.859	120.536	92.61	121.483	68.01	105.092	27.548	31.718	41.637
Cd22	ENSMUSG00000030577	0	0	0.04	0.042	0	0.087	1.405	1.87	2.834
Stx1a	ENSRNOG00000029165	7.285	8.495	8.139	4.685	8.526	6.501	2.216	1.831	1.892
Cnpy1	ENSMUSG00000044681	0	0	0	0	0	0	0.501	0.649	1.208
Gstt2	ENSRNOG00000052415	1.109	0.426	0.119	2.24	1.317	2.016	0	0	0
RT1-DMa	ENSRNOG00000066773	0.37	0.416	0.367	0.326	0.734	0.619	0	0	0
Ddit4	ENSRNOG00000057078	12.993	9.655	7.588	12.198	24.193	9.268	0	0	0
Pcbd1	ENSRNOG00000000566	1.198	0.965	0.804	0.466	1.348	0.954	0	0	0
Ndp	ENSRNOG00000002960	3.65	6.033	7.668	0.741	1.566	1.187	0.393	0.447	0.79
Micall2	ENSRNOG00000022533	6.275	5.27	4.801	2.168	3.499	2.593	1.047	0.533	0.964
Daglb	ENSRNOG00000001079	4.02	4.556	5.649	3.607	3.645	2.75	0.539	0.943	1.085
Gabbr1	ENSRNOG00000000774	10.272	5.19	4.055	6.504	6.982	6.137	0.096	0.049	0
Hs3st5	ENSRNOG00000000605	0.323	0.279	0.092	0.925	0.508	0.711	0	0	0
Tmem151b	ENSMUSG00000096847	11.507	13.674	11.484	43.25	12.28	37.707	83.802	96.718	97.602
Apol9a	ENSMUSG00000057346	0.816	1.266	1.154	0.193	0.344	2.08	11.072	7.032	12.493
Ttc21b	ENSRNOG00000005868	7.746	5.691	7.55	3.001	4.869	3.595	1.884	1.857	1.438
Uqcc2	ENSRNOG00000025909	0.418	0.402	0.514	0.647	1.159	0.735	0	0	0.049
Gpn3	ENSRNOG00000001278	2.356	2.544	2.891	2.046	2.341	2.573	0.64	0.696	0.494
ENSRNOG00000068822	ENSRNOG00000068822	5.268	6.316	4.455	5.646	3.412	4.791	1.227	1.439	1.283
Fkbpl	ENSRNOG00000000432	0.508	0.371	0.184	1.021	0.552	1.712	0	0	0
Ppa1	ENSRNOG00000063854	15.16	16.13	11.61	9.997	21.706	10.383	0	0	0.049
Runx1t1	ENSMUSG00000006586	4.564	1.745	1.849	6.422	1.802	3.725	19.776	25.176	19.097
Cpne6	ENSRNOG00000018399	0.046	0	0.092	0.046	0.092	0	1.767	3.077	3.503
Galr2	ENSMUSG00000020793	1.351	1.157	3.132	1.34	1.621	2.13	6.872	9.375	8.549
Skor1	ENSMUSG00000022245	0.092	0.279	0.264	1.849	0.692	1.943	4.599	6.402	6.158
Nrn1	ENSRNOG00000050767	94.276	71.136	50.426	6.128	19.292	9.318	14.199	23.063	18.172
Phf1	ENSRNOG00000000480	0.738	0.517	0.355	0.838	0.801	0.416	0	0	0
Mtus1	ENSRNOG00000010748	60.499	49.828	49.674	11.616	27.605	12.033	10.155	12.674	15.367
Pet100	ENSRNOG00000050169	2.291	2.976	1.893	4.468	3.266	4.284	1.04	0.846	1.075
Gale	ENSRNOG00000009712	10.859	10.708	7.759	2.923	5.2	4.088	2.9	2.235	2.073
Mphosph9	ENSRNOG00000001074	2.956	5.173	4.939	7.669	6.332	5.343	1.535	0.643	1.259
Tbc1d32	ENSRNOG00000000802	0.462	0.326	0.597	0.323	0.231	0.521	0	0	0
Ksr2	ENSMUSG00000061578	10.942	7.395	8.486	20.382	7.262	23.256	64.306	71.345	48.582
Dlg3	ENSMUSG00000000881	11.129	15.418	8.571	2.715	4.143	4.699	3.144	2.702	2.923
Hmgb1-ps4	ENSRNOG00000065098	24.57	28.505	41.626	20.05	51.672	25.7	5.291	5.102	5.281
Lrrc55	ENSMUSG00000075224	0.04	0	0.055	0.669	0.303	0.465	5.032	7.817	6.651
Mfsd4b1	ENSRNOG00000024543	0.832	0.325	0.643	0.601	0.415	0.995	0	0	0
Dop1b	ENSRNOG00000051204	4.264	3.971	4.476	8.938	3.38	7.006	20.47	30.223	17.653
Ngfr	ENSMUSG00000000120	503.782	449.706	479.004	262.716	285.525	766.687	90.945	103.971	117.074
Kif19a	ENSMUSG00000010021	0.559	0.374	0.509	1.874	1.02	2.832	5.963	4.56	4.395
Eif2b1	ENSRNOG00000001039	3.908	6.369	5.345	6.595	5.505	8.012	1.857	2.043	0.982
Kcnmb2	ENSMUSG00000037610	0	0	0	0	0	0.071	0.716	0.905	0.63
Serpini1	ENSMUSG00000027834	5.402	4.969	5.471	10.41	8.338	22.209	30.702	36.717	36.569
Pcdhb22	ENSMUSG00000073591	3.265	2.064	2.041	4.793	1.848	4.283	11.929	12.148	12.202
Pfkl	ENSRNOG00000001214	15.25	12.314	9.324	5.413	13.933	9.768	0	0	0
Podxl2	ENSRNOG00000016255	3.234	1.81	2.709	7.13	3.41	6.833	11.982	13.865	12.089
Dll3	ENSMUSG00000003436	1.623	1.455	1.907	3.063	2.364	3.196	8.135	8.918	6.383
Rn18s	ENSRNOG00000068307	62.315	39.337	45.189	21.009	43.679	24.834	12.789	6.831	7.728
Cep57l1	ENSRNOG00000000303	1.62	0.814	1.163	1.012	2.584	1.055	0	0	0
Vasn	ENSMUSG00000039646	39.58	88.1	29.808	10.716	8.802	15.842	7.212	8.219	8.41
Pcsk2	ENSMUSG00000027419	0.873	0.463	0.274	0.873	2.067	0.453	14.575	19.397	22.847
Rab15	ENSMUSG00000021062	0.506	1.295	2.469	10.5	6.155	14.548	11.86	12.645	16.248
Psd2	ENSMUSG00000024347	1.741	1.242	1.253	5.324	1.935	8.497	19.167	21.553	27.487
Ptch2	ENSMUSG00000028681	0.646	0.65	0.942	0.517	0.516	0.706	8.607	18.382	6.315
Cdh4	ENSMUSG00000000305	0	0	0	0	0	0.095	0.784	0.843	0.543
Naa25	ENSRNOG00000001350	7.82	10.575	9.947	11.837	5.817	10.891	3.48	2.058	2.315
Ddx50	ENSRNOG00000000396	5.328	4.065	2.478	4.303	5.367	3.843	0.112	0	0
Gpr20	ENSRNOG00000007795	0.324	0.278	0.551	0	0.046	0.095	1.429	1.193	2.323
Ddx55	ENSRNOG00000001043	3.726	5.293	4.663	6.45	3.901	5.997	1.465	0.741	1.474
Mlxip	ENSRNOG00000001255	4.252	4.793	5.467	5.264	3.512	4.687	0.98	1.488	1.282
LOC498154	ENSRNOG00000001289	2.999	4.397	4.629	2.563	3.773	3.085	0.491	0.347	0.838
N4bp2l2	ENSRNOG00000001108	6.237	7.073	5.585	6.175	3.232	6.889	1.664	1.496	1.428
Gypc	ENSMUSG00000090523	7.729	6.38	10.055	1.841	4.097	2.405	1.819	1.776	2.011
Mt2	ENSMUSG00000031762	0.092	0.046	0.275	2.528	2.22	2.953	1.847	1.297	2.224
Gm20632	ENSMUSG00000093577	0.71	0.26	0.617	2.779	1.541	2.053	4.746	3.75	5.664
Lgr5	ENSMUSG00000020140	37.899	43.635	67.613	18.791	44.034	30.186	8.673	6.809	10.004
Fbxo21	ENSRNOG00000001129	8.873	4.975	7.27	5.593	6.509	7.298	2.206	2.084	1.579
Prkch	ENSRNOG00000004873	2.68	2.649	1.654	1.48	1.108	1.517	5.541	6.799	5.867
Itga11	ENSRNOG00000006723	0.647	0.651	0.643	1.016	0.785	1.421	3.577	2.928	4.144
Gm10575	ENSMUSG00000073787	0.577	0.54	0.521	1.298	0.652	1.331	3.281	4.572	5.424
2810402E24Rik	ENSMUSG00000099966	0.786	0.79	0.965	7.215	3.184	5.404	4.365	5.211	4.588
Ggta1	ENSRNOG00000019179	4.985	5.842	6.893	1.439	3.103	2.022	1.598	1.353	1.49
Trim39	ENSRNOG00000000785	0.645	2.494	0.86	2.546	1.556	2.84	0	0	0.015
Hpx	ENSMUSG00000030895	0.139	0.232	0.321	1.07	1.012	0.903	2.064	2.731	2.814
Htr3a	ENSMUSG00000032269	21.024	39.851	71.27	2.13	7.811	3.801	4.135	4.971	5.058
2810013P06Rik	ENSMUSG00000099881	1.756	1.811	2.939	30.811	8.205	21.78	23.607	27.253	25.217
Vps37b	ENSRNOG00000001086	5.791	7.968	6.877	3.163	6.204	4.116	0.449	0.744	1.095
Lama4	ENSRNOG00000000599	1.109	2.838	1.562	1.155	1.709	0.758	0	0	0
Sox9	ENSMUSG00000000567	58.785	41.849	78.272	16.873	27.66	22.316	16.126	12.555	21.065
Dop1b	ENSMUSG00000022946	11.706	20.456	10.167	28.095	9.894	24.33	80.097	118.064	74.567
LOC120099223	ENSRNOG00000068306	12.051	20.676	23.393	11.89	27.123	18.505	2.614	1.743	3.363
Prom2	ENSMUSG00000027376	6.633	3.956	5.808	8.312	4.086	14.199	34.031	34.806	44.526
Stx2	ENSRNOG00000000936	4.166	3.264	4.485	2.395	2.838	3.611	0.958	1.018	0.482
Itga7	ENSRNOG00000007905	3.882	4.881	3.491	8.691	2.723	5.45	17.748	22.928	26.148
Ak5	ENSMUSG00000039058	1.536	2.957	2.748	10.824	4.47	9.64	16.506	21.709	15.258
Pla2g3	ENSMUSG00000034579	6.384	5.691	7.478	0.183	1.628	0.643	1.933	1.992	2.063
Gtf3a	ENSRNOG00000050016	3.696	5.513	6.105	3.9	5.609	4.186	0.688	0.745	0.839
Nrros	ENSRNOG00000001752	0.09	0.14	0.231	0	0	0	1.035	0.948	0.942
Neurod4	ENSMUSG00000048015	0	0	0	0	0	0	0.539	1.29	1.974
Pla2g3	ENSRNOG00000025121	55.591	41.775	46.584	0.833	11.763	3.272	4.022	4.765	6.02
Gper1	ENSRNOG00000001287	2.914	2.324	1.517	0	0.046	0.047	0	0	0.198
ENSRNOG00000066996	ENSRNOG00000066996	2.356	2.322	2.295	2.138	1.653	2.095	0.541	0.348	0.444
F2rl2	ENSMUSG00000021675	7.209	14.771	10.012	0.37	0.83	1.565	1.177	1.439	3.01
Dbh	ENSMUSG00000000889	59.266	80.418	128.941	17.281	44.598	49.686	7.338	15.376	8.048
Armcx4	ENSMUSG00000049804	1.155	1.768	3.721	5.403	5.545	5.255	0.98	0.645	0.937
Prss57	ENSMUSG00000020323	0.048	0.181	0.134	0.144	0.096	0.246	2.058	1.841	1.3
Cpsf4	ENSRNOG00000000985	3.055	4.909	4.594	3.542	5.742	4.956	0.6	0.81	0.678
Rgl2	ENSRNOG00000000474	4.762	6.202	3.373	6.526	9.36	3.803	0.044	0	0
Acads	ENSRNOG00000001177	7.67	5.85	4.366	2.941	4.481	3.692	0.63	0.902	1.191
Hs3st1	ENSRNOG00000068537	17.235	12.059	12.191	11.986	6.38	7.158	3.875	3.026	3.415
Ifrd2	ENSMUSG00000010048	31.27	38.14	46.765	20.66	40.612	25.036	12.064	9.079	11.304
Tesc	ENSRNOG00000001128	35.025	30.322	31.422	6.008	24.106	7.517	0.827	0.858	1.036
Dnaja4	ENSMUSG00000032285	2.045	1.073	1.673	3.361	2.295	3.496	0.436	0.529	0.57
Chst1	ENSRNOG00000007989	0.055	0.253	0.238	0.101	0.159	0.206	1.853	2.126	3.043
Ndrg4	ENSMUSG00000036564	44.984	24.331	28.116	31.848	26.636	42.544	106.582	150.357	189.207
Igfbp7	ENSMUSG00000036256	71.227	88.391	90.879	17.918	51.005	21.909	20.445	16.181	18.347
5930403N24Rik	ENSMUSG00000046463	0.117	0.101	0.198	1.84	0.833	1.806	3.266	3.178	1.973
Tmem191	ENSMUSG00000055692	3.291	2.315	2.896	6.874	5.052	8.192	12.281	16.733	16.985
Mmab	ENSRNOG00000049426	2.709	3.34	3.273	1.652	0.873	1.838	0.603	0.235	0.373
B3glct	ENSRNOG00000061346	3.722	4.882	4.054	2.887	3.336	3.114	1.075	0.698	1.256
Wfdc8	ENSRNOG00000014771	0	0	0	0.185	0.046	0.095	1.227	0.645	1.48
Eml1	ENSMUSG00000058070	0.076	0.063	0.124	1.308	0.204	1.846	11.672	18.891	16.5
Naalad2	ENSMUSG00000043943	12.69	9.273	10.178	3.012	4.511	8.249	1.388	0.518	1.414
Cdh15	ENSMUSG00000031962	0.693	0.79	0.919	3.376	2.169	3.697	3.481	3.921	5.082
A330094K24Rik	ENSMUSG00000097666	0.705	0.381	0.173	0.944	0.491	1.212	3.682	3.605	4.322
Gpm6a	ENSRNOG00000010731	0	0	0	0.229	0.046	0.048	4.489	11.928	5.114
Slc40a1	ENSMUSG00000025993	1.683	0.465	1.169	1.008	0.881	1.241	13.201	11.891	5.865
B930095G15Rik	ENSMUSG00000085133	5.823	4.418	6.982	1.941	5.45	1.895	14.703	22.628	16.18
Ptprm	ENSRNOG00000011700	14.392	13.333	9.25	7.869	7.352	6.639	2.608	3.024	3.154
Tph1	ENSMUSG00000040046	3.174	3.038	5.434	1.962	4.411	4.571	20.719	18.716	13.528
Ppard	ENSRNOG00000000503	6.863	2.872	2.198	3.457	3.588	2.41	0	0	0
Brinp3	ENSMUSG00000035131	0	0	0	0	0	0	0.33	0.991	0.793
Slc18a1	ENSRNOG00000011992	18.314	16.392	16.072	3.008	9.083	6.783	2.407	3.077	4.342
RT1-M10-1	ENSRNOG00000062809	0.46	0.585	0.5	0.485	1.693	0.805	0	0	0
Actn3	ENSMUSG00000006457	0.125	0.273	0.135	0.034	0.068	0.174	4.268	5.913	2.411
L1cam	ENSRNOG00000061230	25.485	22.351	47.614	5.103	9.781	7.44	13.836	17.682	15.377
AABR07044631.2	ENSRNOG00000062276	1.34	1.208	1.056	0.093	0.646	0.379	0	0	0
Gm9259	ENSMUSG00000113332	0	0	0.046	0	0.045	0.145	1.355	1.354	2.816
Scube3	ENSMUSG00000038677	3.121	2.332	6.945	2.302	5.201	3.364	17.34	15.332	23.544
Mcm7	ENSRNOG00000001349	9.226	20.862	31.311	15.03	26.436	25.477	2.525	1.928	2.136
Vwa7	ENSMUSG00000007030	5.132	3.661	3.25	6.176	2.294	5.997	14.484	23.354	25.34
Ufsp1	ENSMUSG00000051502	6.468	6.656	5.782	20.433	7.845	18.399	32.366	34.212	61.946
Lrwd1	ENSRNOG00000001429	4.264	5.67	5.779	2.394	2.223	3.802	1.381	0.575	1.42
Nfatc1	ENSMUSG00000033016	0.179	0.266	1.006	2.36	1.195	4.58	9.598	8.868	11.058
Col26a1	ENSMUSG00000004415	0.414	0.191	0.114	0.229	0.114	0.352	2.563	2.443	1.696
Hspa1b	ENSRNOG00000050647	0.739	0.511	0.643	0.74	2.906	1.42	0	0	0
Scarb1	ENSRNOG00000000981	7.193	4.826	6.052	1.701	4.036	3.162	0.785	0.711	0.976
Itga1	ENSRNOG00000053550	8.065	4.266	5.131	7.183	4.42	5.245	1.384	1.551	1.328
Magea10	ENSMUSG00000043453	0.185	0.186	0.321	0.232	0.23	0.522	2.363	3.327	2.468
Upp1	ENSRNOG00000004972	4.528	4.727	4.315	1.346	2.07	0.856	1.278	0.795	1.284
Rcc1l	ENSRNOG00000001483	2.495	2.275	3.169	4.213	2.49	3.986	0.834	0.894	0.642
Ltbp1	ENSRNOG00000033090	82.531	58.835	46.413	8.854	30.308	5.489	1.622	1.824	3.964
Trp73	ENSMUSG00000029026	0	0	0	0.338	0.03	0.34	2.632	1.911	3.036
Smarcd3	ENSMUSG00000028949	2.004	1.075	2.149	2.562	2.033	4.369	7.705	9.935	8.274
H2az1	ENSRNOG00000010306	149.981	188.856	209.654	78.993	221.415	99.841	41.689	36.032	42.666
9030407P20Rik	ENSMUSG00000097343	2.107	2.705	3.452	11.385	4.528	11.05	16.079	15.831	13.964
3222401L13Rik	ENSMUSG00000073590	1.525	1.023	1.014	4.412	1.775	4.263	7.576	7.538	7.457
H1f2	ENSMUSG00000036181	10.674	11.962	7.943	2.458	2.393	2.281	2.703	2.88	6.417
Kalrn	ENSRNOG00000001706	0.063	0.077	0.126	0.074	0.038	0.272	1.293	1.573	1.964
Azin2	ENSRNOG00000051507	47.225	19.241	21.736	4.004	6.944	5.658	8.016	8.486	10.337
Trnp1	ENSMUSG00000056596	1.496	1.875	1.917	24.583	3.16	22.066	88.221	89.543	88.235
AABR07044383.1	ENSRNOG00000059770	0.97	0.832	1.01	1.227	1.743	1.431	0.247	0	0.051
D630003M21Rik	ENSMUSG00000037813	0.09	0.09	0.267	0.205	0.051	0.597	2.87	2.502	2.249
Mt3	ENSRNOG00000018958	0	0	0	0.095	0.136	0.342	0.949	1.101	0.885
Thy1	ENSMUSG00000032011	0	0	0	0.089	0.088	0.091	3.061	3.501	9.413
Adgb	ENSMUSG00000050994	0.444	0.594	0.872	1.334	1.254	3.012	7.207	7.911	4.847
Gpm6a	ENSMUSG00000031517	0	0	0	0.185	0.046	0.142	1.961	3.969	1.282
Snx8	ENSRNOG00000001258	3.538	4.751	3.878	3.024	2.715	3.464	1.318	0.815	1.287
Eda	ENSRNOG00000032208	0	0	0	0	0	0.142	0.834	0.547	0.835
Mrps17	ENSRNOG00000000926	1.465	1.27	0.844	2.022	0.935	1.308	0	0	0
Zscan21	ENSRNOG00000039234	4.02	3.668	4.271	2.778	3.964	3.464	0.834	1.34	1.234
Pdlim3	ENSMUSG00000031636	0	0.047	0.046	0.093	0.278	0.239	1.702	1.15	1.162
Cyp7b1	ENSMUSG00000039519	0.046	0.279	0.367	0.972	0.461	0.712	2.896	3.773	3.109
Fam20c	ENSRNOG00000001314	2.734	2.78	3.404	4.351	2.458	4.407	0.786	0.689	0.791
Ap4m1	ENSRNOG00000001353	4.344	3.904	3.213	3.742	3.922	6.015	1.232	0.942	1.183
Dlk2	ENSMUSG00000047428	1.311	1.061	2.254	1.723	2.115	3.354	5.847	7.694	7.329
Gm15767	ENSMUSG00000086021	0	0	0	0.046	0	0.095	0.882	0.94	0.639
Tspan15	ENSRNOG00000046204	1.248	0.464	1.056	0.417	0.645	0.285	0	0	0
Il34	ENSMUSG00000031750	0.952	0.657	0.371	0.801	0.373	1.705	10.115	9.981	8.728
Insig1	ENSRNOG00000006859	59.657	30.011	26.169	6.616	11.947	7.303	11.822	10.225	11.645
Tcf15	ENSMUSG00000068079	0.139	0.231	0.275	0.093	0.183	0.382	1.528	2.038	2.026
Trim7	ENSMUSG00000040350	2.302	1.243	1.273	2.889	1.729	3.611	9.699	8.614	9.951
Pcdhb8	ENSMUSG00000045876	0.168	0.042	0.127	1.722	0.554	1.911	3.324	3.173	3.158
Gnaz	ENSRNOG00000001313	0.416	0.325	0.092	0.557	0.46	0.808	0	0	0
Tube1	ENSRNOG00000000598	0.647	0.604	1.286	0.879	2.674	0.901	0	0	0
Igfbpl1	ENSRNOG00000011320	0	0.046	0	0	0	0	0.54	1.042	0.444
Ston2	ENSMUSG00000020961	0.185	0.093	0.322	1.108	1.017	1.041	1.469	1.637	1.973
Aimp2	ENSRNOG00000001044	4.944	10.228	8.628	6.972	5.65	7.072	1.23	2.136	1.778
Hscb	ENSRNOG00000037508	1.676	1.279	1.501	1.067	1.587	1.471	0.294	0.322	0.196
Kcnh3	ENSRNOG00000057315	0.647	0.651	0.276	0.878	0.554	1.043	3.236	2.829	2.812
Tbx3	ENSRNOG00000008706	7.189	18.597	7.685	3.722	4.528	4.362	0.388	0.25	0.149
Fam181b	ENSMUSG00000051515	151.755	83.18	106.717	23.863	82.394	18.702	9.818	10.078	14.213
Rita1	ENSRNOG00000037720	2.772	2.18	2.847	3.153	1.888	4.276	0.688	0.348	0.592
Cdk5r2	ENSMUSG00000090071	9.843	7.155	10.608	34.645	11.44	36.937	55.37	60.597	56.788
Draxin	ENSRNOG00000008911	0.092	0	0.23	0	0.092	0.189	2.891	3.97	2.121
Epha10	ENSMUSG00000028876	3.294	1.669	2.079	3.049	1.881	5.213	10.784	18.438	13.105
Tnfsfm13	ENSMUSG00000018752	4.338	2.151	1.741	4.324	1.809	5.817	14.916	14.73	13.804
Pcdh20	ENSMUSG00000050505	0.068	0.043	0.557	0.297	0.339	0.174	3.103	2.596	2.852
Dzank1	ENSMUSG00000037259	7.088	4.974	4.656	14.381	7.39	15.543	20.629	33.892	24.621
ENSRNOG00000066953	ENSRNOG00000066953	4.009	3.832	3.65	4.564	2.361	1.927	0	0.221	0
S100a4	ENSMUSG00000001020	2.616	2.825	4.222	0.429	1.33	0.75	0.601	0.412	0.21
Zfp358	ENSRNOG00000000974	5.268	4.131	4.5	2.64	3.088	3.465	1.767	0.745	1.283
Slc4a10	ENSMUSG00000026904	0.364	0.779	0.226	3.634	1.852	3.29	5.394	3.411	6.444
Bean1	ENSMUSG00000031872	0	0	0.061	0.235	0.103	0.241	1.754	2.95	3.953
Gm37170	ENSMUSG00000103170	0	0	0	0.509	0.138	0.664	0.589	1.042	0.888
C230013L11Rik	ENSMUSG00000117171	0.231	0.929	0.551	2.821	1.2	2.276	6.377	7.147	6.907
Itgb4	ENSMUSG00000020758	29.55	33.832	44.509	2.057	14.673	3.837	2.266	4.521	6.292
Cbfa2t3	ENSMUSG00000006362	3.846	6.681	7.65	11.573	4.55	22.729	54.025	58.393	40.109
Mdc1	ENSRNOG00000032813	3.538	4.014	5.12	3.567	14.991	6.819	0	0	0
Orai1	ENSRNOG00000001336	1.663	2.362	1.974	1.672	1.333	1.665	0.59	0.497	0.543
Pdss2	ENSRNOG00000042962	1.017	0.557	0.23	1.158	0.922	0.569	0	0	0
Impa2	ENSRNOG00000018516	9.996	8.904	9.43	3.739	7.346	3.847	1.761	1.978	3.096
Gm17396	ENSMUSG00000079669	0.243	0.33	0.201	0.356	0.323	0.778	1.85	1.916	2.09
Gtf2h4	ENSRNOG00000000831	1.51	1.391	1.01	1.886	2.025	1.899	0	0.199	0.099
Lzts1	ENSMUSG00000036306	11.146	11.343	7.454	23.632	11.138	23.7	45.41	48.271	47.619
Tafa5	ENSRNOG00000049349	0.739	0.557	0.551	1.157	1.152	0.807	0.147	0.05	0.049
Gpr20	ENSMUSG00000045281	0.185	0.186	0.367	0	0	0.095	0.785	0.993	2.073
Gm11613	ENSMUSG00000085586	1.471	1.154	1.096	8.017	2.475	7.076	10.793	9.274	11.144
Trappc5	ENSRNOG00000001003	4.483	5.681	4.405	8.315	4.18	7.613	1.996	1.211	1.807
Rbm43	ENSMUSG00000036249	0.73	0.82	1.491	4.232	4.772	4.733	2.893	2.06	2.957
Gng13	ENSMUSG00000025739	0.201	0.171	0.342	1.925	1.477	5.169	6.147	4.9	5.677
Kcnh7	ENSMUSG00000059742	3.24	2.486	1.819	6.041	3.665	7.174	12.145	14.841	10.625
Tgfbi	ENSMUSG00000035493	39.146	42.471	42.999	2.975	23.069	3.316	0.689	0.929	1.478
Tspyl1	ENSRNOG00000063919	2.218	1.622	0.597	3.342	1.058	1.855	0	0	0
Igdcc3	ENSMUSG00000032394	3.109	2.005	5.188	6.511	8.389	9.127	14.969	18.066	13.278
Smpdl3b	ENSMUSG00000028885	28.557	41.402	47.894	11.949	32.488	26.534	7.94	7.748	7.156
Mmp9	ENSMUSG00000017737	1.442	1.143	2.737	1.006	2.62	3.469	16.372	12.58	26.785
Gusb	ENSRNOG00000000913	10.204	7.437	8.227	2.319	7.507	3.555	1.079	0.643	0.641
Sesn1	ENSRNOG00000000302	1.97	0.55	0.563	0.724	1.091	0.778	0	0	0
Tcn2	ENSMUSG00000020432	11.295	5.275	6.725	18.571	6.542	28.627	54.741	52.187	81.035
Negr1	ENSRNOG00000021410	0.277	0.368	0.227	0.694	0.599	0.522	2.255	3.075	2.46
Plxna4	ENSRNOG00000013072	0.277	0.187	0.23	1.339	0.971	1.09	0.049	0.248	0.049
RT1-A2	ENSRNOG00000030712	0.404	0.342	0.174	1.011	0.446	1.158	0.06	0	0
Frmpd3	ENSRNOG00000065509	0.555	0.279	0.367	4.204	1.527	3.315	3.478	5.557	4.242
C030034I22Rik	ENSMUSG00000073374	0.696	0.489	0.7	3.61	2.145	1.91	4.051	3.478	3.923
Frem1	ENSRNOG00000022309	1.109	2.746	2.389	0.092	0.231	0.095	0.098	0.298	0.197
4930558N01Rik	ENSMUSG00000120382	0.739	0.37	1.285	7.166	3.533	4.098	4.728	4.522	4.149
Ctla2a	ENSMUSG00000044258	65.237	71.119	59.711	4.23	34.127	7.053	1.423	1.232	5.052
Adamts4	ENSRNOG00000003538	30.647	16.737	23.104	3.005	7.94	5.402	9.511	10.074	11.741
Ppp1r14a	ENSMUSG00000037166	10.661	8.976	12.059	2.629	10.575	5.903	27.884	29.846	27.324
Nfasc	ENSMUSG00000026442	0.101	0.06	0	1.75	1.357	4.518	2.547	3.126	4.09
Sapcd1	ENSRNOG00000000858	0.971	1.338	0.734	0.187	0.916	0.334	0	0	0
Gm57382	ENSMUSG00000119981	0.178	0.107	0.428	2.554	0.887	1.557	2.665	2.71	3.075
Fhod1	ENSRNOG00000054625	8.041	8.926	13.229	5.085	9.74	5.213	2.255	1.39	2.565
Actrt3	ENSMUSG00000037737	0	0	0.138	0.093	0	0	1.227	0.992	1.579
ENSRNOG00000064195	ENSRNOG00000064195	0.139	0.279	0.322	1.849	1.293	1.421	1.765	1.737	1.431
Unc5a	ENSRNOG00000059840	2.196	1.888	3.58	4.53	2.97	11.107	16.728	17.676	20.552
Mcu	ENSRNOG00000045920	0.785	1.204	1.27	1.761	3.524	0.8	0	0	0
Slc26a8	ENSRNOG00000000512	0.325	0.51	0.183	1.252	0.325	1.085	0	0	0
Mab21l2	ENSMUSG00000057777	56.693	18.164	31.586	88.955	37.99	69.256	181.534	212.374	160.971
Gjc1	ENSMUSG00000034520	0.427	0.662	2.426	3.481	7.125	6.979	9.645	9.745	10.959
Pald1	ENSRNOG00000000561	1.617	0.837	1.7	0.693	2.678	1.137	0	0	0
Mospd1	ENSMUSG00000023074	1.019	0.465	0.823	4.589	2.028	2.998	4.617	5.022	6.953
Nt5dc1	ENSRNOG00000000546	1.694	1.092	0.288	1.187	1.857	1.304	0	0	0
Clic1	ENSRNOG00000029682	19.752	15.771	17.154	12.316	37.052	11.731	0	0	0
Scn1a	ENSRNOG00000053122	4.311	2.188	2.244	1.609	1.674	2.069	0.381	0.531	0.336
Gm49066	ENSMUSG00000115810	0.185	0.092	0.275	2.378	1.649	1.814	2.269	1.889	1.73
Usp42	ENSRNOG00000001059	2.221	2.382	3.788	3.882	3.397	4.083	1.276	0.564	1.051
Il13ra1	ENSMUSG00000017057	0.924	2.51	5.466	5.131	3.001	5.26	16.178	19.404	16.083
Tent5b	ENSMUSG00000046694	0.185	0.046	0.735	0.231	0.138	0.664	5.054	3.574	7.55
Spata2l	ENSMUSG00000033594	1.038	0.718	1.014	1.668	0.564	1.189	3.81	4.628	4.616
Cacna1d	ENSRNOG00000013147	0	0	0	1.617	0.139	0.666	3.596	6.259	3.936
Ubxn10	ENSMUSG00000043621	0	0.11	0.096	1.172	0.225	1.567	5.459	4.742	4.912
Mgat4a	ENSRNOG00000018276	0.693	1.027	1.423	4.294	1.941	4.265	6.322	5.857	5.172
Ehd3	ENSMUSG00000024065	10.074	9.297	10.518	31.919	9.648	26.3	49.123	50.969	47.477
Taok3	ENSRNOG00000001138	1.895	2.046	2.259	2.884	1.66	2.961	0.547	0.797	0.282
Lrtm2	ENSMUSG00000055003	0.134	0.047	0.094	0.236	0.188	1.378	3.214	3.488	3.131
Carns1	ENSMUSG00000075289	2.941	1.709	2.307	6.489	2.164	4.463	10.679	19.14	16.356
Npc1l1	ENSMUSG00000020447	0.416	0.093	0	0.739	0.277	1.137	4.852	4.714	4.242
Plppr4	ENSMUSG00000044667	3.369	4.615	6.518	12.625	11.963	20.402	23.465	24.338	33.747
Cntn2	ENSMUSG00000053024	0	0	0	0.044	0	0.582	1.377	2.219	2.81
Tmem176b	ENSRNOG00000008465	0	0	0	0.046	0.046	0.238	1.916	1.24	1.282
Gm46620	ENSMUSG00000118012	1.22	2.337	2.237	5.422	2.204	6.773	15.828	14.862	14.191
Xlr4a	ENSMUSG00000079845	0.313	0.591	0.725	0.479	0.422	0.597	2.279	2.199	2.149
Hps4	ENSRNOG00000000661	1.247	1.729	1.146	2.275	1.414	3.074	0.455	0.209	0.366
Gpr153	ENSMUSG00000042804	13.53	7.477	10.776	17.948	6.299	35.903	72.101	75.789	77.69
Wnt10a	ENSMUSG00000026167	0	0	0	0.597	0	1.365	13.238	13.196	17.426
Fabp3	ENSMUSG00000028773	0.046	0.046	0.092	1.541	0.503	1.864	1.63	2.088	2.57
Gper1	ENSMUSG00000053647	4.436	2.88	4.73	0.278	1.153	0.949	4.072	5.807	5.23
Rasl10a	ENSMUSG00000034209	0.692	0.647	1.65	1.069	1.834	1.951	4.383	6.303	6.118
Tmc3	ENSMUSG00000038540	0	0.072	0	0.072	0	0.263	5.066	10.312	14.118
Krt8	ENSMUSG00000049382	0.139	0.046	0.396	0.093	0.138	1.709	18.898	16.085	36.914
Gm3512	ENSMUSG00000090363	2.649	1.187	2.167	3.369	2.966	3.029	0.505	0.585	0.664
Rilpl2	ENSRNOG00000001061	4.205	2.864	2.249	2.742	2.745	3.761	0.837	0.447	0.543
Fam117a	ENSMUSG00000038893	1.413	1.198	1.492	1.593	0.969	4	11.247	11.838	6.85
Pclo	ENSMUSG00000061601	0.069	0.139	0.081	0.114	0.207	0.172	0.833	1.565	1.079
Celsr3	ENSRNOG00000053889	2.819	3.211	2.436	8.031	3.235	8.713	13.663	14.441	15.341
Fn1	ENSMUSG00000026193	158.259	144.335	219.168	113.853	153.473	351.275	47.509	39.938	55.513
Gm6526	ENSMUSG00000091698	0	0	0	0.174	0.065	0.473	0.674	0.863	0.669
Palmd	ENSRNOG00000058609	12.216	20.159	17.641	6.162	10.12	4.457	4.233	3.91	6.076
Tubb5	ENSRNOG00000061216	164.625	131.134	136.898	82.939	313.66	96.358	0	0	0
Gm44706	ENSMUSG00000108425	0	0	0	0	0	0.143	0.69	0.596	0.395
Ppm1f	ENSRNOG00000037909	50.279	55.065	61.231	11.09	38.101	14.401	12.105	13.398	15.291
Ip6k3	ENSMUSG00000024210	0.462	0.186	0.092	0.694	0.184	1.898	8.587	6.304	6.958
Scn1a	ENSMUSG00000064329	3.75	3.68	3.091	2.986	3.625	6.813	0.566	0.603	0.873
Smim18	ENSMUSG00000094500	0.231	0.092	0.092	0.801	0.454	0.626	1.193	1.544	1.237
Itga8	ENSRNOG00000016538	2.432	3.463	4.946	0.586	1.347	1.158	0.249	0.151	0.674
Steap3	ENSMUSG00000026389	52.194	57.565	63.719	3.948	34.467	6.968	3.182	3.769	6.121
Srcin1	ENSMUSG00000038453	20.851	14.002	15.485	70.765	20.201	95.181	123.379	128.833	133.707
Fbln2	ENSRNOG00000007338	1.109	0.976	2.067	0.277	0.508	0.521	0	0	0.099
Magea13	ENSRNOG00000003532	3.604	3.386	4.27	12.282	3.684	8.407	19.892	16.484	18.46
Fxyd5	ENSMUSG00000009687	4.524	6.44	15.23	4.382	6.108	9.165	28.659	34.786	72.813
Bex1	ENSMUSG00000050071	0.735	0.387	0.861	1.824	1.744	2.584	3.658	3.349	4.462
Dagla	ENSMUSG00000035735	3.373	7.721	7.993	33.234	7.867	27.231	51.199	52.991	53.369
Fxyd1	ENSMUSG00000036570	0.242	0.065	0.354	0.041	0.277	0.127	2.518	1.929	4.824
Gm26549	ENSMUSG00000097217	0.27	0.11	0.217	1.103	1.144	1	1.645	2.603	2.36
Ifit1	ENSMUSG00000034459	0.046	0.046	0	0	0	0.095	0.588	1.091	0.641
1700008J07Rik	ENSMUSG00000101225	0.462	0.65	0.505	4.73	1.752	3.605	5.054	3.326	3.602
Gm42653	ENSMUSG00000106549	0.092	0.093	0.046	0.416	0.231	0.427	0.932	1.836	1.628
Septin6	ENSMUSG00000050379	72.966	75.718	68.483	17.8	54.437	27.121	111.033	154.678	185.865
Col13a1	ENSMUSG00000058806	0	0	0.05	0.05	0	0.052	0.626	0.416	0.929
Gm50069	ENSMUSG00000117634	0.092	0.372	0.23	2.453	1.798	2.135	1.521	1.092	1.579
Pnoc	ENSRNOG00000014231	78.867	89.566	107.507	1.024	26.28	6.007	0.246	0.398	1.087
Ankrd44	ENSRNOG00000021384	0.156	0.052	0.259	1.043	0.428	0.989	2.207	1.89	1.937
Acvrl1	ENSMUSG00000000530	37.038	25.208	32.772	3.082	12.885	6.699	7.453	6.932	13.116
Fmr1nb	ENSMUSG00000062170	0.134	0.086	0.092	0.104	0.256	0.99	2.423	2.698	3.187
Ablim1	ENSMUSG00000025085	4.252	2.257	3.083	9.718	3.919	8.32	13.625	16.041	20.414
Pak6	ENSRNOG00000007925	0.462	0.418	0.643	0.231	0.185	0.19	0.981	1.34	1.283
Ripply2	ENSMUSG00000047897	0.68	0.523	0.959	1.135	0.359	0.837	3.8	3.431	2.575
Dcx	ENSMUSG00000031285	0.519	0.256	0.688	0.435	1.378	0.706	4.613	7.404	8.732
Olfml2b	ENSRNOG00000003018	0.462	0.558	1.47	0.786	0.461	1.327	3.727	5.062	6.266
Kcnf1	ENSRNOG00000024310	0.231	0.046	0.046	0.046	0.184	0.237	1.619	3.722	3.355
Tmem117	ENSMUSG00000063296	0	0	0	0	0	0.047	0.686	0.298	0.789
Cdkn2a	ENSMUSG00000044303	121.284	104.02	71.529	36.006	78.941	39.187	25.605	25.403	30.887
Ppl	ENSMUSG00000039457	0	0	0.046	0.092	0.046	0.189	0.784	0.595	0.691
P2rx4	ENSRNOG00000001300	2.924	2.34	2.225	1.145	1.669	1.643	0.583	0.442	0.718
Cacna1s	ENSMUSG00000026407	0.028	0	0	0	0	0	0.774	0.284	0.996
Tln2	ENSMUSG00000052698	7.237	11.491	14.354	70.421	22.136	47.055	65.349	97.734	47.401
Zfp385c	ENSMUSG00000014198	2.266	0.342	0.958	0.186	0.525	1.877	8.33	9.017	11.181
Lurap1l	ENSMUSG00000048706	3.486	2.835	3.697	4.116	4.107	15.408	23.098	29.381	19.538
Gm4285	ENSMUSG00000085829	0.641	0.372	0.786	4.396	1.804	3.356	4.382	3.513	3.297
Ptpn14	ENSMUSG00000026604	0	0	0	0.226	0.196	0.276	1.229	0.739	1.438
Tnfrsf14	ENSMUSG00000042333	0	0	0.041	0.042	0	0.106	0.724	1.358	0.685
Dlg3	ENSRNOG00000002767	4.984	4.054	4.363	0.609	2.246	1.074	0.845	1.17	1.432
Dennd2b	ENSMUSG00000031024	0.047	0	0	0.047	0.047	0.048	1.501	0.604	2.118
Npy	ENSMUSG00000029819	27.773	45.396	25.356	1.84	12.663	3.328	5.673	3.937	8.704
Trp53i11	ENSMUSG00000068735	24.407	24.612	43.28	22.886	26.751	103.836	163.104	202.418	214.191
B3galt5	ENSMUSG00000074892	0	0	0	0.258	0.043	0	1.162	0.694	1.012
Prxl2b	ENSMUSG00000029059	0.034	0	0	0	0	0.085	0.541	0.443	1.138
Gm16574	ENSMUSG00000089769	0.046	0.046	0.229	0.047	0.046	0.144	1.039	1.643	2.227
Camsap3	ENSRNOG00000000986	1.923	1.69	2.105	1.177	0.981	2.239	0.354	0.3	0.407
Zfp11	ENSRNOG00000051442	0.277	0.279	0.551	0.462	0.6	0.663	0.049	0	0.049
Gm4221	ENSMUSG00000096948	0	0.029	0.096	1.302	0.51	1.304	1.244	0.702	1.143
Lamb2	ENSMUSG00000052911	45.65	31.573	57.021	3.619	18.498	10.845	7.772	6.127	10.791
Gzmm	ENSRNOG00000030530	0	0	0.153	0.825	0.226	1.033	2.669	2.544	2.286
C030014I23Rik	ENSMUSG00000060380	0.266	0.236	0.094	0.899	0.404	1.242	1.816	2.056	2.276
Klhl32	ENSMUSG00000040387	0.841	0.185	0.206	0.844	0.404	1.022	4.039	3.877	4.043
Smad6	ENSMUSG00000036867	6.238	15.102	6.889	1.619	3.414	2.323	1.373	1.588	1.875
Sstr3	ENSRNOG00000007332	0.046	0.046	0.092	0.046	0	0.189	1.225	1.488	2.318
Mest	ENSMUSG00000051855	1959.13	2376.77	3061.53	897.504	1818.64	480.764	476.916	559.014	441.268
Iqsec1	ENSMUSG00000034312	2.88	6.489	9.711	9.734	4.586	15.775	35.839	31.877	37.835
Ptgds	ENSMUSG00000015090	9.95	3.396	4.683	4.927	2.564	8.548	22.851	25.174	44.321
Pla2g2d	ENSMUSG00000041202	0	0	0	0	0	0	0.317	1.351	0.721
Garin5a	ENSMUSG00000051113	1.067	1.321	1.261	5.574	2.129	6.305	6.592	7.077	8.381
Rab3b	ENSMUSG00000003411	4.905	3.614	2.576	1.14	2.41	1.518	6.3	9.21	8.729
Dcx	ENSRNOG00000047712	0	0	0	0	0	0.058	0.301	0.784	0.996
Ttll9	ENSMUSG00000074673	0.942	0.949	1.042	0.53	1.039	0.949	2.876	3.509	4.135
Tlr5	ENSMUSG00000079164	0.687	0.176	0.569	0.905	1.376	3.832	23.249	10.204	11.408
Cd52	ENSMUSG00000000682	0.046	0.045	0	0	0	0.096	0.548	0.844	1.477
Plekhg6	ENSMUSG00000038167	3.235	0.697	1.654	3.237	1.2	3.839	13.091	10.075	10.361
Rgs2	ENSRNOG00000003687	5.88	9.159	9.034	5.384	6.995	3.126	1.501	1.672	2.088
B430319G15Rik	ENSMUSG00000103622	0.37	0.232	0.413	1.202	0.369	0.948	2.353	3.077	3.503
Tmem121b	ENSMUSG00000094626	3.512	1.721	1.332	4.667	1.894	7.768	13.933	18.757	23.185
RGD1559982	ENSRNOG00000070467	0	0.057	0.184	0.231	0.323	0.854	1.668	1.986	1.974
Wnt10b	ENSMUSG00000022996	0.097	0.348	0.486	2.496	0.494	2.991	9.381	7.186	11.034
Ldlr	ENSMUSG00000032193	326.565	134.728	147.895	9.079	49.926	18.625	67.268	82.967	89.982
Slc7a4	ENSRNOG00000001874	0	0	0	0	0	0.237	0.49	0.695	0.74
ENSMUSG00000121880	ENSMUSG00000121880	0.933	1.252	0.929	6.612	2.938	5.297	5.202	3.718	3.833
Lpl	ENSRNOG00000012181	48.522	41.376	57.396	9.8	39.608	19.24	7.795	5.707	9.176
Impa2	ENSMUSG00000024525	155.787	77.014	144.087	15.033	91.343	22.714	9.025	8.77	10.633
Cth	ENSMUSG00000028179	38.411	110.515	67.326	35.069	30.347	28.354	17.208	11.481	20.908
Gm33887	ENSMUSG00000121042	0.454	2.139	1.806	5.807	2.305	5.84	10.281	12.097	13.061
Ffar3	ENSMUSG00000019429	0	0	0	0.061	0	0.133	5.069	10.26	21.085
Pcdhb3	ENSMUSG00000045498	2.804	3.115	3.812	16.575	5.158	11.346	14.854	18.649	17.809
Hdac9	ENSMUSG00000004698	4.609	4.939	4.858	48.667	14.4	27.655	14.927	13.62	10.75
Pde2a	ENSMUSG00000110195	0.442	0.534	1.532	2.851	1.316	2.222	11.703	25.107	23.485
Slc4a1	ENSMUSG00000006574	0	0	0	0	0.046	0.521	1.274	1.389	2.171
Tll2	ENSMUSG00000025013	0.056	0	0	0	0	0.057	1.231	3.034	5.074
Myh15	ENSRNOG00000061038	0	0.047	0	0	0	0.095	0.735	0.744	0.888
Baiap3	ENSMUSG00000047507	1.056	0.435	1.06	1.09	0.483	1.108	2.957	4.002	4.987
Brsk2	ENSRNOG00000020021	0.19	0.094	0.189	0.328	0.352	0.33	0.947	1.431	1.219
Dnah10	ENSRNOG00000052704	4.08	3.676	4.716	2.491	3.723	4.191	1.203	0.759	1.711
9130604C24Rik	ENSMUSG00000105851	0.139	0.139	0.275	1.351	1.054	0.906	1.183	1.093	0.988
Col7a1	ENSMUSG00000025650	32.291	39.844	37.298	8.091	14.29	20.08	39.038	60.683	76.574
Gm57403	ENSMUSG00000120312	1.925	0.706	0.689	1.808	1.354	2.709	4.899	4.853	5.331
Chrd	ENSRNOG00000001750	0.508	0.79	0.919	0.092	0.369	0.047	1.177	2.63	2.171
Rgs9bp	ENSMUSG00000056043	0.185	0.14	0.413	0.924	1.663	1.942	2.107	2.63	3.305
Man2c1os	ENSMUSG00000086728	0.056	0	0.085	0.525	0.374	0.594	0.615	0.633	0.666
Mroh7	ENSRNOG00000058870	0.046	0	0	0.323	0.046	0.284	0.882	1.29	1.233
Ceacam1	ENSMUSG00000074272	29.436	39.733	36.287	3.222	16.751	5.282	11.732	12.362	12.925
4930524O07Rik	ENSMUSG00000090207	0	0	0	1.437	0.332	0.562	0.548	0.293	0.596
Fcgbp	ENSMUSG00000047730	0	0.061	0.034	0	0	0.062	0.696	0.519	1.328
Smad3	ENSMUSG00000032402	3.413	2.153	4.072	22.979	13.222	10.309	9.652	8.405	12.57
Trpm8	ENSMUSG00000036251	0	0	0	0.097	0.048	0	0.411	0.508	1.24
AW011738	ENSMUSG00000078349	1.007	0.699	0.987	2.774	1.182	3.978	6.352	5.4	7.683
Catsper4	ENSRNOG00000016312	0	0.051	0	0.044	0.051	0.261	0.602	0.889	1.256
Prkn	ENSMUSG00000023826	0	0	0	1.965	0.083	1.098	5.687	5.094	6.374
Ffar2	ENSMUSG00000051314	0	0	0	0.304	0	0.256	2.825	2.714	7.511
Abhd11	ENSRNOG00000018910	0.964	1.949	1.381	1.665	1.382	1.289	0.148	0.399	0.248
Trpv4	ENSRNOG00000001195	1.769	1.629	2.387	0.499	0.996	1.07	0.289	0.292	0.458
Dhcr7	ENSMUSG00000058454	348.559	122.881	165.499	31.373	68.152	51.451	64.044	77.504	64.319
Srrt	ENSRNOG00000048277	7.876	9.852	15.413	5.086	13.854	7.355	1.914	1.695	1.817
Mad1l1	ENSRNOG00000001265	2.08	3.067	3.704	1.712	1.892	2.657	0.442	0.298	0.79
6430571L13Rik	ENSMUSG00000037977	0.97	0.697	1.056	3.1	0.507	3.367	10.743	11.863	8.092
Gm49654	ENSMUSG00000113184	1.432	1.486	2.021	6.944	2.121	5.267	8.588	10.921	9.574
Asl	ENSRNOG00000000903	9.777	7.151	8.233	2.06	7.224	2.665	0.651	1.251	1.05
Mical1	ENSRNOG00000000307	1.202	0.744	0.551	0.37	0.969	0.19	0	0	0
Pfkp	ENSRNOG00000017163	228.38	254.889	221.19	47.65	145.589	47.562	49.541	66.41	78.591
Cela1	ENSRNOG00000031930	0.191	0.185	0.171	0.368	0.412	0.268	1.972	1.037	1.374
Prim1	ENSRNOG00000031993	64.097	79.647	119.256	22.491	103.448	50.615	13.257	10.245	14.686
N4bp2l1	ENSRNOG00000059322	1.36	0.894	0.922	1.512	0.714	1.155	0.104	0.181	0.249
Dpysl3	ENSRNOG00000018992	27.822	21.729	23.335	3.013	11.542	2.734	7.028	10.89	11.122
Rbm20	ENSMUSG00000043639	2.118	1.652	3.609	5.72	4.307	9.434	11.781	9.784	15.859
Gltp	ENSRNOG00000001192	4.066	5.751	6.979	3.384	8.426	4.75	0.835	1.241	0.642
Erp29	ENSRNOG00000001348	12.383	13.767	13.956	5.474	14.367	10.312	3.489	3.576	3.406
Hck	ENSMUSG00000003283	0.046	0.046	0.184	0.139	0.046	0.285	1.571	1.44	1.382
Susd2	ENSRNOG00000033389	1.557	0.473	0.619	0.267	0.666	0.933	0	0	0
Ctsh	ENSRNOG00000014064	1.201	0.834	0.78	1.485	1.61	2.091	0.541	0.248	0.395
Stk36	ENSMUSG00000033276	1.82	0.75	0.601	1.891	1.492	2.544	6.073	4.248	5.584
Gm14692	ENSMUSG00000079577	2.079	2.073	1.926	5.423	4.889	2.679	0.494	1.044	0.593
Kcnh3	ENSMUSG00000037579	0.136	0.365	0.451	0.771	0.372	1.953	3.639	4.502	3.213
Pcdhb11	ENSMUSG00000051486	28.004	13.579	15.204	65.435	16.393	36.421	98.271	113.433	108.584
Zfp655	ENSRNOG00000060129	6.48	3.844	7.499	11.284	5.249	9.929	2.561	1.301	2.341
Asmtl	ENSRNOG00000028166	2.329	1.4	1.66	1.687	1.738	1.333	0.386	0.444	0.549
Zfp394	ENSRNOG00000000983	1.802	1.161	1.194	1.018	1.015	0.996	0.196	0.248	0.395
Synpo	ENSRNOG00000019181	2.404	0.624	1.806	0.496	1.073	1.381	5.185	4.864	6.165
4930431P19Rik	ENSMUSG00000121788	0.37	0.093	0.138	1.804	0.969	1.327	1.471	2.134	1.974
Ascl1	ENSMUSG00000020052	0	0.093	0	0.093	0	0	1.03	1.588	1.085
Ccdc13	ENSMUSG00000079235	0.105	0.127	0.627	0.406	0.762	0.788	2.653	2.069	2.695
Nfasc	ENSRNOG00000030515	0	0	0	0	0	0	0.283	0.492	1.041
1500026H17Rik	ENSMUSG00000097383	0.049	0	0.098	0.202	0.192	0.259	0.791	0.797	0.731
Afp	ENSMUSG00000054932	0	0	0.134	0.224	0.089	0.276	1.441	1.487	1.674
Kcnip2	ENSMUSG00000025221	1.843	1.197	2.296	0.686	1.622	1.702	4.218	5.892	7.348
4930447M23Rik	ENSMUSG00000087674	0.84	0.58	0.954	4.831	1.307	3.689	6.096	7.932	6.598
4933432K03Rik	ENSMUSG00000108811	0.51	0.621	0.503	0.155	0.359	0.273	1.539	1.33	1.929
Alkbh2	ENSRNOG00000028584	0.785	1.154	1.055	0.793	0.779	0.955	0.247	0.099	0.198
D130020L05Rik	ENSMUSG00000097121	0.227	0.328	0.075	3.824	1.996	3.712	1.259	0.836	1.713
AABR07038690.1	ENSRNOG00000003345	0.046	0	0.046	0.139	0.138	0.332	1.177	0.794	0.937
Rims1	ENSRNOG00000011000	0	0	0	0	0	0.157	0.484	0.592	0.526
Dipk1a	ENSRNOG00000023533	0.463	0.512	0.552	0.973	0.739	1.045	2.082	2.385	3.063
Gm44689	ENSMUSG00000108978	1.201	1.807	2.02	0.511	1.288	0.999	3.786	5.314	4.493
Mrm2	ENSRNOG00000043267	1.03	1.122	1.351	0.78	0.918	0.991	0.155	0.26	0.213
Lingo3	ENSMUSG00000051067	10.536	5.996	10.564	20.297	7.524	24.835	39.126	36.774	45.783
4933431K14Rik	ENSMUSG00000103715	0.554	0.463	0.826	3.946	1.793	2.045	3.393	4.073	3.752
Mmp17	ENSRNOG00000023643	2.542	2.371	2.526	1.433	2.313	3.033	0.49	0.397	0.937
Gucy1b1	ENSRNOG00000012060	26.058	24.447	27.88	4.023	18.276	6.21	6.62	6.104	6.658
Kbtbd11	ENSMUSG00000055675	3.048	0.312	0.548	1.6	0.75	2.904	13.029	11.929	10.47
Pcsk2os1	ENSMUSG00000086171	0.304	0.216	0.112	0.65	0.521	0.353	2.501	2.258	1.425
Igip	ENSMUSG00000110185	9.42	7.399	8.727	29.137	8.416	30.518	45.929	53.425	39.373
Zfp384	ENSRNOG00000017066	0.481	0.372	0.257	1.266	1.847	0.525	0	0.048	0
Crlf1	ENSMUSG00000007888	1.008	0.592	2.321	9.34	4.919	29.585	39.277	31.857	62.586
Ankrd42	ENSMUSG00000041343	0.216	0.288	0.185	1.614	0.602	1.355	1.629	2.943	2.382
Fam222a	ENSRNOG00000001198	8.816	3.848	4.053	2.526	3.414	4.422	0.627	0.475	0.636
Sdc4	ENSMUSG00000017009	0.37	0.232	1.286	0.37	0.646	2.087	5.054	5.708	7.648
Gm44043	ENSMUSG00000107976	0.046	0	0	0.046	0	0.047	0.637	0.992	0.395
Akap5	ENSMUSG00000021057	3.103	1.499	2.601	2.293	5.675	3.382	10.71	13.072	11.379
Gm47113	ENSMUSG00000111465	0.092	0.093	0.23	0.462	0.462	1.278	1.861	2.679	1.677
Rpl15-ps6	ENSMUSG00000057262	1.285	1.487	1.216	1.688	0.803	0.999	0.244	0.249	0.247
Ntsr2	ENSMUSG00000020591	0	0	0.05	0.571	0.436	0.571	0.568	0.601	0.621
BC048644	ENSMUSG00000074052	0.521	0.474	0.646	3.862	0.941	2.256	4.233	5.977	5.211
Rell1	ENSRNOG00000002192	40.999	34.796	28.037	10.489	30.711	13.224	7.959	7.587	10.876
D830050J10Rik	ENSMUSG00000107994	0	0.037	0.072	0.857	0.261	1.205	1.631	2.154	1.437
Kcnq1ot1	ENSMUSG00000101609	0.113	1.393	2.02	5.559	3.109	4.132	12.736	11.255	11.82
Agfg2	ENSRNOG00000001404	3.698	2.638	3.074	0.921	2.416	2.171	0.69	0.411	0.35
Ubxn11	ENSMUSG00000012126	1.233	1.44	1.878	7.316	2.58	5.209	7.788	8.568	10.23
Sertad4	ENSMUSG00000016262	0.15	1.985	3.557	1.377	3.3	1.977	17.771	19.564	15.677
Chchd2l2	ENSRNOG00000000918	0.661	0.618	0.785	0.609	0.282	0.53	0	0	0.05
Tmem53	ENSMUSG00000048772	0.152	0.045	0.179	1.21	0.151	0.932	3.247	4.463	2.955
Pcdhb21	ENSMUSG00000044022	1.804	0.784	1.516	3.061	1.074	3.414	6.69	8.015	6.475
Stra6	ENSMUSG00000032327	59.736	62.628	85.354	4.985	43.015	10.7	9.929	10.372	8.937
Pi4k2b	ENSMUSG00000029186	45.76	47.315	51.183	14.089	44.592	16.998	12.502	12.928	14.099
P2ry6	ENSMUSG00000048779	25	12.399	11.254	6.416	8.699	6.75	4.237	3.951	4.753
Gm44509	ENSMUSG00000108358	1.294	1.39	1.01	1.3	0.506	0.809	2.951	3.974	3.901
Bdkrb2	ENSRNOG00000047300	25.844	20.972	17.764	1.412	11.319	0.985	1.95	2.791	5.247
A930007I19Rik	ENSMUSG00000097855	0.269	0.253	0.182	1.81	0.521	1.278	2.426	2.208	2.553
Ada	ENSRNOG00000010265	3.48	5.892	6.484	1.405	3.568	1.677	1.337	0.95	0.62
Pi16	ENSRNOG00000000525	2.013	2.313	1.102	0.047	0.873	0.431	0	0	0
Sox5	ENSRNOG00000027869	3.532	2.719	2.506	1.856	2.352	1.716	0.954	0.427	0.556
LOC102552000	ENSRNOG00000070106	0.135	0.194	0.239	1.39	0.508	1.441	2.124	2.184	1.88
Gm15577	ENSMUSG00000086708	0	0	0	0.231	0	0.664	1.912	3.224	2.367
Bdkrb2	ENSMUSG00000021070	21.072	13.157	18.144	1.941	9.787	2.891	2.696	3.126	5.871
Xkr4	ENSMUSG00000051951	1.363	1.081	1.289	6.145	1.643	2.682	7.168	8.088	9.045
Gm4960	ENSMUSG00000098077	0	0.046	0.046	0.14	0.092	0.048	0.788	0.596	0.79
Svil	ENSMUSG00000024236	0.062	0	0	0.039	0	0.164	0.796	1.157	0.751
Dner	ENSMUSG00000036766	0.185	0.093	0.092	0.786	0.138	1.185	4.903	9.082	7.006
Cdh18	ENSMUSG00000040420	0	0.043	0	0.113	0.043	0.133	0.437	0.555	0.952
Slc25a35	ENSMUSG00000018740	1.08	1.335	1.127	8.809	3.881	9.874	9.513	7.277	4.45
Tmtc1	ENSMUSG00000030306	16.312	11.071	14.085	19.719	11.075	44.491	59.373	78.05	57.524
Celf5	ENSRNOG00000004695	2.661	1.272	1.485	2.303	1.263	3.725	7.225	8.549	9.942
Cables1	ENSMUSG00000040957	25.985	26.309	30.09	4.919	19.703	4.787	4.558	4.706	8.359
Peli3	ENSMUSG00000024901	1.767	0.849	1.198	1.406	0.642	4.345	7.027	9.124	8.02
Rtn1	ENSMUSG00000021087	0	0	0	0	0	0.345	0.75	0.686	0.596
Bri3bp	ENSRNOG00000063640	2.819	1.115	1.608	1.156	2.307	1.801	0.147	0.099	0.296
ENSRNOG00000066321	ENSRNOG00000066321	0.046	0	0.23	0.786	0.692	1.043	0.686	1.042	0.987
Ache	ENSMUSG00000023328	63.816	26.867	13.428	36.18	13.705	60.97	180.964	218.81	346.353
S100a10	ENSRNOG00000023226	32.692	30.133	31.071	4.58	27.161	6.661	3.305	3.416	4.742
1500015A07Rik	ENSMUSG00000098702	1.79	0.59	1.077	14.742	4.458	8.737	6.528	6.212	8.057
2810449D17Rik	ENSMUSG00000120362	1.756	1.295	1.239	8.188	2.203	4.622	8.717	8	8.397
Pter	ENSRNOG00000017328	11.568	10.18	12.323	2.597	10.029	3.374	19.477	22.184	16.622
Gm53374	ENSMUSG00000121230	0.185	0.418	0.413	5.602	2.028	2.942	2.503	3.872	2.616
1700056E22Rik	ENSMUSG00000044854	0.055	0.154	0.229	0.513	0.109	0.395	1.691	1.484	1.904
Rn7s2	ENSMUSG00000118841	4.396	5.486	0.552	5.859	4.109	4.875	25.1	42.564	45.509
Ttyh1	ENSMUSG00000030428	0.386	0.167	0.028	0.091	0.05	0.983	8.156	4.109	11.384
ENSMUSG00000121898	ENSMUSG00000121898	0.799	0.625	0.67	3.299	0.884	6.937	12.167	10.726	16.183
Gm15567	ENSMUSG00000084974	0	0	0.046	0.046	0	0	0.54	0.695	0.247
Shank3	ENSRNOG00000052296	0	0.109	0.269	1.07	0.362	1.072	1.896	3.446	3.321
Gm56588	ENSMUSG00000120978	0.139	0.093	0.138	1.992	0.553	1.757	1.522	1.738	1.727
Cdh6	ENSMUSG00000039385	1.202	0.791	1.424	9.743	3.928	4.072	6.319	6.152	7.547
N4bp2os	ENSMUSG00000106978	0.045	0.045	0.133	0.314	0.267	0.551	0.716	0.771	1.05
2410018L13Rik	ENSMUSG00000073164	0	0.092	0.045	0.102	0.137	0.18	0.894	1.85	2.417
Gm45837	ENSMUSG00000030653	0	0	0	0	0	0	4.704	2.502	8.712
Nfatc2	ENSMUSG00000027544	0.209	0.085	0.167	0.126	0.052	0.107	1.568	1.621	1.263
Ppargc1a	ENSMUSG00000029167	0	0.107	0	0.299	0.037	0.268	1.195	1.126	1.601
Gm28187	ENSMUSG00000099375	0.416	0.464	0.827	0.185	0.092	0.475	1.276	2.035	1.53
Gm40289	ENSMUSG00000107126	0.185	0.371	0.367	1.481	0.184	0.854	2.944	3.723	3.257
Gm2011	ENSMUSG00000121347	0.145	0	0.021	1.036	0.352	0.83	1.394	1.072	0.911
ENSMUSG00000121382	ENSMUSG00000121382	1.106	0.602	2.463	2.078	2.943	3.872	8.258	9.906	17.996
Calhm5	ENSMUSG00000049872	0.139	0.186	0.505	1.016	1.663	1.705	2.205	1.886	3.996
Stard13	ENSRNOG00000001090	3.46	2.328	1.793	0.694	1.341	0.427	0.049	0.348	0.197
Fam120aos	ENSMUSG00000120113	1.848	0.926	1.79	12.362	4.366	10.851	5.609	4.918	6.123
Neurod4	ENSRNOG00000008449	1.71	0.837	1.516	2.451	2.354	4.313	5.394	5.757	7.104
Ctla2b	ENSMUSG00000074874	2.006	3.829	2.356	0.198	1.311	0.482	0.105	0.053	0.209
Rfc2	ENSRNOG00000001457	5.545	6.73	11.755	3.567	11.013	8.734	0.884	0.794	0.888
Slxl1	ENSMUSG00000067909	0	0.184	0.108	0.184	0	0.527	2.981	2.11	3.328
Peg10	ENSMUSG00000092035	199.689	200.51	306.609	111.775	378.21	258.655	54.573	70.426	68.807
Foxk1	ENSRNOG00000001104	1.851	0.604	1.516	1.526	1.706	1.945	0.147	0.298	0.296
Ephb4	ENSRNOG00000045952	8.14	4.086	6.382	0.621	4.061	1.371	0.24	0.291	0.38
Particl	ENSMUSG00000108591	1.386	0.556	0.689	4.313	1.243	2.376	5.651	5.76	4.937
Dok2	ENSMUSG00000022102	0.188	0.264	0.213	1.055	1.132	1.188	0.987	1.156	1.184
Rec114	ENSMUSG00000074269	0.473	0.324	0.16	2.312	0.537	0.964	3.239	3.144	5.518
Itgal	ENSMUSG00000030830	0.049	0.098	0.194	0.897	0.481	4.275	5.245	5.008	6.135
Gtf2h3	ENSRNOG00000001035	2.039	2.443	1.842	4.95	1.987	4.192	0.837	0.647	0.693
Cdca7l	ENSRNOG00000005410	11.263	10.705	14.466	4.873	14.497	8.328	3.049	2.886	2.522
Cbfa2t3	ENSRNOG00000014723	2.115	2.037	2.543	3.758	1.749	6.825	12.274	11.994	8.169
Wee2	ENSMUSG00000037159	0	0	0	0	0	0	0.168	0.663	0.38
1700003E16Rik	ENSMUSG00000030030	0.327	0.094	0.138	0.783	1.152	1.699	1.778	1.29	1.575
Synpo2	ENSMUSG00000050315	24.722	25.374	21.356	2.663	16.687	4.537	4.182	5.34	4.823
Lhx3	ENSMUSG00000026934	0.532	0.985	2.156	0.131	0.988	0.973	6.294	6.556	4.996
Hk2	ENSMUSG00000000628	17.607	29.584	21.682	9.008	15.798	11.746	3.871	3.225	11.345
Gm49273	ENSMUSG00000115279	0.373	0.723	1.198	2.515	2.811	2.28	3.405	4.113	3.124
Rab9b	ENSMUSG00000043463	0.185	0.093	0	0.693	0.092	0.663	2.216	4.483	3.601
Cfap119	ENSMUSG00000057176	1.228	0.725	0.996	4.242	1.429	4.346	5.916	5.944	5.347
ENSRNOG00000069432	ENSRNOG00000069432	1.617	1.574	1.239	0.743	0.414	0.381	0.443	0.248	0.444
Angpt2	ENSMUSG00000031465	40.941	32.675	25.622	1.796	20.439	1.023	3.08	3.088	2.513
Mnd1	ENSRNOG00000024733	1.713	1.711	1.701	0.561	1.668	0.853	0.049	0.199	0.248
Ttc41	ENSMUSG00000044937	0.653	1.456	0.741	4.456	2.778	6.516	3.929	3.323	2.747
St6galnac5	ENSMUSG00000039037	33.549	19.224	17.734	7.721	11.622	6.056	34.193	42.826	36.351
Oasl2	ENSMUSG00000029561	1.052	0.955	2.034	1.54	1.56	1.625	7.197	7.376	4.721
Dek	ENSMUSG00000021377	89.934	127.092	186.201	68.808	239.257	112.761	36.421	33.001	31.035
Nudt1	ENSRNOG00000001260	1.247	0.826	1.418	0.61	1.048	1.391	0.198	0.1	0.198
Has2	ENSRNOG00000004854	6.146	5.343	10.792	5.362	7.755	2.891	1.079	1.042	1.332
Smim29	ENSRNOG00000054374	1.294	1.062	0.321	1.587	0.962	0.956	0	0.099	0
Lmo3	ENSMUSG00000030226	0.177	0.176	0.609	1.51	1.658	3.174	16.571	8.142	7.717
Spon2	ENSRNOG00000006033	0.139	0.093	0.23	0.185	0.369	0.475	1.178	0.993	1.629
Pik3c2g	ENSMUSG00000030228	0	0	0	0	0	0.093	0.819	0.481	0.544
Ncan	ENSRNOG00000048036	2.449	0.977	1.378	0.601	2.355	0.995	0.049	0	0
1700085D22Rik	ENSMUSG00000120183	0.601	0.232	0.827	3.19	1.615	2.417	2.844	2.978	2.22
Ldlr	ENSRNOG00000009946	74.322	28.13	32.312	1.151	8.742	4.108	24.173	23.784	50.089
Gm37305	ENSMUSG00000103041	1.063	1.163	1.424	8.873	2.447	4.453	6.274	7.94	7.498
Chadl	ENSRNOG00000024631	1.109	0.976	1.607	0.277	0.369	0.569	0.049	0.099	0.345
Irf7	ENSMUSG00000025498	0.512	0.309	0.204	0.156	0.511	0.455	1.544	1.839	1.815
Icam2	ENSMUSG00000001029	9.251	17.635	19.923	3.29	8.656	4.846	2.873	2.563	5.916
Gm14819	ENSMUSG00000073245	3.2	4.821	4.577	44.99	8.662	56.203	54.878	41.345	51.517
Tst	ENSRNOG00000000186	7.07	4.131	3.674	0.648	1.843	1.802	0.982	0.794	1.283
Lss	ENSRNOG00000054549	7.525	2.514	1.867	0.919	2.207	1.494	0	0	0
Gm5784	ENSMUSG00000093908	0	0.078	0.038	0	0.049	0.126	0.704	1.102	1.896
Lrp4	ENSRNOG00000015285	5.407	2.652	4.318	0.323	1.756	0.425	0.343	0.397	0.641
2010004M13Rik	ENSMUSG00000120250	1.109	0.736	0.55	6.183	2.281	4.361	4.107	4.727	3.511
Olfm2	ENSRNOG00000020519	2.019	0.42	0.416	0.373	0.324	0.286	2.53	3.049	3.855
D730003I15Rik	ENSMUSG00000073478	0.377	0.65	0.157	2.52	1.94	3.749	3.241	1.521	2.271
RT1-T24-3	ENSRNOG00000032596	4.152	4.224	4.828	2.322	8.903	2.644	0	0	0.096
Mpzl3	ENSMUSG00000070305	0.139	0.465	0.413	1.759	0.6	1.184	2.451	2.334	2.86
Sod3	ENSRNOG00000003869	0.831	0.464	0.597	0.555	0.737	0.664	0.147	0	0.049
Sohlh1	ENSRNOG00000033983	0	0	0	0	0	0.095	0.539	0.693	0.197
4930405N21Rik	ENSMUSG00000104705	0.167	0.084	0.29	0.334	0.52	0.601	2.147	2.452	1.524
Nid1	ENSMUSG00000005397	80.826	53.36	66.243	4.665	47.234	7.246	5.537	7.195	9.076
AABR07017250.1	ENSRNOG00000049099	0.89	0.569	0.221	0.513	1.891	0.629	0	0	0
Ung	ENSRNOG00000000692	2.126	3.341	4.638	1.112	2.764	3.086	0.246	0.05	0.395
Kif26a	ENSMUSG00000021294	44.553	48.221	74.197	8.564	43.347	10.622	9.085	9.498	10.819
Dnai2	ENSMUSG00000034706	0.071	0.107	0.337	0.508	0.863	1.601	2.755	2.483	5.413
Gm32857	ENSMUSG00000115536	0	0	0.079	0.202	0.079	0.614	0.973	1.428	1.15
Gm30539	ENSMUSG00000112035	0.092	0.325	0.367	0.417	0.276	0.95	1.768	1.837	1.925
Gm10544	ENSMUSG00000097430	0.143	0.082	0.461	0.995	0.606	0.972	1.747	2.053	1.313
4921531C22Rik	ENSMUSG00000085704	0.196	0.755	0.583	2.098	0.795	1.661	4.029	3	3.733
Tmem255a	ENSMUSG00000036502	0.09	0.182	0.045	0.309	0.661	0.278	1.03	1.233	1.566
Dyrk4	ENSMUSG00000030345	0.557	2.173	1.945	3.948	1.946	5.479	9.84	8.322	8.673
Kcnk6	ENSMUSG00000046410	0.37	0.651	1.516	0.277	0.185	0.237	1.569	2.233	3.503
Zfp612	ENSRNOG00000016971	1.26	1.89	1.809	6.088	1.769	5.905	7.801	9.267	10.261
Itgb7	ENSMUSG00000001281	0.426	0.385	0.761	0.724	0.977	1.441	2.033	3.048	4.1
Exoc3l2	ENSMUSG00000011263	3.882	3.115	2.756	0.416	1.477	0.853	3.235	2.977	5.377
5033425G24Rik	ENSMUSG00000120877	0	0	0.092	0.464	0.551	0.523	0.295	0.248	0.296
Plk2	ENSRNOG00000011951	36.229	21.187	42.023	8.301	32.247	9.294	3.188	4.268	6.513
ENSRNOG00000067929	ENSRNOG00000067929	0.046	0.417	0.138	2.828	0.967	1.568	1.719	1.837	2.172
Gm43254	ENSMUSG00000105957	0.046	0.046	0.092	1.481	0.231	0.901	1.423	1.886	2.023
Lfng	ENSRNOG00000001250	2.485	2.804	4.611	0.349	2.259	0.179	0.093	0.047	0.14
AABR07035218.1	ENSRNOG00000029813	15.026	17.661	21.468	6.813	31.056	13.678	2.554	1.726	3.032
Lmln	ENSRNOG00000001781	0.185	0.233	0.367	0.739	0.323	0.663	1.225	1.985	1.529
Baalc	ENSMUSG00000022296	8.001	7.032	7.824	0.821	5.491	2.157	10.263	15.102	24.41
Morc4	ENSRNOG00000060846	5.037	6.975	5.604	1.387	5.079	1.611	0.686	1.538	0.937
2310074N15Rik	ENSMUSG00000105858	0.092	0.046	0	0.895	0.409	0.771	0.398	0.349	0.495
Etnk2	ENSMUSG00000070644	1.463	0.399	0.439	2.388	0.793	2.901	4.811	5.538	6.862
Gm57450	ENSMUSG00000120298	0.046	0.093	0.046	1.115	0.643	0.952	0.689	0.397	0.198
A630072M18Rik	ENSMUSG00000101013	0.185	0.233	0.597	0.785	1.293	0.995	1.96	3.523	2.417
Pparg	ENSMUSG00000000440	10.705	14.34	10.957	2.541	10.146	2.917	1.339	2.179	2.968
Gm26801	ENSMUSG00000097892	0	0	0	0.089	0.161	0.232	0.63	0.216	0.397
Mexis	ENSMUSG00000086712	0.535	0.43	0.557	1.866	1.009	1.887	4.829	3.292	6.534
Wdfy4	ENSRNOG00000029662	0	0	0	0.092	0	0.098	0.586	0.594	0.586
Dusp26	ENSMUSG00000039661	0.587	0.114	0.117	0.276	0.117	0.888	2.67	4.764	8.298
Sec14l2	ENSMUSG00000003585	0.332	1.018	1.071	4.732	1.448	6.661	15.235	8.841	11.722
Gm9958	ENSMUSG00000054945	0.134	0.224	0.311	2.465	0.802	2.241	1.615	1.537	1.767
H19	ENSMUSG00000000031	2.085	1.151	1.813	0.109	0.683	0.355	0.395	0.086	0.086
Gm41760	ENSMUSG00000117992	0.277	0.186	0.413	1.527	0.922	0.996	1.472	1.688	2.023
Wif1	ENSRNOG00000004476	2.452	1.255	0.552	0.371	1.234	0.617	11.742	12.473	5.978
Racgap1	ENSRNOG00000049033	99.618	105.854	118.31	30.76	108.984	57.557	34.402	22.384	22.499
Pianp	ENSMUSG00000030329	1.241	1.252	1.776	1.937	1.884	7.545	9.781	7.592	10.019
Gm8206	ENSMUSG00000091568	1.218	0.772	0.827	1.209	1.336	1.119	0.196	0.098	0.447
Inpp5j	ENSMUSG00000034570	1.205	2.986	3.234	3.888	2.119	5.778	11.86	11.584	24.969
Nkain4	ENSMUSG00000027574	0	0	0	0.895	0.038	0.787	2.49	3.127	3.108
Gm3728	ENSMUSG00000118150	0	0.235	0.094	0.79	1.165	0.983	1.085	1.241	0.759
6030445D17Rik	ENSMUSG00000066178	0.231	0.186	0.275	0.881	0.553	0.95	1.572	1.49	1.185
Gm57385	ENSMUSG00000120997	0.092	0.139	0.184	0.972	0.599	0.569	0.883	0.893	0.839
Gchfr	ENSRNOG00000012290	2.399	3.314	2.282	0.506	1.002	1.546	0.769	0.894	0.548
Ptn	ENSRNOG00000011946	61.663	56.036	70.153	21.902	65.914	21.902	14.305	16.935	20.045
Cx3cl1	ENSRNOG00000016326	0	0.139	0.046	0.093	0.138	0.19	0.932	1.191	1.579
Col1a1	ENSMUSG00000001506	0.046	0.093	0.184	0.046	0.139	0.805	1.911	1.687	3.404
Igfbpl1	ENSMUSG00000035551	0.046	0.186	0.781	0.093	0.83	0.095	2.845	4.715	2.763
Ret	ENSRNOG00000014751	200.469	128.194	147.214	32.525	137.116	33.641	27.219	27.739	34.339
Bambi	ENSRNOG00000016066	29.5	125.172	32.557	10.923	28.591	15.748	5.219	5.272	6.963
Sulf2	ENSRNOG00000006052	32.834	31.27	47.049	4.914	24.227	10.344	9.46	9.412	11.132
Galnt12	ENSRNOG00000008099	3.704	3.303	4.555	0.417	2.818	0.511	0.738	0.597	0.692
Btg2	ENSRNOG00000003300	6.007	11.007	8.955	1.851	8.116	2.941	17.321	14.842	29.854
Rfc3	ENSRNOG00000001088	6.561	8.334	10.465	1.858	8.778	4.854	0.984	0.695	0.543
Kcnq3	ENSRNOG00000005206	0.789	0.705	0.511	0.794	0.833	0.623	0.05	0.05	0.249
Gpr37l1	ENSRNOG00000006237	0	0	0.046	0	0	0.19	0.589	0.695	1.085
St18	ENSRNOG00000006200	0	0	0	0.047	0	0.143	1.264	3.151	0.547
Cidea	ENSMUSG00000024526	0	0	0.092	0	0.046	0	0.345	0.696	0.89
Cspg5	ENSRNOG00000020833	0.508	0.418	0.459	0.694	0.323	0.712	1.62	3.376	2.813
Ccm2l	ENSMUSG00000027474	0.048	0.144	0.179	0.239	0.286	0.278	1.015	1.164	1.012
Gm20186	ENSMUSG00000106874	1.91	1.452	1.655	18.028	4.606	24.162	16.111	19.218	15.934
Icam5	ENSMUSG00000032174	4.436	2.835	2.434	1.249	3.968	2.702	7.316	12.458	13.864
Tmem88b	ENSMUSG00000073680	0.185	0.093	0.23	0.74	0.462	0.758	1.079	1.737	1.431
Rhobtb1	ENSRNOG00000000633	0.851	0.36	0.139	0.671	1.029	0.322	0	0	0
Sema7a	ENSRNOG00000007687	3.373	3.391	4.225	0.787	2.814	1.518	0.736	1.042	1.036
Ccdc65	ENSMUSG00000003354	0	0	0	0.37	0.092	0.712	0.982	0.844	0.395
Epop	ENSMUSG00000043439	0.277	0.139	0.321	0.093	0.277	0.19	0.834	1.142	1.53
Gm19412	ENSMUSG00000101438	1.075	0.484	0.467	2.423	0.637	2.686	5.772	4.74	4.443
Crb1	ENSMUSG00000063681	0.362	0.093	0.145	0.706	0.425	0.871	1.784	2.821	1.337
Sik1	ENSRNOG00000001189	1.248	5.388	1.24	1.525	2.263	1.659	0	0.05	0
4833408A19Rik	ENSMUSG00000118132	0.231	0.139	0.184	0.885	0.642	0.62	1.183	1.242	0.79
Sema4f	ENSMUSG00000000627	0	0	0	0.308	0.231	0.592	0.531	1.18	2.611
Gp1bb	ENSMUSG00000050761	2.603	3.352	3.694	0.864	0.578	1.087	2.617	3.948	6.622
Dkk1	ENSMUSG00000024868	313.568	258.944	585.838	51.279	353.374	61.951	48.92	40.554	33.604
P4ha1	ENSRNOG00000050655	14.711	4.452	2.441	4.951	6.041	5.356	0	0	0
Gm57404	ENSMUSG00000121247	0.462	0.417	0.643	4.868	1.657	2.423	2.702	3.128	2.567
Slc24a3	ENSRNOG00000060687	0.903	0.796	0.551	1.228	0.724	0.394	3.257	4.58	5.213
Pcdhb7	ENSMUSG00000045062	1.275	0.837	0.827	11.223	1.873	5.134	10.884	14.342	10.514
Cth	ENSRNOG00000010658	7.308	19.106	11.107	8.354	7.331	4.519	3.448	2.434	3.096
Mageb10-ps	ENSMUSG00000082033	0.722	0.879	0.959	2.54	0.951	4.515	5.446	5.104	6.191
4632404H12Rik	ENSMUSG00000042579	1.802	1.915	2.256	12.37	3.47	11.682	11.833	9.611	12.137
Gm26912	ENSMUSG00000097832	0.093	0	0	0.046	0.046	0	0.88	0.896	0.544
Adgrb1	ENSMUSG00000034730	0.476	1.555	1.202	3.713	1.805	3.919	5.026	4.566	7.298
Syt3	ENSMUSG00000030731	2.111	1.115	0.633	3.085	0.523	9.217	21.004	16.616	24.502
RT1-A1	ENSRNOG00000038999	5.543	4.258	4.46	3.623	5.873	3.268	1.736	0.692	1.845
Fgfrl1	ENSRNOG00000024207	4.796	3.508	3.471	0.402	3.157	0.563	0.329	0.307	0.511
Cyfip2	ENSMUSG00000020340	16.911	10.626	13.501	78.475	22.378	119.617	82.396	86.486	104.901
Gbp9	ENSMUSG00000029298	0	0	0	0.246	0.069	0.47	0.506	0.381	0.985
Txnip	ENSRNOG00000021201	7.578	1.44	23.147	74.525	51.668	75.297	13.984	15.883	19.243
Wnt9a	ENSMUSG00000000126	0.462	0.372	0.505	5.873	1.062	4.36	6.178	8.487	10.016
Ets1	ENSRNOG00000008941	10.185	9.336	15.628	3.669	10.478	7.064	2.303	2.907	4.008
Chek2	ENSRNOG00000037509	1.316	1.851	2.217	0.805	2.064	2.047	0.186	0.234	0.187
Vsig10l	ENSMUSG00000070604	0.704	0.625	0.92	2.602	0.986	1.162	2.898	4.184	3.725
Gm28523	ENSMUSG00000100707	0.092	0.093	0	0.417	0.276	0.428	0.639	0.695	0.74
Sertad4	ENSRNOG00000060773	0.092	0.325	1.194	0.231	0.461	0.237	2.599	2.184	2.714
Rcsd1	ENSMUSG00000040723	0.277	0.557	0.735	2.869	0.83	1.233	4.66	5.658	2.862
Plce1	ENSMUSG00000024998	0.148	1.895	0.42	2.68	0.713	1.301	6.289	10.524	9.286
Por	ENSRNOG00000001442	0.965	1.109	1.281	0.276	0.647	0.571	0.246	0.199	0.297
Gm57366	ENSMUSG00000120851	0	0	0	0.094	0	0.384	1.086	0.893	0.542
Ece2	ENSRNOG00000001715	0.371	0.412	0.325	0.393	0.718	0.592	1.583	2.192	2.429
Gnas	ENSRNOG00000025889	0.231	0.325	0.321	0.232	0.046	0.237	0.835	1.241	1.576
Cbs	ENSMUSG00000024039	42.988	81.201	64.116	34.15	33.348	158.754	10.186	12.534	13.523
Pnma8c	ENSMUSG00000108348	12.292	4.977	6.982	23.285	7.02	26.62	41.752	44.857	55.248
Fgfrl1	ENSMUSG00000008090	44.993	24.531	24.243	8.72	28.127	7.089	5.281	5.854	5.152
L3mbtl4	ENSRNOG00000025273	0.092	0	0.046	0.416	0.231	0.426	0.882	0.595	0.592
Cecr2	ENSMUSG00000071226	0.065	0.128	0.323	1.085	0.176	2.784	6.846	5.803	8.211
Pnma5	ENSMUSG00000050424	0	0.129	0.298	0.355	0.428	0.881	3.706	3.213	4.026
Gm12592	ENSMUSG00000053263	0.323	0.139	0.23	0.833	0.369	0.474	1.324	1.34	1.184
Gm39244	ENSMUSG00000109868	0.997	0.673	1.386	9.414	2.538	8.319	10.703	7.984	6.348
Kifc1	ENSRNOG00000000479	3.083	4.509	4.031	1.52	10.054	4.016	0	0	0
Gm56833	ENSMUSG00000120062	0.139	0.185	0.046	0.978	0.825	0.954	1.134	0.646	1.087
Caly	ENSMUSG00000025468	1.826	0.846	0.14	2.56	0.43	3.319	11.694	12.729	14.128
Lbp	ENSMUSG00000016024	3.087	2.145	4.195	4.749	3.884	14.86	16.747	13.906	19.684
Gm6203	ENSMUSG00000110415	0.924	3.104	1.331	0.743	1.333	1.379	4.229	7.997	6.616
Gm57421	ENSMUSG00000120026	0.092	0.139	0.184	0.696	0.23	0.523	0.984	1.887	1.778
Kcnip3	ENSRNOG00000014152	0	0.054	0.08	0.054	0	0	0.474	0.829	0.792
Rab13	ENSRNOG00000016733	6.636	7.085	6.083	1.296	4.89	2.484	1.779	1.094	2.297
Rasgef1a	ENSMUSG00000030134	4.106	0.493	1.248	2.141	1.06	3.03	7.762	10.064	13.078
Lratd2	ENSMUSG00000072568	7.856	7.117	7.258	38.111	10.44	24.486	6.174	5.309	4.045
Pdk2	ENSMUSG00000038967	8.706	3.223	2.914	11.659	3.383	11.621	23.85	28.255	20.991
Pim1	ENSRNOG00000000529	1.063	0.787	1.194	0.372	2.988	0.714	0	0	0
Rab40b	ENSMUSG00000025170	7.724	4.324	2.692	15.113	3.938	13.401	28.095	37.495	22.243
Gm43173	ENSMUSG00000107194	0.139	0.139	0.276	0.926	0.553	0.712	1.374	0.893	0.987
ENSRNOG00000071219	ENSRNOG00000071219	0	0	0.046	0.092	0.046	0.047	1.764	0.942	0.394
Csn3	ENSMUSG00000001622	0.092	0	0.183	6.844	5.362	8.581	7.094	3.775	3.654
Gm10419	ENSMUSG00000072769	0.634	1.126	1.426	4.053	1.434	3.251	5.401	5.123	4.839
Pirt	ENSMUSG00000048070	80.667	36.549	29.903	42.398	29.923	39.092	133.763	174.949	197.179
Baiap2l1	ENSRNOG00000001007	0.462	0.557	0.551	0.37	0.738	0.427	0.049	0.099	0
Prtn3	ENSRNOG00000029814	0.077	0.198	0.099	0.269	0.153	0.276	1.146	0.618	1.275
Ldlrap1	ENSMUSG00000037295	29.137	12.59	13.566	5.149	9.937	6.481	3.041	4.63	6.976
Arhgap42	ENSRNOG00000026821	6.323	3.78	4.646	2.931	5.31	2.161	0.729	1.329	1.223
Cxcr5	ENSMUSG00000047880	0.264	0.167	0.03	3.393	1.509	1.298	1.629	1.025	1.552
C11h3orf70	ENSRNOG00000063811	0.092	0.14	0.092	0.231	0.277	0.142	0.637	0.695	0.839
Efcc1	ENSMUSG00000068263	0	0	0.04	0.033	0	0.068	0.457	2.442	1.164
Sec16b	ENSMUSG00000026589	3.117	5.95	5.665	1.202	3.914	3.881	0.354	0.614	0.713
Tdrd9	ENSMUSG00000054003	0.548	1.01	0.952	0.411	0.456	1.684	2.807	2.94	4.096
Car12	ENSRNOG00000017766	3.419	5.578	3.001	5.046	2.872	8.672	0.726	0.539	1.754
Ptprh	ENSMUSG00000035429	0.046	0	0	0.508	0.185	0.9	0.637	0.843	1.48
Gm57476	ENSMUSG00000121216	0	0	0.092	0.329	0.499	0.528	0.248	0.298	0.346
Cntnap4	ENSRNOG00000011231	0.323	0.465	0.413	3.789	0.693	3.742	6.224	6.004	6.561
Cdkn1a	ENSRNOG00000000521	2.555	2.881	2.803	1.014	7.595	2.202	0	0	0
Cnn2	ENSMUSG00000004665	29.205	16.86	23.697	1.897	9.33	6.973	14.522	10.871	13.597
Larp6	ENSMUSG00000034839	0.046	0	0	0.139	0.046	0.427	1.57	1.092	2.565
Rgcc	ENSMUSG00000022018	3.095	2.031	2.89	0.979	2.84	1.384	0.296	0.398	0.642
Tcte2	ENSMUSG00000038347	0.414	0.96	0.833	3.274	1.198	2.82	3.009	4.132	4.09
Eln	ENSMUSG00000029675	246.452	127.256	181.478	15.628	115.088	44.809	25.883	22.151	27.666
BC025920	ENSMUSG00000074862	0.7	0.132	0.971	3.751	2.26	3.341	2.228	2.842	1.885
BC065397	ENSMUSG00000087368	0.894	0.821	0.695	3.005	1.692	1.969	0.298	0.557	0.876
Ccdc167	ENSRNOG00000068717	1.398	0.402	0.615	0.154	0.754	0.82	0	0	0
Pdgfrl	ENSRNOG00000010832	3.28	2.445	2.158	0.148	1.854	0.365	0.157	0.053	0.315
Gm14288	ENSMUSG00000078889	2.942	2.762	4.097	17.857	5.868	11.059	12.787	18.737	14.526
Elapor1	ENSRNOG00000020272	0.139	0.325	0.869	1.849	0.323	1.469	3.236	4.913	4.983
Gm5817	ENSMUSG00000120162	0.568	0.176	0.13	5.514	1.439	2.604	2.943	2.536	3.595
Dnaaf5	ENSRNOG00000021312	1.571	2.557	2.94	2.127	1.431	3.175	0.686	0.645	0.345
Ptch2	ENSRNOG00000057616	0.37	0.465	0.827	0.231	0.231	0.758	2.402	4.466	1.875
Id3	ENSRNOG00000026124	17.556	89.256	21.472	2.283	12.237	4.437	1.183	1.889	1.878
Adss1	ENSRNOG00000046763	0.112	0.045	0.038	0.101	0	0.369	1.146	1.062	0.829
Ybx2	ENSMUSG00000018554	0.193	0.054	0.296	0.163	0.371	2.293	3.817	3.193	4.124
Fbln5	ENSMUSG00000021186	0.745	1.257	0.816	0.554	0.717	0.169	0	0.049	0.049
Card14	ENSMUSG00000013483	0.638	0.57	1.22	2.395	0.514	4.216	7.357	7.475	7.961
Gm16270	ENSMUSG00000089775	0	0	0.046	0.277	0.046	0.45	1.453	1.092	0.592
1810010K12Rik	ENSMUSG00000056329	0	0	0	0.091	0	0.1	0.236	0.596	0.6
Pcdha3	ENSMUSG00000102312	0.294	0.31	0	0.875	0.623	0.682	2.689	4.204	2.655
Kcnn4	ENSMUSG00000054342	10.891	11.712	25.464	2.46	12.298	4.216	2.018	1.495	2.428
Myl4	ENSMUSG00000061086	0.144	0.347	0.391	0.765	0.569	0.882	1.265	1.306	1.467
S100a4	ENSRNOG00000011821	1.704	1.914	3.021	0.236	1.335	0.578	0.298	0.249	0.296
1700080G18Rik	ENSMUSG00000120456	0.046	0.046	0.092	0.85	0.317	0.869	0.697	0.698	0.494
9230112E08Rik	ENSMUSG00000070461	3.119	3.261	1.631	6.747	1.762	6.259	12.098	13.361	11.215
Rgs4	ENSMUSG00000038530	39.929	4.307	1.465	0.369	1.38	1.134	27.03	45.026	61.957
Prr35	ENSMUSG00000025727	0.092	0.186	0.23	1.296	0.6	2.371	1.423	1.291	2.122
4933421O10Rik	ENSMUSG00000085037	1.34	1.581	1.883	15.993	3.186	10.851	11.618	11.967	14.356
Ptgfr	ENSMUSG00000028036	11.791	9.254	5.649	3.683	5.261	2.604	1.039	1.162	3.681
Gm6112	ENSMUSG00000109541	0	0.046	0.092	0.611	0.409	0.961	0.198	0.199	0.198
Itga2	ENSMUSG00000015533	7.826	16.744	19.45	2.044	7.692	3.235	1.98	1.814	4.861
P2ry12	ENSRNOG00000013902	0	0.066	0.045	1.033	0.134	1.105	2.334	2.217	1.389
Rpl6-ps1	ENSRNOG00000031889	0.579	0.91	0.561	0.374	0.687	0.388	0	0.133	0.061
Gm49391	ENSMUSG00000114432	2.297	2.843	3.205	0.066	1.782	0.29	0.06	0.156	0.459
Pcdhb6	ENSMUSG00000051678	5.239	4.524	2.866	20.946	4.549	12.448	23.725	24.744	20.257
Il17re	ENSMUSG00000043088	0.115	0	0.062	0.801	0.168	0.865	1.449	1.465	2.701
2700029L08Rik	ENSMUSG00000106691	0.139	0.139	0.184	0.093	0.046	0.285	1.179	1.291	1.036
Gm49463	ENSMUSG00000116508	1.386	0.929	1.102	5.137	1.706	4.127	5.936	5.212	4.984
Gm37173	ENSMUSG00000104256	0	0.046	0	0.605	0.183	0.334	0.739	0.745	0.445
Gm16124	ENSMUSG00000086914	0.046	0.138	0.092	1.499	0.182	0.767	1.633	1.94	1.681
LOC108349532	ENSRNOG00000067278	0.698	0.502	1.047	0.373	1.019	0.434	0.076	0	0
Snx22	ENSMUSG00000039452	0.263	0.528	0.261	1.271	0.655	1.483	1.441	1.929	1.871
Stk33	ENSMUSG00000031027	0	0.059	0	0.09	0.06	0.305	0.414	0.98	0.929
D830044D21Rik	ENSMUSG00000046005	0.878	1.114	1.536	0.917	1.034	1.294	0.243	0.082	0.377
Arhgap9	ENSRNOG00000006946	0	0.047	0.138	0.832	0.41	0.904	0.436	0.349	0.594
ENSMUSG00000121610	ENSMUSG00000121610	0.13	0.13	0.215	0.822	0.601	1.036	1.006	0.888	1.576
Gm56554	ENSMUSG00000121126	0.046	0	0.046	0.282	0.409	0.432	0.297	0.398	0.543
Smad9	ENSRNOG00000000091	3.651	6.233	2.802	0.693	0.97	1.658	2.205	2.183	1.727
Il7	ENSMUSG00000040329	0	0.101	0.05	0.732	0.234	0.461	0.931	0.84	1.809
Gm40847	ENSMUSG00000113778	0.184	0	0.092	0.187	0.137	0.143	1.32	1.04	2.468
Gm14595	ENSMUSG00000094975	0	0	0	0.068	0	0.461	0.983	0.56	1.118
D130017N08Rik	ENSMUSG00000097287	0.735	1.368	2.333	23.646	5.474	14.135	9.556	10.116	7.927
Gm57475	ENSMUSG00000121241	0.092	0.138	0.183	0.94	0.136	0.529	1.737	1.444	1.633
ENSMUSG00000121760	ENSMUSG00000121760	0	0.046	0.276	0.278	0.046	0.427	1.177	2.311	2.065
Snhg10	ENSMUSG00000113722	0.277	0.155	0.509	2.608	1.667	1.952	1.465	1.692	0.743
Filip1l	ENSRNOG00000001645	0.37	0.14	0.322	0.277	0.462	0.521	1.323	1.24	1.874
Rfc5	ENSRNOG00000001134	6.09	7.048	11.163	3.141	13.082	7.543	1.094	0.577	0.861
LOC102548389	ENSRNOG00000000891	1.343	1.087	1.521	1.03	0.96	1.859	0.166	0.447	0.469
Drd4	ENSMUSG00000025496	0.257	0.129	0.817	0.215	0.343	0.352	1.411	1.751	2.763
Gm35340	ENSMUSG00000120485	0.751	0.409	0.941	0.052	0.28	0.143	0.996	1.646	1.344
Pnoc	ENSMUSG00000045731	0.742	0.816	1.769	0.132	0.492	0.052	0.054	0	0
Ppfia4	ENSRNOG00000003494	0.067	0	0	0	0	0.085	0.486	0.73	1.245
Plcd4	ENSMUSG00000026173	0.227	0	0.052	0.41	0.409	1.049	1.014	1.055	1.728
Scn7a	ENSRNOG00000029342	0.142	0.048	0	0.047	0.047	0.14	0.821	1.076	1.216
Tyms	ENSMUSG00000025747	22.055	33.706	40.557	6.414	30.616	11.657	6.819	6.229	7.048
D430040D24Rik	ENSMUSG00000087589	2.01	1.689	1.332	8.224	2.328	8.183	8.463	9.676	12.577
Camkk2	ENSRNOG00000001309	2.692	2.495	4.236	1.715	3.332	2.631	1.164	0.321	0.73
Plxnb3	ENSMUSG00000031385	2.33	2.303	6.32	0.212	0.805	0.434	0.864	0.546	0.582
Catspere2	ENSMUSG00000091476	0	0.098	0	0.049	0.188	0.427	1.111	0.712	0.815
Gm36839	ENSMUSG00000113170	0.139	0.093	0.092	0.787	0.645	0.617	0.736	0.447	0.987
Itgb5	ENSRNOG00000001795	0.416	0.976	1.332	3.747	1.246	3.769	5.003	4.765	6.957
Col25a1	ENSRNOG00000050706	15.025	8.927	11.42	0.884	10.573	1.559	1.312	0.834	0.888
Itgb3	ENSMUSG00000020689	0.115	0	0.085	0.472	0.429	0.969	0.592	0.554	0.642
Tmem53	ENSRNOG00000019186	0.376	0.267	0.376	1.641	0.33	1.534	2.764	5.214	3.669
Id1	ENSRNOG00000021750	13.302	28.352	15.114	5.313	19.43	5.488	2.318	2.535	2.915
Pcp4	ENSMUSG00000090223	12.225	10.381	13.411	10.295	9.075	33.813	2.606	3.357	4.317
Shank1	ENSMUSG00000038738	0.077	0.233	0.948	1.017	0.151	3.078	6.794	6.486	9.111
Tc2n	ENSMUSG00000021187	6.901	5.47	3.782	3.843	6.847	2.59	1.36	0.723	0.592
A730063M14Rik	ENSMUSG00000112639	0.533	0.834	0.661	4.736	1.671	3.315	2.258	2.139	2.132
Pth1r	ENSMUSG00000032492	0.316	0.226	0.762	1.536	0.854	2.075	2.579	1.86	2.798
Gm13373	ENSMUSG00000087196	0.867	2.389	2.602	0.086	0.699	0.263	3.528	4.557	2.975
Clec11a	ENSMUSG00000004473	0.277	0.186	0.367	1.018	0.369	1.849	2.403	1.985	2.516
Gata5os	ENSMUSG00000056061	0.138	0.139	0.092	0.185	0	0.237	1.374	0.843	1.036
Mageb4	ENSMUSG00000035427	2.42	3.81	5.838	9.408	2.552	17.127	22.166	27.064	30.229
Apba1	ENSRNOG00000014928	0.186	0.046	0.276	0.185	0.285	0.313	0.784	1.538	1.186
A330074K22Rik	ENSMUSG00000097960	4.113	1.626	1.516	1.805	0.738	2.751	7.065	5.708	7.303
Igtp	ENSMUSG00000078853	0.365	0.332	0.907	3.899	1.092	6.445	10.741	7.68	8.932
Tmem71	ENSMUSG00000036944	0	0	0	0.092	0	0.379	0.98	1.141	0.69
Adamts7	ENSMUSG00000032363	0.215	0.161	0.872	0.346	0.43	0.437	1.861	2.068	4.199
Pcdhb14	ENSMUSG00000044043	0.508	0.093	0.413	0.831	0.878	1.089	1.567	1.786	1.874
Gm9856	ENSMUSG00000110945	0.092	0.232	0.459	1.758	0.83	1.043	1.128	1.638	1.48
Clba1	ENSRNOG00000013690	0.231	0.51	0.367	0.88	0.276	1.567	3.24	2.334	2.32
K230015D01Rik	ENSMUSG00000110630	0.139	0.139	0.046	1.577	0.414	0.76	0.983	1.589	2.518
Synpo	ENSMUSG00000043079	2.698	1.571	3.829	5.651	4.708	19.167	14.34	15.358	22.732
2010320M18Rik	ENSMUSG00000100691	1.386	1.248	0.918	6.328	1.836	4.956	6.452	4.919	5.878
Rgs5	ENSMUSG00000026678	0.44	0.133	0.438	0.176	0.572	2.872	7.029	7.519	17.456
Gm16299	ENSMUSG00000089679	0	0.093	0.321	0.74	0.369	0.474	1.128	1.638	1.283
B930046K06Rik	ENSMUSG00000120844	0.139	0	0.138	1.342	0.553	0.854	0.981	0.546	0.839
Gm44773	ENSMUSG00000109374	0.37	0.504	0.966	0.189	0.228	0.048	0	0.05	0
Slc18a1	ENSMUSG00000036330	1.378	2.237	0.498	6.817	1.376	12.663	33.573	16.475	26.075
Ttc28	ENSRNOG00000032590	2.126	1.427	1.434	3.795	1.552	2.118	0.347	0.41	0.295
Pcdhb13	ENSMUSG00000047307	0.277	0.186	0.597	1.572	0.646	1.09	1.863	3.325	2.22
Tagln3	ENSRNOG00000064186	0.097	0.098	0	0	0.041	0.101	0.59	1.696	0.649
Gm26728	ENSMUSG00000101162	0.046	0	0.045	0.138	0	0	0.352	0.59	0.606
Fbln1	ENSMUSG00000006369	642.259	476.617	658.159	52.273	448.191	120.65	97.987	83.407	122.49
ENSRNOG00000065338	ENSRNOG00000065338	0.371	0.125	0.164	0.701	0.618	0.592	1.628	2.327	2.364
Myh14	ENSMUSG00000030739	3.458	2.202	3.273	0.837	0.577	5.072	9.595	6.346	9.431
Gem	ENSMUSG00000028214	18.483	26.456	24.291	5.373	13.594	7.642	4.516	3.723	14.559
Gm9996	ENSMUSG00000056316	0	0.092	0	0.513	0.137	0.239	0.493	0.745	0.543
Capg	ENSRNOG00000013668	3.392	2.744	4.027	0.104	1.273	0.857	0.459	0.296	1.107
Ano4	ENSRNOG00000006841	0.1	0.095	0.089	0.717	0.224	0.763	0.713	1.009	1.485
Lmo2	ENSMUSG00000032698	0	0	0	0.089	0	0.046	0.174	0.303	0.312
Magi2	ENSMUSG00000040003	0.234	0.183	0.922	1.275	0.829	1.598	2.378	3.034	3.552
Kif1a	ENSMUSG00000014602	1.238	0.377	0.314	1.388	1.032	2.778	2.78	5.303	5.033
Txnrd3	ENSRNOG00000059810	0.185	0	0.276	0.833	0.369	0.427	1.373	1.34	2.023
Adgrg2	ENSMUSG00000031298	10.184	15.493	24.294	1.207	7.694	3.962	4.22	3.851	5.742
Fzd2	ENSMUSG00000050288	0.97	1.023	1.883	11.233	2.262	15.212	14.462	14.888	16.33
9330160F10Rik	ENSMUSG00000072809	0.277	0.139	0.092	0.74	0.231	0.569	1.079	1.29	1.086
Gm33167	ENSMUSG00000106995	0.185	0.139	0.276	0.278	0.185	0.095	0.981	1.737	0.74
Zcchc24	ENSMUSG00000055538	50.395	26.261	27.283	7.752	25.264	14.615	10.202	6.185	11.049
Prrt1	ENSMUSG00000015476	0.075	0.219	0.255	2.589	0.376	7.512	14.21	14.289	18.52
1110006O24Rik	ENSMUSG00000107121	0.277	0.23	0.321	2.478	0.503	1.483	2.57	2.068	2.225
Zbtb42	ENSMUSG00000037638	1.083	1.073	0.237	1.35	0.634	1.811	5.44	3.368	4.011
Otop1	ENSMUSG00000051596	0.267	0.448	1.198	0.907	0.756	1.737	2.571	3.785	6.267
Psg16	ENSMUSG00000066760	0.095	0.143	0.21	0.679	0.331	0.682	1.198	1.275	2.333
Mfsd2a	ENSRNOG00000014008	2.218	5.2	5.465	3.241	2.766	5.457	0.589	0.447	1.135
Cldn23	ENSMUSG00000055976	0.139	0.139	0.505	0.649	0.322	0.285	1.375	1.44	2.764
Arg2	ENSMUSG00000021125	0.139	0.046	0.184	0.046	0.092	0.428	1.18	0.695	1.432
Gm57273	ENSMUSG00000120013	0.323	0.232	0.275	1.902	0.782	1.806	1.327	1.043	1.333
Egr1	ENSRNOG00000019422	8.457	21.925	7.181	18.331	5.399	8.641	31.894	46.685	111.137
Chrna4	ENSMUSG00000027577	0.035	0.084	0.035	0.43	0	0.108	1.905	1.135	3.033
Egr2	ENSRNOG00000000640	0.185	0.558	0.184	0.139	0.554	0.19	0	0	0
Gm48069	ENSMUSG00000111547	0.277	0.139	0.138	1.817	0.874	0.951	0.786	0.894	0.494
Ssxb16	ENSMUSG00000079697	0.139	0.37	0.321	0.186	0.092	0.714	1.575	1.441	2.667
9330020H09Rik	ENSMUSG00000091050	0.388	0.575	0.391	2.52	0.77	1.86	2.236	2.984	2.394
Saxo4	ENSMUSG00000035179	0.086	0.049	0.243	0.688	0.439	3.059	2.787	1.855	2.7
Gm45867	ENSMUSG00000109243	0.092	0.093	0.459	0.139	0.046	0.19	0.786	0.994	1.382
Aspdh	ENSMUSG00000038704	0.226	0.765	0.336	1.883	0.621	1.148	2.254	2.666	2.273
Chl1	ENSMUSG00000030077	0	0	0	0.398	0.073	0.229	0.3	0.501	0.708
8430432A02Rik	ENSMUSG00000041878	0.092	0	0.046	0.325	0.413	0.285	0.59	0.397	0.494
Cacna1s	ENSRNOG00000046231	0	0.14	0	1.201	0.462	1.231	0.392	0.298	0.543
Isg15	ENSMUSG00000035692	0.185	0.414	0.413	0.375	0.957	1.727	2.872	2.339	5.095
Cish	ENSRNOG00000029543	0.462	0.51	0.597	0.046	0.046	0.095	0.344	0.248	0.494
Dsel	ENSRNOG00000032307	0.277	0.14	0.23	0.277	0	0.473	1.469	2.034	2.91
Gm44502	ENSMUSG00000116461	0.477	0.38	0.363	0.655	0.766	1.286	1.421	2.639	2.283
Nxph4	ENSMUSG00000040258	34.009	5.658	7.346	7.093	8.453	10.498	44.14	42.768	42.253
Pmf1	ENSRNOG00000019620	11.385	11.944	12.843	3.907	18.069	6.41	2.619	1.656	1.57
LOC102556082	ENSRNOG00000069883	0.203	0.033	0.319	0.241	0.233	1.356	3.019	1.932	1.953
Gm50423	ENSMUSG00000118262	0.601	0.829	0.55	0.093	0.091	0.144	0.297	0.199	0.198
Gm3625	ENSMUSG00000118449	0.277	0.046	0.092	1.665	0.369	0.427	2.158	1.39	2.072
Pcdhb19	ENSMUSG00000043313	2.033	0.512	1.103	2.078	0.97	2.888	4.654	5.408	5.13
Gm53023	ENSMUSG00000118572	0.138	0.092	0.046	0.282	0.136	0.192	0.496	1.046	0.989
Amigo3	ENSMUSG00000032593	0.924	1.208	0.827	2.823	1.107	2.561	4.464	3.375	6.168
Rtkn2	ENSRNOG00000067849	0.774	0.694	0.906	0.281	2.957	0.712	0	0	0
Zap70	ENSMUSG00000026117	0.03	0	0	0.089	0	0.548	0.91	0.611	0.904
Arhgef9	ENSMUSG00000025656	3.27	2.151	1.458	2.255	2.53	2.148	1.059	0.445	0.449
Kif6	ENSMUSG00000023999	3.066	3.894	3.068	1.723	3.035	0.996	0.91	0.834	0.974
Ccdc187	ENSRNOG00000027392	0.278	0.14	0.046	0.183	0.046	0.609	1.031	1.442	1.924
Septin4	ENSMUSG00000020486	0.302	0.376	0.165	1.056	0.299	0.848	1.561	1.715	2.139
Ksr1	ENSMUSG00000018334	2.995	1.626	2.141	13.208	3.345	18.529	16.277	15.596	14.584
Slc35f3	ENSMUSG00000057060	0.416	0.604	1.195	1.991	1.2	3.796	4.344	3.675	3.258
Gm13524	ENSMUSG00000085397	0.046	0	0.091	0.187	0	0.191	0.791	1.141	0.641
Ptgds	ENSRNOG00000015550	0.37	0.184	0.092	0	0.137	0.479	1.139	1.843	2.129
Kcng4	ENSMUSG00000045246	0	0.046	0.046	1.433	0.046	1.137	3.971	3.275	3.947
A930007A09Rik	ENSMUSG00000118559	0.046	0.279	0.459	1.017	0.323	0.806	1.961	3.077	2.269
Napsa	ENSMUSG00000002204	0	0	0	0.143	0	0.326	1.445	0.73	4.121
Icam5	ENSRNOG00000020694	0.878	0.511	0.597	0.462	0.508	0.806	1.618	3.722	3.158
Dusp4	ENSMUSG00000031530	239.231	168.743	170.896	50.287	169.024	35.375	38.407	46.507	61.529
Reln	ENSRNOG00000021441	0.982	0.912	1.534	0.85	1.403	1.197	0.248	0.251	0.1
Gm8098	ENSMUSG00000073073	0.092	0.324	0.367	1.021	0.552	0.38	1.524	1.837	2.043
Cchcr1	ENSRNOG00000050233	0.99	1.856	2.282	0.676	5.306	0.98	0	0	0
Ajuba	ENSMUSG00000022178	0	0.065	0.128	0.362	0.258	0.618	0.937	0.992	0.686
Gm15608	ENSMUSG00000112110	0.274	0.315	0.156	1.256	0.479	0.889	1.592	1.502	1.13
Fbxl18	ENSRNOG00000001117	0.97	0.836	1.378	1.018	1.107	1.47	0.343	0.298	0
Pdzrn3	ENSRNOG00000057556	2.126	4.185	3.445	1.109	2.17	1.137	0.49	0.893	1.381
Hpcal4	ENSMUSG00000046093	1.546	2.188	1.622	0.386	1.03	0.924	2.687	2.351	4.863
Vmn1r4	ENSMUSG00000071893	0.045	0.045	0	1.167	0.225	0.804	0.768	0.501	0.627
Gm33293	ENSMUSG00000120155	0.889	0.491	0.644	2.737	2.053	1.773	3.635	5.002	2.27
LOC100364191	ENSRNOG00000030447	0.786	0.139	0.092	1.943	0.323	2.371	3.728	4.368	6.266
Lrrc10b	ENSMUSG00000090291	0.139	0.139	0.092	2.223	0.553	7.688	8.835	6.156	8.834
Pkdrej	ENSMUSG00000052496	0	0.233	0.276	1.478	0.416	1.799	2.352	2.332	2.17
Lhfpl1	ENSMUSG00000041700	1.479	0.39	1.797	0.213	0.282	0.571	1.745	3.392	3.074
A630052C17Rik	ENSMUSG00000086725	1.571	2.925	2.296	14.167	3.365	10.06	11.19	11.964	10.659
Sohlh1	ENSMUSG00000059625	0	0	0.046	0.278	0.092	0.808	1.524	0.844	1.036
Cemip	ENSMUSG00000052353	0.064	0	0.032	0.064	0.064	0.362	0.654	1.897	2.249
Tjp3	ENSMUSG00000034917	6.672	3.794	5.269	0.603	1.722	1.691	4.644	3.859	7.469
Pcdhb8	ENSRNOG00000020073	0.231	0	0	0.278	0.092	0.427	1.521	1.14	1.579
Slc7a11	ENSMUSG00000027737	10.743	38.439	21.722	10.075	16.898	10.195	4.735	2.992	6.279
Crabp1	ENSRNOG00000023633	0.938	0.588	0.554	0.23	0.241	0.537	0.052	0.144	0.104
Gsg1l	ENSMUSG00000046182	0	0.046	0.046	0.185	0.139	3.98	4.51	5.409	7.597
Lrrc15	ENSMUSG00000052316	0	0.093	0.138	0.139	0.185	0.142	0.588	0.645	0.691
Anxa2	ENSRNOG00000010362	34.809	25.699	30.076	3.602	20.232	6.506	5.373	7.212	8.856
Ntrk1	ENSMUSG00000028072	0.924	1.161	1.102	3.887	1.291	4.648	4.415	5.46	5.033
Gm27196	ENSMUSG00000098977	0.046	0.046	0.092	0.093	0.138	0.095	0.54	1.092	0.543
Tmem178a	ENSRNOG00000007907	0.231	0.232	0.413	0.278	0.875	0.428	1.13	1.837	1.974
Pex5l	ENSMUSG00000027674	0	0	0	0	0	0	0.769	0.119	0.96
Gm26793	ENSMUSG00000096999	0	0	0	2.359	0.231	0.901	0.392	0.595	1.085
Pcnx2	ENSRNOG00000028580	0.046	0.047	0.184	1.616	0.37	1.231	0.833	0.843	0.937
Gm47078	ENSMUSG00000112275	1.248	2.461	2.48	15.648	3.504	13.902	12.367	14.793	11.251
Gm37397	ENSMUSG00000104204	0.195	0.148	0.145	1.865	0.402	1.855	1.364	2.515	2.679
Rapgef5	ENSMUSG00000041992	118.396	105.09	130.307	46.56	133.339	38.732	27.988	35.191	38.276
Slc7a4	ENSMUSG00000022756	0.244	0.922	0.874	2.723	0.193	5.387	12.848	15.203	19.421
Cfap276	ENSMUSG00000027886	0.138	0.098	0.098	0.777	0.243	1.006	0	0.042	0.106
C78859	ENSMUSG00000110710	0.277	0.419	0.184	1.109	0.37	1.421	1.666	3.076	3.798
4930423K06Rik	ENSMUSG00000121083	0.739	1.485	0.872	9.546	1.612	5.414	8.987	8.093	7.7
Parp14	ENSMUSG00000034422	0	0	0.184	0.277	0.139	0.521	0.735	0.595	0.986
Shank3	ENSMUSG00000022623	1.117	0.668	1.197	5.644	1.163	3.581	6.541	5.868	6.044
Dnajc12	ENSMUSG00000036764	1.638	0.739	1.45	3.895	1.449	6.791	10.113	6.487	6.657
Zfp640	ENSMUSG00000074830	0	0	0	0.08	0.046	0.82	1.026	0.794	0.496
Cfap77	ENSMUSG00000079502	0	0	0	0.055	0	0.248	0.369	0.651	0.532
Skor1	ENSRNOG00000013959	0.092	0.046	0.104	0.509	0.138	0.664	1.137	1.588	1.291
Ntn4	ENSRNOG00000005573	0	0.046	0	0	0.184	0.19	0.786	0.646	0.592
9430064I24Rik	ENSMUSG00000108402	0.139	0.511	0.138	0.37	0.323	0.332	1.079	1.886	1.628
Dpp6	ENSMUSG00000061576	0.224	0.18	0.4	1.7	0.492	1.33	0.056	0.114	0
4930426L09Rik	ENSMUSG00000026736	0.229	0.077	0.252	1.99	0.506	0.955	1.571	1.272	2.347
Erbb3	ENSRNOG00000004964	0.874	0.418	1.196	0.139	0.092	0.191	0.197	0.25	0.298
Agtr2	ENSMUSG00000068122	1.759	3.538	2.062	37.973	1.667	36.224	72.562	187.786	126.456
ENSRNOG00000064711	ENSRNOG00000064711	0.139	0.046	0.092	1.017	0.554	0.663	0.539	0.248	0.592
Adam11	ENSMUSG00000020926	0.033	0.361	0.072	0.556	0.073	4.193	8.728	8.525	16.467
Ccdc184	ENSMUSG00000029875	0	0	0.046	0.462	0	0.569	1.225	1.687	2.318
Gm38250	ENSMUSG00000104168	0.123	0.114	0.076	1.229	0.34	0.469	1.114	1.078	1.82
Bhlha15	ENSMUSG00000052271	1.109	1.209	0.919	0.37	0.323	0.095	0.588	0.397	0.592
ENSRNOG00000068394	ENSRNOG00000068394	1.71	3.064	1.653	2.408	1.337	2.99	0.393	0.397	0.74
Gm10323	ENSMUSG00000114816	0.446	0.286	0.366	1.628	0.678	5.26	4.988	4.641	3.733
Gm30015	ENSMUSG00000111334	0	0.051	0.051	0.926	0.203	0.797	0.595	0.507	0.829
Cacna2d2	ENSMUSG00000010066	0.093	0	0.046	0.839	0	0.508	5.27	3.327	5.797
Edn2	ENSMUSG00000028635	0.924	0.51	0.78	0.139	0.322	0.19	0.147	0.05	0.197
Mpp4	ENSMUSG00000079550	0.144	0.2	0.473	0.69	0.223	0.708	1.436	1.653	1.407
Adamts13	ENSMUSG00000014852	0.286	0.469	0.295	1.345	0.634	1.653	1.513	2.189	1.538
Apoc4	ENSMUSG00000074336	0	0	0	0	0	0.257	0.825	0.258	0.571
ENSRNOG00000069845	ENSRNOG00000069845	0.323	0.186	0.23	3.008	0.738	2.229	2.649	1.439	2.961
Atp1b2	ENSMUSG00000041329	20.118	6.194	8.746	7.392	20.209	31.213	49.461	58.506	52.966
Npas1	ENSMUSG00000001988	3.368	2.361	2.358	1.591	4.266	2.875	0.546	0.205	1.096
Clec14a	ENSMUSG00000045930	0.555	0.558	0.735	0.185	0.369	0.142	0.147	0.099	0.099
Tcf7l1	ENSMUSG00000055799	0.185	0	0.092	1.063	0.231	2.654	3.187	2.878	3.798
1110025M09Rik	ENSMUSG00000103520	0	0.092	0.046	0.887	0.229	0.526	0.642	0.497	1.285
Gm37607	ENSMUSG00000103839	0.231	0.418	0.459	4.257	1.153	4.411	3.091	2.73	2.27
LOC100363469	ENSRNOG00000031579	1.782	1.392	1.121	0.546	0.838	0.342	0.21	0.217	0.141
Slc6a4	ENSMUSG00000020838	0.092	0	0.091	0.599	0.23	0.33	0.684	1.037	0.589
Nlrp12	ENSMUSG00000078817	0.111	0.186	0.184	0.192	0.074	0.19	1.097	0.792	2.062
Sall1	ENSRNOG00000013907	3.79	4.513	6.869	2.08	6.514	3.222	1.127	0.943	1.48
Calml3	ENSMUSG00000063130	0	0	0	0	0	0.081	0.126	0.635	0.673
Bco1	ENSMUSG00000031845	0.216	0.593	0.448	9.434	1.709	11.491	11.485	8.811	15.111
1700030J22Rik	ENSMUSG00000031847	0.577	0.653	1.642	3.561	1.209	2.778	3.254	4.99	5.49
Rgs3	ENSRNOG00000024501	13.55	12.211	15.129	4.966	8.614	21.06	3.798	3.042	4.715
Lst1	ENSMUSG00000073412	0.093	0.09	0.092	0.239	0.136	0.098	0.802	0.4	0.986
Hlx	ENSRNOG00000002309	1.155	0.975	2.296	1.158	1.475	1.044	0.491	0.248	0.197
ENSRNOG00000063806	ENSRNOG00000063806	0	0	0	0.445	0	0.119	0.535	0.707	0.414
Aifm3	ENSMUSG00000022763	0.044	0	0.218	0.337	0	0.194	1.801	1.437	1.034
Bgn	ENSRNOG00000055962	24.956	14.528	26.912	3.008	14.963	8.841	4.66	4.385	7.511
Gm56773	ENSMUSG00000120160	0.046	0.092	0.046	0.513	0.367	0.668	0.296	0.149	0.346
Pcdhga9	ENSMUSG00000102440	0.817	0.654	1.025	0	0.484	0.153	0.956	1.683	2.033
Gm57009	ENSMUSG00000120261	0.185	0.139	0.276	1.297	0.461	0.759	1.374	1.092	1.135
Cdkl2	ENSRNOG00000002506	0.267	0.394	0.489	1.418	0.788	0.923	2.141	2.553	1.532
A830082N09Rik	ENSMUSG00000112280	0.831	0.765	0.591	0.594	0.727	1.501	2.617	3.171	4.886
Gm14966	ENSMUSG00000079467	0.127	0.518	0.553	2.481	1.597	2.795	1.868	1.238	0.64
Dact1	ENSMUSG00000044548	31.432	77.248	33.824	19.441	39.5	9.097	6.886	9.591	10.564
1700095J03Rik	ENSMUSG00000085407	0	0	0	0.093	0	0.285	0.245	0.546	0.444
Atosb	ENSRNOG00000009323	4.02	1.766	1.939	6.721	1.995	5.577	10.034	12.45	11.553
Lyz2	ENSMUSG00000069516	0	0	0	0.046	0.046	0.666	1.13	0.893	4.737
Galr3	ENSMUSG00000114755	0.937	0.474	0.648	0.289	0.186	1.268	2.269	3.645	3.146
Cpne7	ENSRNOG00000015397	0.148	0.403	0.487	0.049	0.222	0.046	0.71	0.718	0.904
Trip13	ENSMUSG00000021569	19.992	31.192	43.709	4.714	33.437	11.573	4.679	3.4	4.497
Vgf	ENSRNOG00000001416	85.268	132.393	100.297	39.313	115.409	79.364	26.75	18.791	51.367
Frg2f1	ENSMUSG00000087385	0.371	0.801	0.869	2.97	1.129	3.33	3.44	3.729	3.867
6230426M11Rik	ENSMUSG00000120051	0.138	0.092	0	0.987	0.318	0.865	0.546	0.597	0.643
Sptbn5	ENSMUSG00000074899	0.185	0	0	0.092	0	0.095	0.441	0.645	1.134
Serpinb8	ENSMUSG00000026315	1.982	0.537	1.983	1.093	1.629	4.605	10.833	5.368	7.722
Gm49741	ENSMUSG00000116571	0.046	0.092	0.046	1.029	0.137	0.479	0.989	0.945	1.038
Gm27030	ENSMUSG00000098221	0.138	0	0.092	0.284	0.226	0.388	0.649	0.548	0.69
A230107N01Rik	ENSMUSG00000097292	0	0.035	0.177	0.504	0.532	0.439	0.39	0.416	0.408
ENSMUSG00000121625	ENSMUSG00000121625	0.416	0.322	0.184	1.688	0.722	2.795	2.135	1.392	2.02
Bche	ENSMUSG00000027792	0.472	0.986	1.551	2.175	3.184	2.843	6.596	4.706	3.014
Lrp8os3	ENSMUSG00000087200	0.139	0.186	0.046	0.232	0.138	0.475	0.933	0.844	0.74
Kcnj9	ENSMUSG00000038026	0.081	0.041	0.243	0.448	0.073	1.836	2.229	3.073	4.302
Gm16701	ENSMUSG00000097823	0.185	0.51	0.367	4.446	1.059	5.558	2.948	3.377	5.084
Rasgef1c	ENSMUSG00000020374	0	0	0	0	0	0.517	0.472	0.414	1.131
Tgfbr3l	ENSMUSG00000089736	0.139	0.238	0.348	0.351	0.451	0.857	1.259	1.3	1.557
Gm9910	ENSMUSG00000103469	0.046	0	0	0.881	0.138	0.665	1.572	1.142	0.444
Wdr93	ENSMUSG00000039099	0.092	0	0.046	0.694	0.138	0.759	0.785	1.439	1.924
AC131360.2	ENSRNOG00000039472	0.416	0.232	0.092	0.694	0.138	0.806	1.914	1.588	3.849
Spata33	ENSMUSG00000048478	0.018	0.219	0.108	0.489	1.251	1.158	2.12	1.508	0.894
Npnt	ENSMUSG00000040998	82.719	62.464	80.535	14.486	66.565	16.03	14.129	14.675	14.174
Gm17690	ENSMUSG00000097204	0.676	0.616	0.302	6.434	1.074	3.053	4.999	4.297	4.426
5031425E22Rik	ENSMUSG00000073147	0.933	1.271	0.768	5.337	1.839	4.458	6.383	4.879	4.28
Gm16793	ENSMUSG00000097357	0.148	0.208	0.279	1.327	0.245	0.81	1.957	1.428	1.837
Ankmy1	ENSMUSG00000034212	0.237	0.04	0	0.12	0	0.286	0.92	0.847	0.971
Tmem54	ENSRNOG00000024259	1.566	0.869	0.957	0.121	0.479	0.249	0.557	0.213	0.279
Ptprm	ENSMUSG00000033278	0	0	0	0.045	0	0	0.612	1.525	5.796
Lfng	ENSMUSG00000029570	18.374	11.669	15.323	2.925	13.823	5.859	4.134	2.471	4.913
Lef1os1	ENSMUSG00000106086	0.416	0.372	0.413	1.572	0.461	0.711	1.52	3.077	2.27
Id1	ENSMUSG00000042745	79.047	281.155	83.603	35.579	136.824	30.55	17.577	17.299	21.45
Eya1	ENSMUSG00000025932	0.16	0.121	0.516	0.409	0.457	0.694	1.366	1.098	1.796
Gm39283	ENSMUSG00000120908	0	0	0.092	1.158	0.367	2.658	0.098	0.05	0.099
Arhgap18	ENSMUSG00000039031	4.569	4.421	4.282	0.976	3.955	3.069	0.877	0.514	1.487
Apol9b	ENSMUSG00000068246	0.044	0	0	0	0	0.948	2.32	1.248	5.522
Gm16386	ENSMUSG00000117333	0.416	0.788	1.194	3.618	1.197	3.85	4.816	4.122	3.308
D430040L24Rik	ENSMUSG00000120423	0.524	0.526	0.906	2.528	1.107	3.637	2.888	2.734	5.041
Tap1	ENSMUSG00000037321	0.18	0.135	0.268	1.704	0.627	2.231	1.229	0.807	1.27
4930448E22Rik	ENSMUSG00000097463	0.147	0.101	0.169	0.611	0.7	0.35	0.859	0.958	0.803
Gpr156	ENSRNOG00000002797	0.333	0.048	0.189	0.088	0.232	0.244	0.858	0.971	0.892
Ccnb1ip1	ENSMUSG00000071470	0.999	0.601	1.298	0.351	0.478	0.781	0.128	0.043	0.256
Depdc1b	ENSMUSG00000021697	21.14	20.516	24.5	3.652	20.471	10.064	5.436	2.943	4.906
Elapor1	ENSMUSG00000040412	0.108	0.054	0.112	0.976	0.323	1.417	1.554	1.228	3.918
Gm56696	ENSMUSG00000120138	0.046	0.138	0.046	0.654	0.274	0.765	0.544	0.895	1.137
Gm54266	ENSMUSG00000120187	0.268	0.081	0.16	1.888	0.441	0.87	1.435	1.256	1.383
Irgm2	ENSMUSG00000069874	3.021	2.278	2.848	18.433	3.25	15.921	21.788	17.745	20.391
Ndst4	ENSMUSG00000027971	0	0.041	0	3.634	1.283	1.043	0.703	0.35	0.033
Otoa	ENSMUSG00000034990	13.434	6.22	11.909	0.165	3.324	0.559	6.934	2.857	8.57
Sbsn	ENSMUSG00000046056	0.802	0.269	0.174	0.965	0.406	1.332	1.883	2.084	3.584
Gipc3	ENSMUSG00000034872	1.109	0.511	1.378	2.312	1.662	5.498	7.011	5.658	3.947
C2cd4b	ENSRNOG00000065921	5.6	3.723	7.671	1.57	6.286	1.183	0.49	0.397	0.781
Tlr12	ENSMUSG00000062545	2.33	2.569	3.073	0.493	2.533	0.965	0.523	0.433	0.765
Pcdhgb7	ENSMUSG00000104063	0.404	1.003	0.806	0	0.488	0	0	0	0.072
A430108G06Rik	ENSMUSG00000086851	0.187	0.188	0.183	0.918	0.263	1.052	1.232	1.393	1.784
Gm57374	ENSMUSG00000119957	0.046	0.046	0	0.555	0.645	0.332	0.147	0.347	0.296
Vdr	ENSMUSG00000022479	0	0	0.046	0.139	0.046	0.237	0.931	0.595	2.22
Cst12	ENSMUSG00000027443	0	0	0	1.413	0.136	3.756	3.676	6.86	10.998
Gm56959	ENSMUSG00000120290	0.046	0.185	0.092	0.232	0.23	0.428	0.492	0.894	0.839
Gm10752	ENSMUSG00000112301	0.139	0.046	0.092	1.668	0.461	0.76	0.786	0.546	1.037
Gm9905	ENSMUSG00000053358	0	0.093	0.138	1.575	0.322	1.14	0.933	0.993	0.691
S100a14	ENSMUSG00000042306	0.469	0.586	0.97	0.197	0.233	0.615	0.083	0	0
Pth1r	ENSRNOG00000020948	0.048	0	0.095	0.287	0.347	0.178	0.609	0.531	0.51
Gm56577	ENSMUSG00000120784	2.988	4.956	8.907	5.973	15.252	10.241	2.39	2.826	2.178
A830011K09Rik	ENSMUSG00000089957	0	0	0.047	0.095	0	0.246	2.016	0.641	0.583
Bhlhe40	ENSRNOG00000007152	14.279	15.521	9.002	2.59	9.044	7.491	2.501	2.829	5.477
Kcna4	ENSMUSG00000042604	2.357	1.023	1.654	13.261	3.649	12.364	8.723	7.592	5.673
Efcab10	ENSMUSG00000020562	0.554	0.413	0.825	0.141	0.182	0.432	0.149	0.05	0.099
Plch2	ENSMUSG00000029055	1.294	1.665	2.537	2.171	0.821	5.867	6.668	8.104	15.751
A730013G03Rik	ENSMUSG00000047384	0	0	0.048	0.049	0.145	0	0.361	0.313	0.363
Pcdhb16	ENSRNOG00000039471	0	0	0.184	0.185	0.046	0.237	0.588	1.164	0.553
Svopl	ENSMUSG00000029830	0.591	0.564	0.729	0.075	0.149	0.413	0.159	0.08	0.171
Styxl1	ENSMUSG00000019178	0.416	0.33	0.077	4.734	0.825	2.923	4.479	3.491	2.361
Gm807	ENSMUSG00000097848	3.505	4.061	4.509	0.914	4.468	1.111	0.965	1.116	0.462
Ptprt	ENSMUSG00000053141	0.579	1.758	0.969	8.583	3.184	9.438	5.691	3.187	7.004
Mturn	ENSMUSG00000038065	1.941	0.198	1.069	1.218	0.511	1.451	3.836	6.772	6.295
Foxm1	ENSRNOG00000005936	5.558	6.177	10.828	0	9.852	0	0.845	0.347	0.288
Mtag2	ENSMUSG00000091510	0.185	0.138	0.229	0.422	0.228	0.48	1.04	1.045	0.841
Gtpbp6	ENSRNOG00000062521	1.248	1.439	1.194	0.695	1.014	0.854	0.098	0.298	0.592
Gm46426	ENSMUSG00000118666	1.155	0.381	0.918	3.537	1.244	3.881	4.087	3.048	4.4
Igdcc4	ENSRNOG00000033496	0.279	0.421	0.184	1.115	0.322	0.518	1.872	1.185	1.821
Ier3	ENSRNOG00000000827	2.495	3.377	2.432	1.256	11.569	1.906	0	0	0
H1f11-ps	ENSMUSG00000091230	0.046	0	0.046	0.703	0.091	0.527	0.792	0.895	0.543
Necab3	ENSMUSG00000027489	0.339	1.447	3.333	2.099	3.071	4.502	8.175	8.265	6.864
Serpine1	ENSRNOG00000001414	0.277	0.558	1.424	0.416	0.969	0.664	0	0	0.099
Rimbp3	ENSMUSG00000071636	0.185	0.372	0.322	2.541	0.6	2.226	2.793	2.828	4.094
Cdk18	ENSMUSG00000026437	0	0.03	0	0.74	0.059	1.274	2.094	1.324	3.636
Adgrb2	ENSMUSG00000028782	0	0.089	0.175	0.353	0.051	2.151	3.207	3.935	8.431
AV356131	ENSMUSG00000108461	0.323	0.092	0.092	0.654	0.274	0.67	1.186	0.796	1.038
Zmiz1os1	ENSMUSG00000087535	0.043	0.043	0.169	0.783	0.17	1.179	1.01	1.022	1.289
Ttc21a	ENSRNOG00000034089	0.092	0.047	0.046	0	0.092	0.189	0.637	0.794	0.493
Epas1	ENSRNOG00000021318	0.308	0.355	0.438	5.456	0.64	3.185	6.338	6.288	3.949
Gm56860	ENSMUSG00000121084	0.554	0.417	0.964	1.53	2.394	1.758	1.769	3.774	3.603
B230377A18Rik	ENSMUSG00000104195	0.719	0.512	0.446	4.051	1.401	2.569	3.036	2.651	3.904
ENSRNOG00000065308	ENSRNOG00000065308	0.304	0.263	0.629	0.477	1.086	1.213	2.046	2.938	1.957
Plcd1	ENSMUSG00000010660	0.046	0.047	0	0.278	0.046	0.38	0.541	0.646	0.968
Rtn4r	ENSRNOG00000030920	0.277	0	0.138	0.278	0.138	0.427	1.423	1.687	2.368
Rassf4	ENSRNOG00000013526	1.155	1.347	1.607	0.139	1.245	0.617	2.208	2.532	2.862
C030013E06Rik	ENSMUSG00000120603	0.046	0.091	0.138	0.994	0.227	0.581	0.848	0.848	0.593
Gm50424	ENSMUSG00000118268	1.197	0.592	0.824	0.094	0.272	0.097	0.349	0.348	0.296
ENSMUSG00000121683	ENSMUSG00000121683	0	0.046	0	0.33	0	0.276	0.674	0.992	0.789
Nrarp	ENSMUSG00000078202	0.139	0.093	0.643	0.278	0.277	1.091	2.453	1.489	1.53
Gm10461	ENSMUSG00000107277	0.139	0.093	0.092	0.277	0.323	0.474	1.078	0.992	0.987
Gm53057	ENSMUSG00000113260	0	0.046	0	0.312	0.123	0.549	0.361	0.547	0.609
RGD1565143	ENSRNOG00000055769	0.047	0	0.141	0.805	0.312	0.794	0.452	0.509	0.666
Rnd3	ENSMUSG00000017144	6.423	7.481	7.716	4.441	10.703	2.892	1.815	2.035	1.628
Plppr3	ENSMUSG00000035835	19.655	11.78	11.941	39.35	13.551	89.414	56.447	92.05	89.943
Optc	ENSRNOG00000003059	0	0.269	0.05	0.09	0.178	0.104	0.549	0.672	0.962
Tnfrsf9	ENSMUSG00000028965	0.091	0.228	0.254	0.888	0.453	3.682	2.975	3.356	7.165
B3gnt4	ENSMUSG00000029431	0.601	0.463	0.413	2.042	0.322	1.426	3.048	2.732	3.012
Usp26	ENSRNOG00000029106	0.228	0.055	0.453	0.957	1.139	2.243	3.046	1.616	2.336
Igsf9	ENSMUSG00000037995	0.646	0.996	1.286	1.048	2.146	3.129	5.725	3.815	6.216
Cd300a	ENSMUSG00000034652	0.046	0	0.046	0.046	0	0.426	1.273	0.447	1.232
Mnd1	ENSMUSG00000033752	11.134	9.273	10.092	2.473	11.444	4.49	3.306	1.442	2.422
Aox4	ENSMUSG00000038242	0.923	1.254	1.376	10.06	2.214	7.803	8.224	7.83	5.447
Gm10524	ENSMUSG00000097141	0.962	0.939	0.212	6.687	1.183	3.979	5.816	5.515	5.022
Gm29502	ENSMUSG00000100596	0.185	0.093	0.138	0.046	0.185	0.474	0.833	0.893	1.381
Ogfod2	ENSRNOG00000001081	0.231	0.139	0.321	0.603	0.368	0.57	0.049	0.05	0.197
Gm57214	ENSMUSG00000120054	0	0	0	0.186	0.23	0.143	0.147	0.099	0.049
Irag1	ENSMUSG00000005611	2.406	5.755	5.005	3.441	2.292	5.026	1.273	0.828	0.931
Rhpn1	ENSMUSG00000022580	0.412	0.523	0.741	2.935	0.387	4.182	6.515	4.957	7.362
Chrnb4	ENSRNOG00000014427	0.182	0.319	0.429	1.002	1.085	0.87	1.737	2.645	1.018
Or10am5	ENSMUSG00000048067	0.836	0.841	0.379	0	0.089	0	0.073	0.399	0.519
F420014N23Rik	ENSMUSG00000097331	0.11	0.102	0.141	0.994	0.417	0.721	1.395	0.474	1.143
Gm56822	ENSMUSG00000120008	0.508	0.139	0.873	1.017	1.338	0.664	2.844	2.779	3.306
Bbs12	ENSRNOG00000068263	0.613	0.522	0.75	3.305	0.835	3.862	3.715	5.031	4.087
Nrxn1	ENSRNOG00000050220	0	0.044	0	0.346	0.043	0.089	0.507	0.721	0.416
Cibar2	ENSMUSG00000042269	1.627	1.503	0.65	0.774	0.325	0.817	3.161	3.769	2.09
A630066F11Rik	ENSMUSG00000120335	0.97	0.648	0.78	6.083	1.425	3.996	4.873	3.825	3.506
Gm56493	ENSMUSG00000120345	0.231	0.37	0.826	0.884	0.918	1.049	1.428	2.335	2.47
Dnase1l2	ENSMUSG00000024136	0.173	0.547	0.371	1.882	0.516	1.931	2.536	1.913	3.044
Marchf4	ENSRNOG00000016472	1.294	1.07	0.597	2.957	0.831	3.885	5.587	7.347	5.13
0610006L08Rik	ENSMUSG00000108652	0	0	0.033	0.615	0.033	0.579	0.897	1.009	0.721
Gm28151	ENSMUSG00000100213	0.092	0.139	0.046	0.559	0.412	0.525	0.345	0.547	0.939
Zfp708	ENSMUSG00000058883	0	0	0.636	1.596	1.786	1.22	1.215	0.654	0.732
Arhgap30	ENSMUSG00000048865	0.462	0.93	1.7	0.37	0.785	0.616	1.862	2.928	3.404
Rtbdn	ENSRNOG00000043215	0.786	0.649	0.275	1.16	0.92	1.759	2.752	2.731	3.752
Nudt17	ENSRNOG00000037217	0.046	0.093	0.229	0.419	0.23	0.572	0.689	0.646	0.889
Id3	ENSMUSG00000007872	23.63	159.669	24.838	1.787	22.674	3.239	1.262	3.038	3.75
Gm10472	ENSMUSG00000104190	0	0	0	0.031	0	0.063	0.903	0.231	0.206
Gm57017	ENSMUSG00000120036	0.231	0.092	0.092	0.561	0.228	0.574	0.692	0.846	0.692
2610029K11Rik	ENSMUSG00000120681	0.785	0.37	0.505	3.858	0.873	3.428	3.002	2.981	3.704
Ttll11	ENSMUSG00000026885	0.746	1.233	0.514	9.286	0.914	4.254	9.451	12.981	8.946
Nkpd1	ENSMUSG00000060621	0.78	0.729	1.108	1.194	0.651	3.263	3.398	3.67	5.378
Car5b	ENSRNOG00000029330	0.462	0.511	0.735	0	0.23	0.047	0.049	0.199	0.148
B430105G09Rik	ENSMUSG00000119961	0.046	0	0.092	0.557	0.184	0.38	0.442	0.447	0.642
Cd72	ENSMUSG00000028459	0	0.022	0	0.044	0	0.44	0.826	0.472	1.207
Aqp2	ENSMUSG00000023013	0.092	0.556	0.505	0.697	0.46	1.57	0	0.05	0.099
Pola1	ENSRNOG00000013322	14.482	16.692	22.867	5.08	21.839	9.382	6.025	4.166	5.084
ENSRNOG00000062598	ENSRNOG00000062598	1.617	0.79	0.689	0.139	0.415	0.142	0.147	0.199	0.395
4930578M01Rik	ENSMUSG00000097587	1.013	0.348	1.325	1.157	0.948	1.255	4.35	5.047	2.314
Gm57395	ENSMUSG00000121184	0.508	0.278	0.827	0.741	0.138	0.902	1.719	2.979	2.418
Gm20633	ENSMUSG00000093553	0.399	0.204	0.485	2.542	0.257	1.362	3.692	3.001	3.81
Ccno	ENSMUSG00000042417	0.045	0.045	0.18	1.217	0.27	1.545	0.96	0.849	0.869
Cdca7	ENSRNOG00000001514	7.81	8.548	15.569	3.886	14.115	7.753	2.551	2.78	3.01
Vmn1r-ps60	ENSMUSG00000092318	0	0.046	0.046	0.187	0.137	0.191	0.296	0.348	0.593
Galnt12	ENSMUSG00000039774	5.619	9.434	11.254	0.505	6.45	2.024	2.532	1.822	2.154
Syde1	ENSRNOG00000007307	0.416	0.325	1.056	0.786	0.646	0.664	0.098	0.099	0.247
Txnip	ENSMUSG00000038393	62.03	8.11	82.398	282.067	196.966	227.375	72.672	89.468	102.386
Pigz	ENSMUSG00000045625	0.606	0.192	0.266	0.23	0.076	1.511	1.625	2.136	2.758
Slc8b1	ENSRNOG00000001383	1.544	1.508	1.973	0.486	1.189	1.222	0.422	0.284	0.502
Timp3	ENSRNOG00000004303	0.092	0.046	0.23	1.576	0.46	1.092	0.147	0.248	0.345
Steap3	ENSRNOG00000049471	3.891	4.092	4.668	0.58	3.572	0.505	1.329	1.393	2.483
LOC108351606	ENSRNOG00000052981	0.232	0.37	0.322	0.231	0.23	0.665	1.028	1.19	2.91
Gm41492	ENSMUSG00000116763	1.109	0.743	0.918	5.973	0.968	3.986	7.215	5.063	7.205
Jcad	ENSMUSG00000033960	0.346	0.32	0.587	3.357	1.362	3.489	2.118	0.731	2.132
Emp1	ENSMUSG00000030208	219.215	195.389	330.163	11.727	186.497	53.891	48.133	27.175	27.854
Slc25a29	ENSRNOG00000004351	0.13	0.579	0.302	1.79	0.563	1.514	1.661	2.123	1.392
D030016M11Rik	ENSMUSG00000121251	0	0	0	0.186	0.276	0.238	0.246	0.447	0.049
2510046G10Rik	ENSMUSG00000066175	0.122	0.061	0.287	4.127	0.684	2.406	1.52	1.85	1.142
C030015A19Rik	ENSMUSG00000108181	0.462	0.372	0.184	1.62	0.461	1.423	1.962	1.489	1.974
Cthrc1	ENSMUSG00000054196	81.891	58.382	70.603	7.439	51.38	14.173	42.203	59.075	54.253
Gm5169	ENSMUSG00000096620	1.59	2.333	1.487	12.017	2.72	17.451	16.364	9.599	15.654
Lats2	ENSMUSG00000021959	0.354	0.198	0.509	4.531	0.7	2.583	3.099	3.115	3.694
Zfpm2	ENSMUSG00000022306	0.693	0.419	0.551	0.139	0.139	0.379	0.049	0.099	0.049
Slc5a1	ENSMUSG00000011034	0	0.046	0.046	1.109	0.277	0.995	0.637	0.397	0.937
Slc2a4	ENSMUSG00000018566	0.118	0.079	1.17	0.039	0.785	1.278	3.352	3.492	5.126
Adgrl2	ENSRNOG00000065347	9.61	12.716	6.561	0	0	5.964	8.415	11.524	4.499
Gm5168	ENSMUSG00000079655	0	0	0	2.091	0.192	3.478	1.99	1.173	1.28
Gm57411	ENSMUSG00000120210	0.37	0	0.505	4.537	0.691	2.751	4.464	4.566	3.749
Sh2d7	ENSMUSG00000046460	0	0	0	0.235	0	0.144	0.597	0.302	0.584
Mfng	ENSRNOG00000008133	6.007	3.943	3.581	0.278	2.211	1.282	2.652	3.674	2.715
D330023K18Rik	ENSMUSG00000087269	0.492	0.185	0.234	1.934	0.443	2.245	2.251	1.968	2.022
Ccdc107	ENSRNOG00000017253	3.318	1.434	2.152	1.433	3.26	1.421	0.254	0.446	0.837
Got1l1	ENSMUSG00000039720	0.2	0.166	0.075	0.769	0.259	2.881	2.367	2.03	4.197
2610206C17Rik	ENSMUSG00000085236	0	0.093	0	0.278	0	0.19	0.54	0.695	0.691
Grap2	ENSRNOG00000018316	0.785	0.509	1.234	0.232	0.092	0.238	0.517	0.645	0.642
Gpr153	ENSRNOG00000010718	2.139	1.581	1.286	2.912	0.646	8.206	9.167	10.669	9.915
Muc3a	ENSMUSG00000094840	0.323	0.139	0	0.51	0.276	0.332	0.933	2.086	1.185
Hapln2	ENSMUSG00000004894	0.045	0.065	0.134	0.271	0.09	0.324	0.43	0.677	0.625
Gm42690	ENSMUSG00000106391	0	0.046	0.092	1.019	0.369	0.475	0.393	0.546	0.296
Gm57397	ENSMUSG00000121109	0.231	0.046	0.138	1.23	0.68	1.161	0.848	0.997	0.89
Tnfrsf8	ENSMUSG00000028602	0.048	0	0.135	0.634	0.096	0.928	1.2	1.182	2.028
Vars1	ENSRNOG00000000867	0.693	0.604	0.597	3.42	7.651	0.521	0	0	0
Milr1	ENSMUSG00000040528	0.82	0.745	0.859	0	0.809	0	0	0.137	0
Usp2	ENSMUSG00000032010	0.178	0.479	0.425	0.492	0.493	4.642	4.01	3.4	6.044
Lcn2	ENSMUSG00000026822	0.047	0.552	0.275	15.479	2.931	10.916	1.626	1.293	3.494
Myrf	ENSMUSG00000036098	0.066	0.159	1.053	0.078	0.435	1.01	3.192	4.002	3.356
Fkbp10	ENSMUSG00000001555	23.737	22.04	31.169	4.173	26.496	7.532	5.146	5.144	9.577
Tmem8b	ENSRNOG00000015664	0	0	0.091	1.103	0.229	1.761	0.731	0.45	0.596
ENSRNOG00000062419	ENSRNOG00000062419	0.046	0.326	0.551	0.554	0.416	0.758	1.911	1.29	2.121
A430035B10Rik	ENSMUSG00000087305	0.432	0.685	0.166	3.446	0.583	2.511	2.912	4.233	3.281
Gm57109	ENSMUSG00000120049	0	0	0	0.603	0.184	0.38	0.147	0.149	0.296
Nxf7	ENSRNOG00000023256	0.047	0	0	0.141	0.047	0.048	0.336	0.243	0.301
Ntn5	ENSMUSG00000070564	0.366	0.102	0.092	0.327	0.167	1.054	1.124	1.361	2.048
Rbl1	ENSMUSG00000027641	36.561	37.522	47.312	12.37	62.323	21.374	12.48	10.654	10.433
Fn3k	ENSMUSG00000025175	2.578	0.317	0.426	2.453	0.125	4.179	9.347	9.733	9.746
Gm37824	ENSMUSG00000104459	0.277	0.325	0.184	0.046	0.046	0.237	0.539	0.893	0.592
A230051N06Rik	ENSMUSG00000117172	0.601	0.507	0.413	3.273	0.548	2.871	3.311	3.83	3.56
Zfp992	ENSMUSG00000070605	0.727	0.542	1.194	2.484	1.214	5.051	4.699	3.506	3.144
Thsd1	ENSMUSG00000031480	0.101	0.202	0.398	0.965	0.561	1.033	1.15	0.944	1.085
Gm57340	ENSMUSG00000120416	0	0.186	0.23	0.324	0.553	0.38	1.08	1.043	0.79
Pkd2l2	ENSMUSG00000014503	0.383	0.205	0.408	0.787	0.535	1.993	1.462	1.905	1.97
Rasl11b	ENSRNOG00000002097	1.557	2.994	2.388	0.134	2.041	0.32	0.236	0.574	0.38
Mirg	ENSMUSG00000097391	0.545	0.613	0.622	0.109	0.533	0.252	0.054	0.108	0.046
Sct	ENSMUSG00000038580	0.664	0.726	0.832	0.071	0.859	0.707	1.787	2.217	2.489
Flrt1	ENSMUSG00000047787	2.218	1.396	4.456	17.183	5.497	36.276	15.385	12.357	15.489
Gm28496	ENSMUSG00000101166	0.163	0.133	0.374	0.218	0.155	0.74	1.157	1.179	0.991
Six1	ENSMUSG00000051367	0.102	0.293	0.294	0.602	0.163	1.482	1.819	3.153	1.485
Bhlhe40	ENSMUSG00000030103	65.164	69.661	23.731	13.103	47.661	25.97	8.839	9.307	16.466
Bub1b	ENSRNOG00000007906	6.146	6.326	10.014	0.924	6.465	2.511	2.206	1.092	1.233
Gm26670	ENSMUSG00000097416	0.134	0	0.21	0.913	0.342	0.727	1.175	0.735	0.585
Gm49392	ENSMUSG00000114635	2.172	3.44	4.695	0.185	3.082	0	0.197	0	0.198
Cyp4f14	ENSMUSG00000024292	0.218	0.187	0.087	0.131	0.131	1.839	2.552	1.314	2.897
Cdk1	ENSRNOG00000000632	5.407	6.857	6.703	1.579	16.714	6.469	0	0	0
Adgrf3	ENSMUSG00000067642	0	0	0	0.221	0	0.106	0.841	0.978	0.184
5830448L01Rik	ENSMUSG00000115007	0.139	0.232	0.23	0.975	0.322	0.761	0.934	1.291	1.086
Gpbar1	ENSMUSG00000064272	1.385	4.761	4.128	0.279	1.743	0.476	0.788	0.497	0.296
Prelid2	ENSMUSG00000056671	11.135	3.4	2.852	1.219	3.369	2.427	0.59	0.248	0.689
Gm16430	ENSMUSG00000094714	0.23	0	0.167	0.122	0	0.544	1.775	1.681	1.367
Ccn4	ENSMUSG00000005124	0.918	0.417	1.288	0.248	0.579	0.382	1.888	1.512	4.208
Artn	ENSMUSG00000028539	0.319	0.848	0.683	0.088	0.266	0.109	0.055	0	0.056
Gm47863	ENSMUSG00000113165	0.185	0.418	0.321	1.435	0.738	0.768	1.423	1.886	2.025
BC030343	ENSMUSG00000105345	0.277	0.232	0.367	0.74	2.121	1.328	1.03	1.787	2.072
Fgf18	ENSMUSG00000057967	0.098	0.344	0.098	0.525	0.195	0.403	0.954	1.122	0.976
Tmdd1	ENSMUSG00000113558	0.185	0.277	0.229	0.419	0.092	0.143	1.034	0.547	1.235
Gm56877	ENSMUSG00000120970	0.046	0.093	0.138	1.718	0.322	0.618	1.131	0.745	1.037
Pcdhb9	ENSMUSG00000051242	4.898	2.091	1.424	46.048	4.476	30.863	26.902	26.999	37.062
Gm35558	ENSMUSG00000113662	0.092	0.046	0.092	0.741	0.277	0.569	0.54	0.397	0.938
Tex101	ENSMUSG00000062773	0.462	0.416	0.367	0.884	0.688	3.098	3.645	3.379	4.248
4931415C17Rik	ENSMUSG00000054910	0.107	0	0.104	0.317	0.164	0.486	0.542	0.52	0.497
Vegfd	ENSMUSG00000031380	0.211	0.5	0.546	0.169	0.084	0.347	0.853	1.003	0.948
H2-T23	ENSMUSG00000067212	2.475	1.018	0.86	0.094	0.279	0.392	0.42	0.427	0.609
Ceacam20	ENSMUSG00000070777	0.617	0.13	0.043	0.13	0.129	0.177	0.733	1.02	1.106
Pstpip1	ENSRNOG00000016413	0.093	0	0.045	0.326	0.278	1.124	0.79	0.499	0.645
C2H1orf54	ENSRNOG00000059750	1.422	2.252	2.493	0.336	1.402	1.251	0.507	0.49	0.651
Lztfl1	ENSMUSG00000025245	2.016	1.547	3.013	14.756	3.925	12.194	7.996	8.671	17.675
BB557941	ENSMUSG00000084938	1.756	4.117	0.826	21.811	5.142	11.908	2.954	2.683	4.05
Gm36356	ENSMUSG00000109598	0	0	0	0	0	0	0.294	0.248	0.197
Cd209c	ENSMUSG00000040165	0.042	0.042	0.125	0.084	0.488	0.086	0.485	0.809	0.751
Wfdc1	ENSMUSG00000023336	1.584	0.347	1.497	0.478	0.904	2.575	4.42	3.627	7.328
Ccdc187	ENSMUSG00000048038	1.249	0.378	1.018	1.35	0.614	2.958	3.728	5.313	4.36
Atp1a2	ENSMUSG00000007097	0	0	0	0.218	0	0.25	0.299	0.26	0.56
Gm34632	ENSMUSG00000119992	0.277	0.418	0.23	0.787	0.415	1.328	1.668	1.142	1.678
Rbp4	ENSMUSG00000024990	2.149	1.966	2.023	1.981	7.086	4.053	0.678	0.774	0.923
4933430H16Rik	ENSMUSG00000109106	0	0.139	0.092	0.975	0.322	2.949	1.82	0.993	1.58
Gnpda1	ENSRNOG00000047213	0.095	0.095	0	0.618	0.568	0.195	0.086	0	0
Nipal2	ENSMUSG00000038879	0.635	4.752	1.93	4.748	2.877	9.248	14.529	12.839	8.177
Dmrtc1c2	ENSMUSG00000067561	0	0.099	0	0.769	0.721	0.445	0.107	0.292	0.249
Rgs4	ENSRNOG00000002773	0.047	0	0	0	0	0.097	0.192	0.584	1.791
Wwtr1	ENSRNOG00000016617	6.1	2.744	2.756	0.554	3.464	0.805	0.49	0.447	0.988
Pla2g2c	ENSMUSG00000028750	0	0.18	0.089	0.251	0	0.193	0.773	1.048	0.871
C78283	ENSMUSG00000106968	0.08	0.1	0.321	0.249	0.247	0.588	0.843	1.159	1.841
Gm42545	ENSMUSG00000107058	1.292	1.153	1.879	0.279	1.419	0.382	0.099	0.149	0.395
Gm46658	ENSMUSG00000117893	0.231	0.046	0.046	0.696	0.368	0.475	0.492	0.546	0.889
Itga11	ENSMUSG00000032243	0.175	0.088	0.044	0.438	0.481	1.113	0.929	0.517	0.982
Retreg1	ENSMUSG00000022270	0.048	0.369	0.104	1.312	0.489	1.592	0.779	1.142	1.698
Gm49492	ENSMUSG00000116180	1.848	0.372	0.367	3.517	0.876	1.423	3.238	4.219	4.836
Armcx3	ENSMUSG00000049047	0.073	0.064	0.189	0.292	0.283	0.337	0.859	1.009	3.14
C230037L18Rik	ENSMUSG00000084915	0.565	0.108	0.19	1.217	1.058	0.425	1.437	2.051	1.975
Loxl4	ENSMUSG00000025185	0.06	0.081	0.139	0.361	0.526	1.079	0.344	0.348	0.303
4122401K19Rik	ENSMUSG00000120104	0.416	0.046	0.23	3.377	0.507	1.517	1.864	2.234	3.602
Gm56494	ENSMUSG00000119947	0.046	0.046	0.092	0.929	0.092	0.523	0.885	0.894	0.79
Gm55328	ENSMUSG00000118029	0.498	0.601	0.683	0.736	0.049	1.318	2.104	4.284	3.277
B4galnt2	ENSMUSG00000013418	0	0.046	0	0.834	0.092	0.332	0.442	0.248	0.592
Gm10463	ENSMUSG00000102759	0.092	0.046	0.046	0.093	0.092	0.047	0.343	0.298	0.444
Mcm6	ENSRNOG00000003703	102.102	137.127	211.067	18.882	129.748	72.207	38.758	30.716	35.473
Gm9903	ENSMUSG00000097271	0.046	0.186	0.184	2.178	0.23	1.235	2.21	1.539	1.629
Gm26576	ENSMUSG00000097921	0	0.093	0	0.046	0	0.047	0.294	0.248	0.247
Egr1	ENSMUSG00000038418	75.56	239.887	51.799	156.328	49.412	79.007	245.287	349.379	812.934
B930025P03Rik	ENSMUSG00000109473	0.063	0.037	0.184	0.063	0.162	0	0.731	0.772	0.363
Gjd2	ENSMUSG00000068615	1.9	2.834	2.113	20.121	3.136	10.004	16.185	11.763	11.644
Nupr2	ENSRNOG00000000917	1.525	0.924	1.468	1.025	1.833	1.097	0.197	0.596	0.346
Rpph1	ENSMUSG00000092837	0.42	0.089	0.219	0.048	0.182	0.148	0.549	0.756	0.789
Ryr2	ENSRNOG00000017060	0.236	0.19	0.181	1.863	0.236	2.143	3.375	3.877	1.92
Mroh7	ENSMUSG00000047502	0.065	0.114	0.103	0.627	0.137	1.161	0.85	1.015	1.739
Lrrc61	ENSRNOG00000008234	0.122	0.383	0.121	1.155	0.122	0.739	1.355	1.742	1.7
Gm18905	ENSMUSG00000108705	0	0.046	0	0.093	0	0.429	1.084	0.348	0.839
2810029C07Rik	ENSMUSG00000096995	0.589	0.307	0.184	3.023	0.893	1.831	1.554	1.045	2.063
Gm20501	ENSMUSG00000092536	0	0	0.076	0.156	0	0.407	0.453	1.016	0.77
Gm44741	ENSMUSG00000109057	0.046	0.139	0.551	0.139	0.184	0.095	0.883	0.794	0.691
Cyp26b1	ENSRNOG00000015076	0.247	0.589	0.344	1.485	4.444	1.568	2.1	1.594	1.441
Wnt6	ENSMUSG00000033227	0.038	0	0.421	0.615	0.038	1.496	3.25	2.183	3.671
Gm2446	ENSMUSG00000112690	2.886	1.481	2.579	1.952	0	0	0.928	1.891	1.599
Minar2	ENSMUSG00000050875	0	0	0	0.287	0	0.189	0.761	0.218	0.704
Rho	ENSMUSG00000030324	0	0.253	0.143	0.575	0.513	1.5	1.033	0.849	1.221
Phyhip	ENSMUSG00000003469	5.222	1.673	1.424	1.758	0.923	9.436	12.311	13.748	9.276
Pcdhb6l	ENSRNOG00000020062	0.046	0.046	0.046	0.926	0.092	0.759	0.932	1.39	1.283
Tmprss6	ENSMUSG00000016942	0.464	2.552	0.63	0.042	0.127	0.087	0	0.206	0.135
1700024B05Rik	ENSMUSG00000052334	0	0	0	0.328	0	0.542	0.872	0.53	0.446
Gm32816	ENSMUSG00000108668	0.224	0.128	0.083	0.705	0.882	0.618	0.853	1.039	0.498
Or2q2-ps1	ENSMUSG00000103538	0.789	0.539	0.69	0.144	0.589	0.294	1.452	1.355	1.134
Gm56828	ENSMUSG00000120300	0.508	0.092	0.459	1.586	0.641	1.719	1.332	1.79	1.581
4930506C21Rik	ENSMUSG00000087478	0.058	0.08	0.075	1.264	0.292	0.428	0.771	0.527	0.408
ENSRNOG00000062502	ENSRNOG00000062502	0	0	0.046	0.513	0.366	2.531	1.529	0.397	0.988
Lamc2	ENSMUSG00000026479	0.354	0.238	2.595	0.236	0.197	0.847	4.871	2.598	2.059
Gtf2ird2	ENSRNOG00000001482	1.081	0.826	0.988	0.528	0.681	1.252	0.199	0.101	0.52
Myadml2	ENSMUSG00000025141	0.31	0.234	0.231	0.233	0.077	0.838	1.741	0.774	2.028
6430511E19Rik	ENSMUSG00000102555	0.046	0.046	0.138	0.508	0.693	0.142	0.588	0.943	1.135
Mycl	ENSMUSG00000028654	1.028	2.303	1.214	9.17	2.071	8.866	8.267	7.285	6.08
Cdk6	ENSMUSG00000040274	80.509	34.204	47.286	17.359	74.413	18.419	16.573	10.725	11.891
Slc26a10	ENSRNOG00000029465	0.445	0.649	0.544	1.015	0.663	1.705	1.956	2.364	3.843
Gm10699	ENSMUSG00000074461	0.139	0.093	0.138	0.971	0.369	0.759	0.54	0.943	0.493
9430085M18Rik	ENSMUSG00000106164	0.138	0.278	0.688	2.18	0.506	1.095	2.165	2.581	1.481
S100a14	ENSRNOG00000069413	0.647	0.832	0.872	0.186	0.734	0.715	0.295	0.05	0.049
Gm57320	ENSMUSG00000121115	0	0	0.092	0.231	0.783	0.38	0.245	0.199	0.493
Ddo	ENSMUSG00000063428	0.4	0.121	0.452	1.313	0.841	2.695	1.05	1.09	1.092
4933406P04Rik	ENSMUSG00000069713	0	0.278	0.23	2.178	0.369	0.855	2.013	1.539	1.333
Tcf19	ENSRNOG00000058288	1.063	2.043	2.388	0.417	6.775	1.471	0	0	0
Nrxn1	ENSMUSG00000024109	0.449	0.42	0.162	0.863	1.311	0.189	2.84	2.208	2.999
Gm42902	ENSMUSG00000106396	0.092	0.138	0.138	0.188	0.319	0.384	0.595	0.846	0.643
Slc46a3	ENSMUSG00000029650	0.827	1.054	0.698	7.239	3.715	3.214	2.686	1.834	3.836
Rusc2	ENSMUSG00000035969	0	0	0	0	0	0.189	0.512	0.11	0.612
Aqp3	ENSMUSG00000028435	0.185	0.371	0.367	0.834	0.507	2.992	2.357	1.986	1.925
Efcab8	ENSMUSG00000044083	0.239	0.076	0.188	2.312	0.418	1.86	1.392	1.736	1.961
Myo15b	ENSMUSG00000034427	0.443	0.13	0.151	0.154	0.748	2.736	3.78	2.272	3.372
H3c3	ENSMUSG00000069310	1.54	0.762	0.738	0.178	1.48	0.24	0.07	0.099	0
Crlf1	ENSRNOG00000020030	0.447	0.278	0.294	1.599	0.276	5.155	3.642	5.929	6.894
Gm5124	ENSMUSG00000121832	1.664	1.209	1.457	19.091	1.708	18.86	19.609	32.852	18.401
Tmem8b	ENSMUSG00000078716	0.131	0.204	0	1.377	0.304	1.611	1.525	1.216	1.209
Bcorl1	ENSMUSG00000036959	5.523	1.104	4.712	6.908	4.037	13.88	19.499	16.844	11.134
Wwtr1	ENSMUSG00000027803	0	0.189	0.047	2.256	0.496	2.636	0.845	0.604	1.06
Gm39090	ENSMUSG00000108801	0.183	0.603	0.59	0.166	0.512	0.49	1.444	3.001	1.188
Prnd	ENSMUSG00000027338	0	0.118	0	0	0.302	0.161	1.105	0.469	1.888
9330162G02Rik	ENSMUSG00000109536	0.092	0.326	0.184	0.831	0.139	0.662	1.175	1.687	1.036
A230103J11Rik	ENSMUSG00000087026	0.05	0.051	0.1	0.101	0.05	0.465	0.481	0.639	0.764
G0s2	ENSMUSG00000009633	0.092	0.092	0.046	6.392	0.961	5.063	1.332	0.696	1.582
Hmgb1	ENSRNOG00000058908	0.789	1.447	2.47	0.789	2.27	1.494	0.461	0.195	0.288
Lamb2	ENSRNOG00000047768	2.495	1.209	3.813	0.231	1.201	1.089	0.196	0.397	0.592
Gm57341	ENSMUSG00000120443	0.139	0.135	0.046	1.147	0.362	0.636	0.401	0.551	0.443
ENSMUSG00000121861	ENSMUSG00000121861	0.019	0	0.032	0.162	0.164	0.065	1.594	0.279	1.719
Kctd7	ENSRNOG00000042384	1.386	0.463	0.551	0.835	1.012	0.713	0.147	0.099	0.296
Lrp4	ENSMUSG00000027253	26.372	8.422	16.576	2.347	11.777	4.422	3.766	3.607	4.257
Btf3-ps1	ENSMUSG00000089782	0.451	0.458	0.855	0.825	0.966	0.538	0.304	0	0.179
Reps2	ENSRNOG00000061508	0.184	0.087	0.293	0.437	0.051	0.151	0.791	1.788	0.853
Trabd2b	ENSRNOG00000029141	0.508	0.93	1.332	2.587	1.201	6.299	0.49	0.198	0.691
Gm53028	ENSMUSG00000116590	0.046	0.139	0.046	0.37	0.323	0.522	0.392	0.596	0.641
Gucy2e	ENSMUSG00000020890	0.265	0.222	0.537	0.353	0.574	1.847	1.733	1.666	3.015
Pask	ENSMUSG00000026274	14.558	16.25	20.263	5.384	28.849	12.144	4.14	2.924	4.183
Galnt17	ENSMUSG00000034040	0.124	0.041	0	0.627	0.247	0.169	0.83	0.442	0.396
Gm57367	ENSMUSG00000120196	0.231	0.232	0.138	1.022	0.184	0.761	1.131	1.441	1.086
Gm56589	ENSMUSG00000120975	0.185	0.091	0.046	1.522	0.362	0.778	0.451	0.55	0.444
Zfp457	ENSMUSG00000055341	0.17	0.094	0.144	4.211	0.469	1.615	1.616	1.803	3.315
Fa2h	ENSMUSG00000033579	0.184	0.602	0.321	4.8	1.334	6.394	5.383	1.733	4.479
Aif1l	ENSMUSG00000001864	0.351	0.592	0.901	0.702	3.664	1.47	3.815	4.873	3.727
Atp2b2	ENSMUSG00000030302	0	0.067	0	0.094	0	0.051	0.411	0.667	2.697
Cep128	ENSMUSG00000061533	7.125	8.96	7.145	3.344	16.832	6.136	2.35	0.837	1.942
Emp1	ENSRNOG00000008676	6.285	13.98	24.854	0.324	9.868	1.423	3.042	2.283	2.566
C7	ENSMUSG00000079105	0.554	0.836	0.643	0.185	0.138	0.427	0.098	0.149	0.296
Dnm3	ENSMUSG00000040265	0.215	0.031	0.102	0.847	0.403	0.44	1.115	1.726	1.218
Sparcl1	ENSMUSG00000029309	8.179	3.67	10.104	0.416	3.091	2.75	2.256	1.985	3.01
Gm49774	ENSMUSG00000116657	0	0.047	0.046	0.277	0.324	0.379	0.294	0.099	0.345
Olfm3	ENSRNOG00000017969	0.464	0.373	0.323	0.152	0.37	0.461	0.049	0	0
Gm20703	ENSMUSG00000093622	0	0.319	0.016	1.381	0.276	1.472	1.224	0.83	0.644
1700084E18Rik	ENSMUSG00000100747	0.185	0.093	0.275	1.763	0.69	0.761	0.639	0.546	0.889
Gm49510	ENSMUSG00000116069	0	0	0.653	0.879	1.156	0.867	0.787	1.273	0.376
Rimbp3	ENSRNOG00000030452	0	0.047	0	0.046	0.139	0.142	0.588	0.149	0.395
Gm37027	ENSMUSG00000104077	0	0	0.046	0.518	0.091	0.144	0.248	0.298	0.197
Il17b	ENSMUSG00000024578	1.703	0.967	0.873	0.752	2.048	1.848	0.496	0.15	0.347
Duox2	ENSMUSG00000068452	0	0.092	0.242	0.938	0.365	0.655	0.724	0.589	0.683
Gm42067	ENSMUSG00000110156	0.189	0.437	0.328	2.018	0.514	1.448	2.029	1.537	1.432
Gm26797	ENSMUSG00000097572	0.263	0.293	0.262	0.487	0.418	0.535	1.385	1.412	2.278
Ttll3	ENSRNOG00000009032	0.06	0.129	0.085	0.214	0.06	0.526	0.544	0.594	1.049
LOC108348201	ENSRNOG00000020054	0.046	0.046	0	0.647	0.092	0.142	1.03	0.595	1.282
4930517E14Rik	ENSMUSG00000111246	0	0	0.092	0.462	0.046	0.19	0.539	0.595	0.839
Lrrc73	ENSRNOG00000039856	0	0.089	0.197	0.286	0.098	0.295	0.761	0.867	0.466
D7Bwg0826e	ENSMUSG00000109198	0.046	1.023	0.184	0.277	0.185	0.474	1.177	1.34	2.516
Gm8126	ENSMUSG00000090634	0.046	0	0	0.04	0	0.49	0.292	0.619	0.782
Gm15850	ENSMUSG00000086264	0	0.066	0.098	0.525	0.065	0.363	1.282	0.511	1.034
Lefty2	ENSMUSG00000066652	0	0	0.076	0.076	0.038	0.353	0.596	0.369	1.666
Sapcd2	ENSRNOG00000013069	5.822	3.895	6.429	0.185	5.063	1.426	0.884	0.745	0.592
Sag	ENSMUSG00000056055	0.052	0.093	0.028	1.516	0.24	1.766	1.55	1.257	0.86
Wdr5b	ENSRNOG00000002253	0.323	0.046	0.321	0.74	0.277	0.474	1.227	0.893	1.283
Sapcd2	ENSMUSG00000026955	27.372	21.06	43.932	3.593	30.741	8.002	6.834	5.569	5.766
Gm2379	ENSMUSG00000114926	0.092	0.046	0.321	1.019	0.276	1.187	0.736	1.688	1.333
ENSRNOG00000065566	ENSRNOG00000065566	0.462	0.093	0.23	0.741	0.23	1.187	1.522	1.192	1.481
5730414N17Rik	ENSMUSG00000116506	0	0.139	0.046	1.392	0.092	0.666	1.229	1.093	1.234
Prtn3	ENSMUSG00000057729	0.349	0.326	0.295	2.465	0.457	6.335	3.79	6.584	4.84
4930507D05Rik	ENSMUSG00000097129	0.092	0.139	0.092	0.695	0.138	0.38	0.638	0.943	0.592
Gm29521	ENSMUSG00000100807	0	0	0	0	0.11	0	0.607	0.121	0.667
Ifih1	ENSMUSG00000026896	0.118	0.075	0.151	0.152	0.19	0.156	0.403	0.635	0.968
1110035H17Rik	ENSMUSG00000099098	0.046	0.046	0	1.068	0.138	0.476	0.541	0.447	0.741
Rep15	ENSMUSG00000040121	0.323	1.484	0.597	0.046	0.23	0.095	0.147	0.05	0.197
Dmkn	ENSMUSG00000060962	0	0.079	0	0.144	0	0.352	6.855	7.984	45.184
4930413G21Rik	ENSMUSG00000108452	0.092	0	0	0.279	0.412	0.238	0.345	0.248	0.543
Gm48218	ENSMUSG00000114625	0.062	0.046	0.046	0.387	0.06	0.905	1.285	0.62	1.272
Myo10	ENSMUSG00000022272	0.37	0.233	0.092	1.663	0.508	1.089	0.882	1.489	1.135
Epb42	ENSRNOG00000011649	0.622	0.661	0.397	0.094	0.047	0.386	0.2	0.101	0.1
Krt222	ENSMUSG00000035849	0.065	0.513	0.609	1.344	0.774	1.943	1.394	1.869	1.993
Upk2	ENSMUSG00000041523	0.092	0	0.092	0.046	0.138	0.238	0.64	0.447	0.543
2310068J16Rik	ENSMUSG00000100084	0.323	0.185	0.138	1.721	0.321	1.048	1.28	1.242	1.334
Cryba2	ENSMUSG00000006546	0	0	0.046	2.914	0.183	3	2.468	1.748	2.451
Slc16a14	ENSMUSG00000026220	0.561	2.301	2.918	11.268	5.819	6.32	6.413	5.703	7.651
Csrp2	ENSRNOG00000003772	34.743	27.435	27.85	1.692	32.486	13.299	2.337	3.811	4.005
Fanca	ENSRNOG00000016706	6.718	9.307	16.145	1.795	13.197	3.318	1.513	2.372	1.719
Htatip2	ENSMUSG00000039745	0.22	0.088	0.047	1.495	1.557	0.136	0	0	0
Cpeb2	ENSRNOG00000005043	0.623	5.366	2.706	4.86	3.265	2.622	10.207	12.929	7.092
Dcst2	ENSMUSG00000109293	0.092	0.093	0	0.787	0.092	0.854	1.276	1.191	0.987
Gm7350	ENSMUSG00000095392	0	0	0	0.509	0.043	0.265	0.252	0.248	0.244
Esyt3	ENSMUSG00000037681	0.067	0	0.134	0	0	1.477	1.758	0.868	1.867
Slamf9	ENSMUSG00000026548	0	0.093	0	0.325	0.23	2.045	0.885	0.993	3.555
S100a5	ENSRNOG00000011748	0.644	0.271	0.915	0.047	0.18	0.339	0.05	0.1	0.098
Myh7b	ENSRNOG00000018997	0.046	0.14	0.23	0.554	0.231	0.521	0.637	0.794	0.641
Apol7a	ENSMUSG00000010601	0	0.059	0.069	0	0.124	0.247	0.7	0.419	0.519
Tmem119	ENSRNOG00000000700	0.861	1.37	0.632	0.319	0.725	1.073	0.102	0.154	0.34
Pld4	ENSMUSG00000052160	1.893	3.711	5.461	0.046	2.026	0.427	0.442	0.674	0.838
Mageb6b1	ENSMUSG00000094861	0.115	0.139	0.046	0.465	0.275	0.537	1.197	1.343	0.907
Col9a1	ENSMUSG00000026147	0.139	0.093	0.046	0	1.292	0	1.226	0.894	1.135
Ptgr1	ENSMUSG00000028378	7.255	5.897	6.705	0.88	7.469	3.796	1.325	1.539	1.382
Arhgap45	ENSMUSG00000035697	0.982	0.524	1.795	0.391	0.997	0.265	0.11	0.111	0.258
Jakmip1	ENSMUSG00000063646	1.093	1.171	0.625	8.192	1.785	5.561	4.605	3.075	3.332
Col9a3	ENSRNOG00000009531	0.37	0.883	1.837	0.416	0.553	0.427	0.147	0.099	0.197
1700025A08Rik	ENSMUSG00000106947	0.046	0.092	0.092	0.847	0.273	0.674	0.248	0.448	0.247
1700042O10Rik	ENSMUSG00000086391	0.139	0	0.092	0.558	0.596	0.381	0.197	0.149	0.099
Gm42984	ENSMUSG00000104784	0.185	0	0.092	0.326	0.137	0.763	0.739	0.745	0.79
Lmcd1	ENSMUSG00000057604	0.277	0.093	0.689	0.046	0.184	0.285	0.737	0.943	1.037
Hells	ENSMUSG00000025001	38.625	68.59	123.542	23.088	102.785	66.968	22.959	15.984	20.625
Cacna1d	ENSMUSG00000015968	0	0.353	0	0.484	0	0.134	2.164	2.594	0.679
Ccdc96	ENSMUSG00000050677	0.046	0.372	0.505	1.017	1.154	1.611	0.882	1.042	1.036
Morn1	ENSRNOG00000014642	0	0	0	0.41	0	0.375	0.434	0.293	0.582
Cap2	ENSRNOG00000043350	0.055	0.175	0.11	1.051	0.653	0.538	0.139	0.289	0.326
Slc14a1	ENSMUSG00000059336	2.797	5.505	6.19	0.246	3.574	1.052	0.544	0.459	2.282
Zfp703	ENSRNOG00000014199	0.508	0.976	0.643	6.474	1.338	4.503	2.403	3.325	2.862
Gm51903	ENSMUSG00000120677	0.046	0.092	0.184	0.326	0.046	0.238	0.69	0.447	0.84
Fcna	ENSMUSG00000026938	0	0.046	0.183	0.232	0.23	0.665	0.589	0.397	0.888
Enpp3	ENSMUSG00000019989	14.335	12.902	25.975	1.703	17.69	5.588	2.748	3.075	5.591
Aldh5a1	ENSMUSG00000035936	0.231	0.372	0.735	1.802	1.247	3.978	1.127	0.695	1.628
Gm15894	ENSMUSG00000090039	0.185	0.139	0.138	1.296	1.06	0.617	0.245	0.05	0.345
Gm42851	ENSMUSG00000106688	0.554	0.602	1.653	1.114	3.68	1.759	2.95	5.066	5.974
Dqx1	ENSRNOG00000008062	0.092	0.186	0.092	1.296	0.184	1.138	1.177	0.794	1.48
Gm21284	ENSMUSG00000108660	0.462	0.186	0.505	3.143	0.554	1.753	1.765	2.283	2.615
Bgn	ENSMUSG00000031375	5.637	3.381	5.105	0	1.796	0.887	1.545	2.051	3.981
Gm11611	ENSMUSG00000087042	2.303	1.059	1.987	4.394	1.248	6.952	6.299	9.746	8.447
Plch1	ENSRNOG00000009955	3.004	3.074	4.205	0.536	3.963	0.628	1.026	0.513	1.243
Top6bl	ENSMUSG00000071691	0	0.085	0.04	0	0	0.089	0.53	0.552	0.631
C130013H08Rik	ENSMUSG00000105509	0.139	0.093	0.413	2.219	0.138	1.374	2.157	2.332	3.009
Spata9	ENSMUSG00000021590	0	0.084	0	0.541	0.042	0.26	0.537	0.52	0.337
Gm49937	ENSMUSG00000117003	0.416	0.046	0.092	1.527	0.231	1.565	1.373	1.34	1.727
Ctnnd2	ENSRNOG00000010649	0.509	0.97	0.598	0	0.786	0.284	1.177	1.685	1.775
Smad6	ENSRNOG00000009173	1.201	2.695	0.827	0.277	0.6	0.095	0.588	0.298	0.049
ENSRNOG00000064136	ENSRNOG00000064136	1.201	2.554	2.434	0.694	0.369	2.088	0.491	0.397	0.642
Sult2b1	ENSMUSG00000003271	0.282	0.039	0	0.476	0.101	0.17	0.818	0.786	1.244
ENSRNOG00000065746	ENSRNOG00000065746	0.178	0.089	0	0.41	0.136	0.299	0.501	0.835	0.811
ENSRNOG00000068008	ENSRNOG00000068008	1.017	0.326	0.781	0.647	1.755	0.142	0	0.05	0
Radil	ENSMUSG00000029576	0.244	0.098	0.53	0.202	0.098	0.673	1.108	1.128	1.197
Jam2	ENSMUSG00000053062	0.044	0.134	0.133	0.178	0.622	0.137	0.732	1.641	1.709
Col5a2	ENSRNOG00000003736	3.108	2.989	8	0.619	5.113	0.424	0.307	0.311	0.661
Spn	ENSMUSG00000051457	0.616	0.31	1.225	0.132	0.484	0.361	1.587	1.04	1.785
Gm15389	ENSMUSG00000086161	0	0	0	0.563	0.227	0.144	0.643	0.248	0.395
Otp	ENSMUSG00000021685	13.55	5.017	8.221	5.69	19.189	5.074	2.453	1.985	1.579
Gm8170	ENSMUSG00000112381	0.046	0.323	0.046	0.373	0.137	0.573	0.641	0.994	0.692
4732416N19Rik	ENSMUSG00000107402	0.323	0.139	0.322	3.467	0.415	1.801	2.206	2.283	2.171
Ccdc30	ENSRNOG00000008560	0.045	0	0.135	0.857	0.045	0.605	1.011	1.023	0.92
Gm49378	ENSMUSG00000115232	0.246	0	0	0	0	0	0.507	0.755	0.288
6030440G07Rik	ENSMUSG00000113056	0	0.046	0	0.14	0.092	0.238	0.295	0.099	0.296
Myh6	ENSMUSG00000040752	0	0	0	0	0.073	0.081	4.968	0.276	1.751
Gm26692	ENSMUSG00000097035	0	0.092	0.229	0.797	0.592	0.719	0.792	0.647	0.495
Fam227a	ENSRNOG00000021795	0	0	0	0.349	0	0.358	0.74	0.281	1.21
Il6	ENSMUSG00000025746	0.782	4.275	1.659	0.639	0.792	0.925	0.259	0.47	0.052
Pbk	ENSMUSG00000022033	135.285	123.493	222.155	13.981	264.047	55.261	18.949	18.532	19.673
Cx3cl1	ENSMUSG00000031778	0.092	0	0	1.387	0.138	1.09	0.784	0.546	1.776
Gm32031	ENSMUSG00000109118	0.34	0.178	0.223	0.597	0.851	1.229	1.261	0.956	1.556
Gm56801	ENSMUSG00000120830	0.138	0	0.092	0.563	0.227	0.528	0.446	0.497	0.346
C630043F03Rik	ENSMUSG00000084910	0.231	0.046	0.367	3.007	0.692	1.138	0.736	0.943	1.234
Six3os1	ENSMUSG00000093460	0.359	0.139	0.43	2.657	0.642	5.123	3.552	2.669	2.147
Ikzf2	ENSMUSG00000025997	0	0.086	0	0.555	0.043	1.243	1.269	0.964	1.141
Snrpc-ps3	ENSRNOG00000017586	0.102	0	0.078	0.608	0.939	0.092	0	0	0
Col22a1	ENSRNOG00000024824	0	0	0	0.323	0.37	0.758	0.98	0.843	2.269
Magea2	ENSMUSG00000055746	0	0.059	0	0.171	0.085	0.517	0.375	0.183	0.328
Cd3e	ENSRNOG00000016069	0.151	0	0.132	0.201	0.026	0.137	0.947	0.409	0.763
Il15ra	ENSRNOG00000018706	0.084	0.042	0.4	0.873	0.302	1.018	1.056	0.561	1.098
Gm47573	ENSMUSG00000112847	0.046	0.186	0.643	0.555	0.646	0.949	1.226	1.737	1.579
Gm56897	ENSMUSG00000120301	0.138	0	0.092	0.703	0.591	0.432	0.347	0.348	0.148
Ttc39d	ENSMUSG00000046196	0.055	0	0.164	0.223	0.178	0.503	0.757	0.479	0.381
Alpk3	ENSMUSG00000038763	0	0	0	0.369	0	0.142	0.392	0.198	0.247
[truncated: 336 more rows]
