# Supplementary material for: Ngn2-Induced Differentiation of the NG108-15 Cell Line Enhances Motor Neuronal Differentiation and Neuromuscular Junction Formation
Source: Biomolecules. 2025 Apr 29;15(5):637. doi: 10.3390/biom15050637 (PMC12108711; doi:10.3390/biom15050637)
Supplement: Supplementary file 1 [file biomolecules-15-00637-s001.zip › Table S2 Heatmap data of log2FC of differentiated cell lines compared to undifferentiated control - All genes.xlsx]

## Sheet: All genes
gene_name	gene_id	NG108-15 WT 1	NG108-15 WT 2	NG108-15 WT 3	NG108-15 Ngn2-L 1	NG108-15 Ngn2-L 2	NG108-15 Ngn2-L 3
Cct6a	ENSRNOG00000000923	0.118468	-0.0385666	0.200591	-2.38348	-2.58293	-2.40349
Tmem176b	ENSMUSG00000029810	0.767427	0.324539	1.02559	3.73043	4.17824	4.00086
Cd164	ENSRNOG00000000304	1.08456	1.0779	1.11584	0	0	0
Sec63	ENSRNOG00000000314	0.633278	0.628716	0.609573	0	0	0
Kctd20	ENSRNOG00000000517	1.11496	0.938319	0.731709	0	0	0
Cmtr1	ENSRNOG00000000532	1.21538	0.965555	0.935897	0	0	0
Sgpl1	ENSRNOG00000000565	1.42226	1.26685	1.19515	0	0	0
Gnl1	ENSRNOG00000000798	1.13427	0.990451	1.11073	0	0	0
Tmed2	ENSRNOG00000001053	-0.0268914	0.0357118	0.143928	-1.96379	-2.20943	-1.83167
Rplp0	ENSRNOG00000001148	-0.386349	-0.0377738	-0.411156	-2.77209	-3.11536	-3.0414
Abcg1	ENSRNOG00000001158	0.315643	0.143506	0.634308	0	0	0
Rrp1	ENSRNOG00000001203	1.299	0.754261	1.07737	0	0	0
Col18a1	ENSRNOG00000001229	1.05352	0.863944	1.17763	0	0	0
Eif3b	ENSRNOG00000001253	-0.260817	-0.231899	-0.132165	-2.00934	-2.02783	-1.99365
Mdh2	ENSRNOG00000001440	0.0684081	-0.0628051	0.0407417	-2.05208	-2.41622	-2.12222
Lemd2	ENSRNOG00000025864	1.18912	0.868023	0.890769	0	0	0
Rpl6	ENSRNOG00000025936	-0.944501	-0.395535	-0.603884	-3.01728	-3.31206	-3.11909
Zwint	ENSRNOG00000048682	1.40266	1.11866	0.988327	0	0	0
Ran	ENSRNOG00000000938	-0.840152	-0.241558	-0.5466	-3.11947	-3.30435	-3.06177
Rac1	ENSRNOG00000001068	0.0382343	-0.293339	-0.0385952	-2.23672	-2.21741	-2.23169
Snrpc	ENSRNOG00000000493	0.651358	0.803397	0.448042	0	0	0
Ndufv3	ENSRNOG00000001182	1.1225	0.878622	0.987235	0	0	0
Pttg1ip	ENSRNOG00000001223	0.768943	0.449169	0.429806	0	0	0
Prr3	ENSRNOG00000025806	1.34439	0.965675	1.03213	0	0	0
Ilrun	ENSRNOG00000038883	0.494169	0.520992	0.337088	0	0	0
Supv3l1	ENSRNOG00000000392	1.16363	1.08371	0.939982	0	0	0
Cox6a1	ENSRNOG00000001170	-0.152132	-0.0767776	0.0514343	-2.01556	-2.25043	-2.2525
Eif4h	ENSRNOG00000001454	-0.374085	-0.153286	-0.27978	-2.26599	-2.34049	-2.16056
Neurog2	ENSMUSG00000027967	3.75373	0.989583	2.35476	13.304	13.5386	13.1673
Hdac2	ENSRNOG00000000604	0.249341	0.675253	0.453104	0	0	0
Pdap1	ENSRNOG00000000990	0.160546	0.0230086	0.107872	-1.94225	-2.05539	-2.32066
Atp2a2	ENSRNOG00000001285	-0.21751	-0.203519	-0.0538946	-1.91563	-1.93783	-1.85226
Reep3	ENSRNOG00000000645	0.30204	0.524317	0.127551	0	0	0
Tmem176a	ENSMUSG00000023367	0.240765	0.559841	0.343859	3.82565	4.06927	4.19266
Itga7	ENSMUSG00000025348	0.524925	0.56622	1.64495	5.72311	6.15107	6.62341
Pitpnb	ENSRNOG00000000665	-0.307184	-0.0901677	-0.134961	-2.37887	-2.55896	-2.36219
Bag6	ENSRNOG00000000851	0.702598	0.84649	0.502554	0	0	-8.49606
Afap1	ENSRNOG00000060665	0.252623	-0.173078	0.0162641	2.45259	2.51413	2.14615
Prrc2a	ENSRNOG00000000852	0.768588	1.16937	0.477887	-6.22907	-6.54166	-6.5015
Agpat1	ENSRNOG00000000437	1.66645	1.52453	1.31613	0	0	0
Pbx2	ENSRNOG00000000440	1.19699	0.81634	0.639613	0	0	0
Ostm1	ENSRNOG00000037647	1.55557	1.14512	1.03111	0	0	0
Ddx54	ENSRNOG00000001377	-0.0755386	-0.137444	-0.0589374	-2.17901	-2.76683	-2.70189
Dna2	ENSRNOG00000000387	1.27119	1.25171	1.01261	0	0	0
Syngap1	ENSRNOG00000000483	0.703525	0.610169	0.654629	0	0	0
Bltp3a	ENSRNOG00000000495	1.57667	0.906098	0.923632	0	0	0
Gchfr	ENSMUSG00000046814	-0.872342	-0.865272	-0.740173	-2.13337	-2.53952	-2.54861
Atf6b	ENSRNOG00000000431	1.47422	1.19056	1.31085	-6.30701	-4.5294	-4.71226
Glo1	ENSRNOG00000000541	0.352091	0.690586	0.298951	0	0	0
Gcc2	ENSRNOG00000000823	0.671488	0.852237	0.759904	0	0	0
Trappc10	ENSRNOG00000023210	0.804045	1.03592	0.620165	0	0	0
Chchd2l1	ENSRNOG00000065713	-0.620348	-0.327942	-0.288982	-2.19908	-2.45044	-2.40694
ENSRNOG00000070935	ENSRNOG00000070935	1.71693	0.841642	1.47294	0	0	0
Stk38	ENSRNOG00000000519	0.640522	0.56053	0.428326	0	0	0
Ncor2	ENSRNOG00000001004	-0.735449	-0.660071	-0.478581	-1.90368	-2.18194	-2.38015
Hsd17b8	ENSRNOG00000000466	0.794105	0.72436	0.732449	0	0	0
Dnajb12	ENSRNOG00000030408	0.931244	0.377354	0.49001	0	0	0
Lims1	ENSRNOG00000037765	0.50323	0.80607	0.341059	0	0	0
Dynll1	ENSRNOG00000011222	-0.533591	-0.110128	-0.164117	-2.16495	-2.26956	-2.41233
Chrna5	ENSMUSG00000035594	0.831692	0.355135	0.956996	2.96393	3.20199	2.92847
Ranbp2	ENSRNOG00000000796	1.25772	0.426488	0.817504	-7.45653	0	0
Atat1	ENSRNOG00000000809	0.837314	0.855367	0.47506	0	0	0
Afap1	ENSMUSG00000029094	0.66287	-0.0623171	0.233926	2.34772	2.82736	2.35735
Slc39a7	ENSRNOG00000000465	0.870571	0.429275	0.665563	0	0	0
Jmjd1c	ENSRNOG00000000648	0.922643	0.453898	0.489029	0	0	0
Smarcb1	ENSRNOG00000028302	0.743976	0.709053	0.654918	-6.33577	0	0
Snx3	ENSRNOG00000046705	0.768325	1.145	0.72735	0	0	0
Gm7367	ENSMUSG00000047370	2.59266	1.80281	2.4707	0	0	0
Msi1	ENSRNOG00000001156	-0.545394	-0.48604	-0.469209	-2.27993	-2.47943	-2.47139
Herc4	ENSRNOG00000061040	0.536558	0.748636	0.304738	0	0	0
Cpe	ENSMUSG00000037852	0.272127	0.289551	0.191989	2.65625	3.09609	3.12827
Tap1	ENSRNOG00000000457	1.24743	1.03904	0.868185	0	0	0
Tapbp	ENSRNOG00000029500	0.601736	1.05833	0.587507	0	0	0
Rnf5	ENSRNOG00000000438	0.623161	0.485576	0.540124	0	0	0
Tysnd1	ENSRNOG00000024839	1.43158	1.04718	1.05187	0	0	0
Rnf112	ENSMUSG00000010086	-0.322514	-0.167702	0.843305	4.66663	5.41004	4.84394
Vps52	ENSRNOG00000000470	1.65619	1.15444	1.14848	0	-6.3623	-5.33534
Ppt2	ENSRNOG00000000435	0.820862	0.767239	0.622636	0	0	0
Flot1	ENSRNOG00000000826	0.368562	0.658047	0.359095	-6.85133	0	0
Eif4ebp2	ENSRNOG00000001436	1.53856	1.30621	1.71112	0	0	0
Ddx21	ENSRNOG00000055391	1.48683	0.816573	1.00399	0	0	0
Mtch1	ENSRNOG00000043099	0.208821	0.308832	-0.0170567	0	0	0
Gtf3c6	ENSRNOG00000000527	0.826905	1.04241	0.689049	0	0	0
Tns2	ENSRNOG00000000586	0.935878	0.0324521	0.804759	2.50797	2.47977	2.77635
Brsk2	ENSMUSG00000037003	1.12495	0.479344	0.918794	2.31314	2.60706	2.63105
Btbd17	ENSMUSG00000053046	-2.26725	-1.56146	-0.654795	2.79614	3.25172	3.0812
Rtn4ip1	ENSMUSG00000000202	1.71253	1.00962	1.36465	0	0	0
Rnf10	ENSRNOG00000000279	-0.143224	-0.0252406	0.0807099	-1.55269	-1.96675	-2.12897
Pfdn6	ENSRNOG00000001172	0.861	0.933939	0.681518	0	0	0
Psap	ENSRNOG00000000473	0.266696	0.616984	0.419107	0	0	0
Pwp2	ENSRNOG00000000571	1.28998	0.889295	0.654016	0	0	0
Ppp1r10	ENSRNOG00000001210	0.764796	1.2221	0.697977	0	0	0
Rev3l	ENSRNOG00000059268	0.766922	0.620769	0.180132	0	0	0
Mrps18b	ENSRNOG00000000593	1.11483	0.482926	0.395818	0	0	0
Cops6	ENSRNOG00000000804	0.114884	-0.152918	-0.0545451	-1.66131	-2.14791	-2.2369
Abhd16a	ENSRNOG00000001346	0.809529	0.793232	0.587019	0	0	0
Clec2l	ENSRNOG00000056637	1.79706	1.962	1.92814	3.10542	3.09874	3.23
Sox8	ENSMUSG00000079598	-0.351633	-0.0584788	-0.711136	-2.60387	-2.5578	-2.70192
Asf1a	ENSMUSG00000024176	1.7029	1.03328	1.16993	0	0	0
Brd2	ENSRNOG00000000415	1.54874	1.68624	1.11247	0	0	0
Rpf2	ENSRNOG00000000461	1.25532	0.851326	0.643733	0	0	0
Mmd2	ENSRNOG00000000587	0	0	0	0	0	0
Entpd3	ENSMUSG00000039533	-1.76482	-1.52433	-1.88794	-2.45422	-2.60982	-1.91243
Gopc	ENSMUSG00000041608	0.601196	0.844261	0.81619	0	0	0
Slc19a1	ENSRNOG00000000408	0.434639	0.629632	0.204393	0	0	0
Mcm3ap	ENSRNOG00000001232	1.31089	0.819102	0.543003	0	0	0
Gnb2	ENSRNOG00000001272	-0.306087	0.00405114	-0.244261	-2.07084	-2.06218	-1.97628
Fkbp5	ENSRNOG00000001409	1.44955	1.4364	0.90384	0	0	0
Mcoln1	ENSRNOG00000022523	-0.202239	-0.123522	-0.368296	-2.55485	-2.6445	-2.13705
Rrp1b	ENSRNOG00000000975	0.707359	1.09735	0.612788	0	0	0
Clip2	ENSRNOG00000001194	-0.90038	-0.52444	-0.882708	-2.57911	-2.43396	-2.48694
Skic2	ENSRNOG00000021611	0.585343	1.15628	0.533017	0	0	0
B3galt4	ENSMUSG00000023809	0.594811	0.752091	0.442735	0	0	0
Hk1	ENSRNOG00000000421	-0.0821071	0.527129	0.175759	0	0	0
Prep	ENSRNOG00000000471	0.971134	0.837586	0.480145	0	0	0
Ado	ENSRNOG00000046891	0.969794	1.38379	0.946717	0	0	0
Dhx16	ENSRNOG00000051061	0.749825	1.16822	0.596488	0	0	0
Tbc1d22b	ENSRNOG00000070733	0.688933	0.672879	0.31223	0	0	0
Trpm2	ENSRNOG00000030157	-0.258312	-0.0520212	-0.150368	0	0	0
Slx9	ENSRNOG00000059458	0.618665	0.580814	0.258406	0	0	0
St18	ENSRNOG00000001216	1.21028	0.373781	0.711261	4.65215	5.24736	4.91156
Adgrg1	ENSRNOG00000001225	2.66073	1.14423	2.89805	6.96916	7.03109	7.75693
Ppp1cc	ENSMUSG00000033740	-0.298931	-0.157483	0.246789	-1.80549	-1.73375	-1.97709
Afap1l1	ENSMUSG00000031785	-1.10891	-0.774137	-1.3982	-2.22867	-2.45096	-2.12354
Zbtb22	ENSRNOG00000001269	1.21337	0.579582	0.906988	0	0	0
Abcf1	ENSMUSG00000033032	1.21248	1.34114	0.608869	0	0	0
Pofut2	ENSRNOG00000000476	0.440696	0.2903	0.1061	0	0	0
Snrpd3	ENSRNOG00000000799	0.625181	1.01174	0.437137	0	0	0
Ttyh3	ENSRNOG00000001228	-1.11149	-0.812139	-0.499299	-2.1707	-2.46337	-2.08723
LOC102556092	ENSRNOG00000006327	0.138874	0.305107	0.27851	-1.78569	-1.85689	-2.15952
Rps18l1	ENSRNOG00000050410	0.700025	0.855833	0.385416	0	-9.71937	0
Btg2	ENSRNOG00000055583	0.537918	-0.100103	-0.274529	2.55685	2.67684	2.90084
Ddx39b	ENSRNOG00000064009	0.170278	0.864963	0.173524	0	0	0
Septin10	ENSRNOG00000033152	0.606715	0.810248	0.615325	0	0	0
Mdga1	ENSMUSG00000020423	1.1095	1.53535	1.34122	0	0	0
Dennd11	ENSRNOG00000000841	0.856612	0.148214	0.861738	3.21442	3.51946	3.07009
Creg1	ENSMUSG00000078302	2.14781	1.80121	2.10221	3.28314	2.95162	3.29182
Trim26	ENSRNOG00000001064	1.58592	0.722988	1.27352	0	0	0
6430548M08Rik	ENSRNOG00000049507	0.487527	-0.305609	0.562428	2.14867	2.52539	2.53341
Plod3	ENSRNOG00000000536	-0.613469	-0.348716	-0.373433	-2.00836	-2.07039	-1.89558
Atp5mf	ENSMUSG00000037172	-0.354345	-0.0987068	0.0650798	-1.8586	-1.87987	-2.25915
Ddt	ENSMUSG00000040713	0.880752	0.660985	0.201031	0	0	0
Padi2	ENSRNOG00000032930	-1.38704	-0.985033	-0.92545	-2.83221	-2.99158	-2.6929
RGD735065	ENSMUSG00000030681	0.584528	0.964827	0.418725	0	0	0
Pebp1	ENSMUSG00000031824	-0.533745	-0.0717567	-0.402008	-2.46497	-2.44381	-2.65909
Timm44	ENSMUSG00000040389	0.0372087	-0.486741	0.0263357	-1.98858	-2.48404	-2.06714
Slc17a7	ENSRNOG00000001417	-0.285867	0.320064	1.07161	4.10697	4.18782	4.08388
Cyth3	ENSRNOG00000019996	-0.849797	-0.961139	-0.759209	-2.04407	-2.16851	-1.86528
Galnt3	ENSRNOG00000027049	0.592447	0.0889915	0.368722	-2.63005	-2.86394	-2.39927
Myc	ENSRNOG00000068887	1.43787	0.748696	1.24128	-0.91418	-0.87496	-0.60891
Mapk14	ENSMUSG00000028927	1.11495	0.644329	0.738505	-3.85688	-6.80214	-4.01688
Neurod2	ENSMUSG00000026730	0	0	0	0	0	0
Gcn1	ENSRNOG00000000524	0.0620248	-0.32908	0.265198	-1.76284	-2.32044	-1.86458
Hace1	ENSRNOG00000001136	-0.000148877	0.660228	0.298183	0	0	0
Fance	ENSRNOG00000001058	0.461259	0.556097	0.442688	0	0	0
Cdc40	ENSMUSG00000070570	0.951122	0.674978	0.37652	0	0	0
Sart3	ENSRNOG00000001065	-0.257139	-0.139448	-0.101633	-2.19799	-2.22499	-2.42648
Kdelr2	ENSRNOG00000005727	-0.212427	-0.323427	0.186294	-1.9147	-2.6021	-2.16819
Phgdh	ENSMUSG00000022346	-0.71274	-0.543509	-1.03105	-2.54937	-2.65304	-2.20111
Eml6	ENSRNOG00000000513	0.913164	0.11656	0.959776	2.67533	3.04006	2.7735
Cabin1	ENSMUSG00000038255	0.978347	0.735031	0.153586	0	0	0
Hnrnph3	ENSRNOG00000021871	0.529265	0.947368	0.329535	-4.41791	-4.29516	-3.8348
Gatd3a	ENSRNOG00000000327	1.41793	0.560041	1.03775	0	0	0
Slc37a1	ENSRNOG00000000504	-0.137907	-0.372011	-0.02159	1.68819	2.01381	2.0427
Unc5b	ENSRNOG00000000581	0.161672	0.309985	-0.215697	0	0	0
F2r	ENSRNOG00000000702	-2.43189	-1.5016	-1.8689	-2.66593	-2.41157	-2.1267
Daxx	ENSRNOG00000001083	0.870429	1.33277	0.622158	0	0	0
Pcnt	ENSRNOG00000019328	0.23933	0.555357	0.02901	0	0	0
Chrna3	ENSMUSG00000044072	-0.229557	-0.577321	-0.372148	1.60045	2.0686	1.48276
Micu1	ENSRNOG00000001237	0.221217	0.573898	0.381029	0	0	0
Fgd4	ENSRNOG00000048193	-0.371598	-0.499354	-0.853362	3.1962	3.24136	2.91412
Bicc1	ENSRNOG00000001211	0.644224	0.834343	0.521101	0	0	0
Agpat3	ENSMUSG00000024036	2.09602	1.06188	1.57638	0	0	0
Mmel1	ENSRNOG00000000567	2.31977	2.11879	3.41974	8.27605	8.12528	8.55522
Anapc16	ENSMUSG00000025351	1.21877	0.42581	0.747123	0	0	0
Rab35	ENSMUSG00000048376	-0.0364362	-0.147919	0.0936715	-1.80187	-1.80536	-1.96397
Zfp523	ENSRNOG00000000477	0.955606	0.265115	0.917758	0	0	0
Taf11	ENSRNOG00000001276	1.14309	0.676258	0.847997	0	0	0
Gna12	ENSRNOG00000013829	-0.179783	-0.454019	-0.200087	-1.93341	-1.96042	-1.78888
Wdr46	ENSRNOG00000043436	1.52052	0.748385	0.875505	0	0	0
Fig4	ENSRNOG00000059491	0.247698	0.367405	0.00326525	0	0	0
Rpl21	ENSMUSG00000017386	-0.254785	-0.0816423	-0.100573	-2.11772	-3.30881	-2.36947
LOC108348870	ENSMUSG00000033948	-0.339132	0.0206431	-0.174923	-2.36923	-3.04908	-2.17585
Coro1c	ENSRNOG00000000614	-0.556958	-0.200684	-0.832418	-2.22071	-2.33276	-2.68317
Fam13c	ENSRNOG00000001205	0.323382	-0.397236	-0.17795	0	0	0
Ccar1	ENSMUSG00000058183	1.09115	0.428501	0.696863	0	0	0
C2cd4c	ENSRNOG00000000576	0	0	0	0	0	0
Tyw1	ENSRNOG00000022014	-0.304141	-0.451767	-0.0443562	-2.66222	-2.91938	-2.22212
Fgd4	ENSRNOG00000000501	0.220042	-0.516153	-0.470626	2.97591	3.21981	2.3355
Hmga1	ENSRNOG00000024601	0.129191	0.309701	-0.0568865	0	0	0
RT1-CE16	ENSRNOG00000029197	1.06244	1.77183	1.10552	0	-5.14601	0
Septin3	ENSRNOG00000001235	1.18843	0.628925	0.8674	2.23463	2.61923	2.51821
Ptpn11	ENSRNOG00000031171	0.407218	-0.20769	0.388867	-1.55211	-2.15232	-1.59291
Jag1	ENSRNOG00000000312	-0.43368	-0.519645	-1.15033	-2.95339	-2.83223	-2.59985
Arpc1b	ENSRNOG00000000957	-1.51143	-0.606501	-1.27679	-3.25747	-3.20347	-3.12669
Pds5b	ENSRNOG00000029410	-0.58662	-0.116897	-0.126209	-2.16965	-2.2991	-2.11122
Sh2b3	ENSRNOG00000033411	-1.53787	-0.801881	-1.22426	-2.71374	-3.00066	-2.4893
Rhbdl3	ENSRNOG00000000697	2.73626	1.60462	1.95719	4.38807	4.27552	4.05556
Cdk19	ENSRNOG00000000275	0.112786	0.819072	0.199958	0	0	0
Dip2a	ENSRNOG00000000397	0.772478	0.879546	0.293586	0	0	0
Ppp1r18	ENSMUSG00000045912	0.542087	1.26954	0.388327	0	0	0
Chst3	ENSRNOG00000024352	1.75547	1.45991	1.42977	0	0	0
Wasf1	ENSMUSG00000021796	0.416481	0.964078	0.352209	0	0	0
Ccdc6	ENSMUSG00000022788	0.44443	0.938348	0.343018	0	0	0
Nhlh1	ENSRNOG00000000488	0	0	0	9.92708	10.5741	9.62399
Ninj1	ENSRNOG00000065254	-0.628861	-0.765424	-0.83131	-1.86253	-2.16873	-1.75067
Kcne5	ENSMUSG00000022456	2.76821	2.11164	2.13911	4.1058	4.45551	4.38677
Atg5	ENSRNOG00000008271	0.977591	1.0169	0.412419	0	0	0
Adarb1	ENSRNOG00000030124	0.601539	0.926224	0.207304	0	0	0
Pkdcc	ENSMUSG00000095567	1.10346	0.937295	1.28396	2.73835	2.81123	2.84311
Ppa1	ENSMUSG00000027276	0.497582	0.660885	0.284077	0	0	0
Vars2	ENSMUSG00000029762	0.404849	0.243321	0.514754	0	0	0
Vwa5b2	ENSRNOG00000000991	-0.277853	-1.27927	-0.701903	2.65091	3.38735	2.97164
Vipr1	ENSRNOG00000001098	0	0	0	0	0	0
Hsf2	ENSRNOG00000028198	0.447426	0.783494	0.213761	0	-5.35956	0
Arpc3	ENSMUSG00000017692	-0.0293246	-0.319196	-0.234499	-1.79619	-2.23187	-1.82505
Ring1	ENSRNOG00000000583	2.19928	0.994936	1.93671	0	0	0
Prkab1	ENSRNOG00000043212	0.289852	0.242469	0.136883	-2.07051	-2.41685	-1.96057
Crhr1	ENSRNOG00000000818	-1.58126	-0.765025	-0.569358	2.59931	2.81051	2.79703
Baz1b	ENSRNOG00000000572	-0.174148	0.0133927	-0.0220567	-2.29599	-2.33002	-2.77822
Lrig1	ENSRNOG00000047476	-1.43227	-0.692991	-1.03887	-1.8943	-2.05608	-1.99354
Pcbp3	ENSRNOG00000024019	0.0538208	0.378702	-0.222679	-4.81674	-5.24738	-5.90882
Rnf8	ENSRNOG00000005166	0.130456	0.316602	-0.218772	0	0	0
Kirrel2	ENSMUSG00000024059	-0.447585	-0.0951179	1.05233	4.66494	4.16756	4.51717
Zfp68	ENSMUSG00000037966	-0.177993	0.0619004	-0.00202791	-1.73233	-2.01442	-1.81267
Nfkbil1	ENSMUSG00000090122	0.784127	0.9187	0.656475	0	0	0
Anks1a	ENSRNOG00000000322	1.24928	0.363967	0.82351	0	0	0
Gpank1	ENSRNOG00000001227	1.3107	0.629995	1.0209	0	0	0
Rims1	ENSRNOG00000004205	0.0418202	1.86285	0.446516	5.7687	6.19137	5.89006
Tap2	ENSRNOG00000000557	3.56331	2.3001	2.57263	0	0	0
Rwdd1	ENSRNOG00000000833	0.444605	0.566026	-0.108001	0	0	0
Nhlh1	ENSRNOG00000001707	-0.0508044	0.933599	0	10.0046	10.5302	9.5387
Ube2g2	ENSMUSG00000032528	0.91665	0.58843	0.416384	0	-6.38694	-5.31369
Mapkapk5	ENSRNOG00000000808	-0.0303034	0.0256911	0.28293	-2.02901	-1.89821	-1.90106
Lgi4	ENSRNOG00000008673	0	0	-0.625152	4.10661	4.9367	4.89344
Ank3	ENSMUSG00000020099	0.780244	1.42833	0.905967	0	0	0
Fyn	ENSRNOG00000000467	1.04627	0.506285	0.397171	0	0	0
Serinc1	ENSRNOG00000001142	1.08635	-0.0139721	0.984096	-9.69705	0	0
Chrna7	ENSMUSG00000018634	0.877506	-0.0803615	0.338384	2.60574	3.08166	2.48138
Gal3st3	ENSRNOG00000020255	0.849182	0.154304	0.732691	2.68624	3.17366	2.91626
Kifbp	ENSRNOG00000001453	0.971174	0.148863	0.813078	0	0	0
Nus1	ENSMUSG00000030029	0.651505	0.85586	0.0353285	0	0	0
S100a6	ENSRNOG00000001245	-0.867364	-0.634751	-1.262	-2.53585	-2.50288	-2.18215
Zfand3	ENSRNOG00000047171	1.04804	0.742858	0.695097	0	-6.74662	-7.37222
Kmt5a	ENSMUSG00000035877	-0.266182	-0.105097	0.145837	-1.76301	-2.07018	-2.21188
Chfr	ENSMUSG00000036915	0.344958	0.292446	0.373543	-1.34102	-1.85322	-1.98516
Specc1l	ENSRNOG00000001317	-0.0194119	0.375993	0.168777	0	0	0
ENSRNOG00000065096	ENSRNOG00000000839	-0.199066	-0.296466	0.559303	-2.23008	-2.16201	-2.17072
Tfam	ENSMUSG00000039985	0.207093	0.579406	-0.0710389	0	0	0
Ubl3	ENSRNOG00000000498	-0.841437	-0.367372	-0.651575	-2.24404	-2.28737	-2.67012
Rhbdd2	ENSRNOG00000000848	-0.367563	-0.236112	-0.109329	-1.87832	-2.51858	-2.48377
Suds3	ENSMUSG00000039239	0.374811	-0.244544	0.382687	-2.11253	-2.16306	-1.91704
Pus1	ENSMUSG00000041670	-0.418977	-0.237882	-0.363202	-2.6193	-2.98143	-2.6716
Fmod	ENSRNOG00000000455	1.58496	0	0	7.34969	7.6944	7.91471
Csnk2b	ENSRNOG00000042916	0.207163	0.802072	0.616823	-6.77327	0	0
Ascc3	ENSRNOG00000022772	2.10863	1.33907	1.40221	0	0	0
Pomp	ENSMUSG00000051251	-0.263807	0.129147	-0.38369	-2.2445	-2.69818	-2.19638
Bcam	ENSRNOG00000001222	-0.480136	-0.0217181	0.316491	1.92589	2.04451	2.12258
Rsad2	ENSRNOG00000001345	0	0	0	0	0	0
Ube2d1	ENSMUSG00000036560	0.620072	0.310555	0.0442932	0	0	0
Cpe	ENSRNOG00000053288	1.02286	0.606011	0.93636	2.6344	3.31071	3.17344
Rufy2	ENSRNOG00000000596	1.30982	1.42209	0.871007	0	0	0
RGD1566085	ENSRNOG00000029360	0.639238	0.58134	0.732721	0	0	0
Pxdn	ENSMUSG00000034724	-1.94056	-1.10801	-1.5494	-2.00472	-1.8099	-1.79641
Ap1s1	ENSMUSG00000030525	-0.208246	0.232045	0.240689	-2.15825	-2.28722	-1.92845
Anapc5	ENSMUSG00000047658	-1.00095	-0.035808	-0.74059	-2.58972	-2.79858	-2.52986
U2af1	ENSRNOG00000000395	0.190919	0.651526	-0.0382778	0	0	0
Nrbf2	ENSRNOG00000000411	0.898365	0.622338	0.593438	0	0	0
Limk1	ENSRNOG00000011647	-1.01268	-0.74931	-0.748408	-2.15446	-2.01407	-1.97557
Cyyr1	ENSRNOG00000059659	0.460447	0.012657	0.832072	3.05842	3.41898	2.59832
Zup1	ENSRNOG00000064318	1.42234	0.282432	0.624926	0	0	0
Mgst3	ENSRNOG00000037430	1.12749	1.08377	1.00893	3.97258	4.1583	4.09207
Stox1	ENSRNOG00000001303	1.43011	1.18378	2.12199	4.54761	4.42542	4.67693
Bcr	ENSRNOG00000065096	0.0764264	-0.142554	-0.598751	0	0	0
Hs3st6	ENSMUSG00000020261	-2.9621	-1.68234	-2.58012	-2.50177	-2.49648	-2.73082
Col11a2	ENSRNOG00000000613	-0.168584	-0.786425	0.368871	0	0	0
Tmem120a	ENSRNOG00000000921	-1.21171	-0.565982	-1.04424	-2.81193	-3.28383	-3.62033
Mmp11	ENSRNOG00000001443	0.778318	0.703846	0.0860578	0	0	0
Pdxk	ENSMUSG00000058173	1.30275	1.2945	0.729323	0	0	0
Tpcn1	ENSRNOG00000001139	-0.624317	-0.277805	-0.168145	-3.10351	-2.85377	-2.7104
LOC100912209	ENSRNOG00000019090	1.01551	0.829462	1.02736	0	0	0
Ascc1	ENSRNOG00000037500	0.344578	0.50178	-0.053393	0	0	0
Slc12a9	ENSRNOG00000003183	-1.47252	-0.975275	-0.865635	-2.44452	-2.87087	-2.642
Zbtb24	ENSRNOG00000000847	2.23744	2.36108	2.20589	0	0	0
Marcks	ENSRNOG00000037604	1.12262	1.38604	0.529467	-5.93764	0	0
Uspl1	ENSRNOG00000049229	-0.138929	-0.572519	-0.0566957	-2.2694	-2.4478	-2.12587
Gata2	ENSMUSG00000002980	-1.3228	-1.46864	-1.16213	-2.94137	-2.6656	-2.13174
Nyap2	ENSMUSG00000020641	2.29367	0.572038	1.45636	5.87797	6.6101	5.80766
Nelfe	ENSRNOG00000000611	0.971042	1.03098	0.129656	0	0	0
Get4	ENSRNOG00000043387	-0.773886	-0.438747	-0.42195	-2.46245	-2.79202	-2.6865
Tpst1	ENSRNOG00000065563	-0.440589	-0.104432	-0.316185	-1.98801	-2.26153	-2.07141
Hs3st2	ENSRNOG00000068407	-1.66289	-1.95834	-1.07168	1.91157	2.34117	2.69075
Ehmt2	ENSMUSG00000051041	0.528898	0.751175	-0.0179613	0	-7.36527	0
Rps10l1	ENSMUSG00000020674	0.1311	0.659407	0.0894319	0	0	0
Serping1	ENSRNOG00000001415	-0.616009	-0.0196545	0.79573	2.86597	2.85318	2.96615
Cpne5	ENSMUSG00000054434	-0.706474	-1.29317	-0.941347	0	0	0
Gm36684	ENSRNOG00000001316	-1.27559	-1.18937	-1.08834	-2.10751	-1.95637	-1.64642
Pgam5	ENSRNOG00000001479	0.452128	0.0971952	0.453576	-1.72048	-2.06644	-1.84738
Mlec	ENSRNOG00000045860	-0.467528	-0.109641	0.484007	-2.65723	-2.9626	-2.80131
Eif4ebp1	ENSRNOG00000000641	-0.277061	-0.213513	-0.6377	-1.89685	-2.35163	-2.18904
Tff3	ENSRNOG00000001470	0	0	0	0	0	0
Ddr1	ENSMUSG00000041134	0.188647	0.0554513	-0.182613	-7.2487	-7.21956	0
Tsc22d4	ENSRNOG00000000398	-0.914725	-0.403938	-0.486175	-2.06479	-2.32603	-2.104
Psmb9	ENSRNOG00000004245	0.854106	1.30179	1.4186	0	0	0
Actb	ENSMUSG00000036923	-1.38525	-0.0100555	-0.941638	-2.78142	-3.04928	-2.89109
Tspyl4	ENSRNOG00000001304	2.28711	1.1541	2.19086	0	0	0
Nsun5	ENSRNOG00000015420	-0.177071	-0.134371	0.156842	-2.44902	-2.19727	-2.20601
Pknox1	ENSMUSG00000039628	0.408736	1.38837	1.26762	0	0	0
Trim55	ENSRNOG00000000463	-1.3953	-1.42701	-0.379704	5.19878	5.46781	4.7268
Psmb8	ENSRNOG00000001441	2.39767	1.20583	1.36004	0	0	0
Coq5	ENSRNOG00000028344	0.351001	-0.0565425	0.657605	-2.42293	-1.94856	-1.95651
Cisd1	ENSRNOG00000049937	0.267157	0.867895	-0.0932448	0	0	0
Gucd1	ENSRNOG00000059344	0.479363	1.09498	0.0213338	0	0	0
Rxrb	ENSRNOG00000064499	0.794179	-0.33175	0.409669	0	0	0
Brap	ENSRNOG00000056647	-0.15135	-0.323367	-0.274787	-1.86465	-2.39933	-1.79162
Smim45	ENSRNOG00000048487	0.776494	-1.23133	0.620152	4.75637	4.21666	4.63636
Polr1h	ENSRNOG00000000308	0.561727	0.618711	0.219707	0	0	0
Polr1d	ENSRNOG00000000579	-0.559821	-0.789156	-0.63743	-2.36859	-2.96518	-2.14809
Cep85l	ENSRNOG00000000909	0.393431	0.82672	0.710006	0	0	0
Xaf1	ENSMUSG00000015053	3.48798	2.37473	3.15373	4.74699	4.70557	4.61622
Pom121	ENSMUSG00000054976	-0.787001	-0.0956739	-0.0977951	-2.43359	-2.7136	-2.03709
Qrsl1	ENSRNOG00000000420	0.988232	-0.0698567	0.624894	0	0	0
Prmt2	ENSRNOG00000001293	0.484186	0.3741	-0.368545	0	0	0
Chrnb4	ENSRNOG00000000900	-0.18274	0.0559745	0.201108	4.83405	5.01021	3.99833
Srsf9	ENSMUSG00000025869	-0.294603	-0.136903	-0.050023	-2.1703	-2.97766	-2.41454
Mcm9	ENSRNOG00000009636	0.5398	0.628754	0.160116	0	0	0
Heg1	ENSMUSG00000046321	1.14819	1.35939	0.874222	4.26472	3.92483	4.3586
Bak1	ENSRNOG00000002632	1.43385	1.72392	1.04031	0	0	0
Lhx4	ENSRNOG00000030630	0.438001	0.53341	0.570244	3.82372	3.91304	2.75506
Syt17	ENSMUSG00000060681	-0.24582	-0.211941	-0.250419	1.85428	2.13826	1.71208
Tapbp	ENSRNOG00000000490	0.408557	-0.11519	0.972002	2.30285	2.23284	2.0046
Stk19	ENSMUSG00000023224	1.76657	0.827323	1.09091	0	0	0
Nipal4	ENSMUSG00000038949	-1.58934	-1.54194	-1.02885	-4.01629	-3.51205	-3.42154
Cdk2ap1	ENSMUSG00000041420	-0.551964	-0.0533853	-0.393967	-1.85061	-2.08026	-1.94883
Cib2	ENSRNOG00000000522	0.535409	0.400759	1.40536	3.16396	3.69531	3.69606
Cstb	ENSMUSG00000026814	-0.308426	0.543956	0.054034	0	0	0
Slc29a3	ENSMUSG00000117278	1.70258	1.26425	0.941182	0	0	0
Taf6	ENSRNOG00000037443	-0.180348	0.369415	0.0649437	-2.01014	-2.2348	-2.3332
Susd2	ENSMUSG00000038128	-3.0717	-1.69801	-0.485994	2.62599	2.6812	2.30608
Amd1	ENSRNOG00000011891	0.295824	1.02974	0.489035	-5.21197	0	0
Psph	ENSRNOG00000064601	0.0549504	-0.659091	-0.325203	-2.86207	-3.3735	-2.77735
Brpf3	ENSRNOG00000000968	1.07738	1.0282	0.608498	0	0	0
Dcbld1	ENSRNOG00000012582	1.15446	0.00468408	0.557331	0	0	0
Srpk1	ENSMUSG00000024029	0.115701	1.14595	0.186278	0	0	0
Iscu	ENSMUSG00000097974	0.786477	0.241735	0.248685	-2.47228	-2.21352	-2.1478
4930447F24Rik	ENSRNOG00000057125	0	0	0	0	0	0
Hpca	ENSRNOG00000033688	-0.851395	0.0738448	0.0925578	1.82456	2.15542	1.82621
Pnlip	ENSMUSG00000034848	0	0	0	0	0	0
Bri3	ENSMUSG00000022540	-0.19309	-0.26385	-0.239027	-2.75846	-2.42731	-2.34281
Kdm2b	ENSRNOG00000050805	-0.134752	0.0148721	-0.257991	-1.92223	-2.05547	-1.74294
Tmod3	ENSRNOG00000000459	-1.54877	-0.867202	-1.6205	-1.84892	-1.99527	-1.91748
Mtres1	ENSRNOG00000000999	0.603425	0.871691	0.438405	0	0	0
Ttyh2	ENSMUSG00000006651	0.979404	-0.0960472	1.17174	2.83067	2.86264	2.72359
Tecpr1	ENSMUSG00000045095	0.282515	-0.641065	0.177611	1.99671	2.33139	2.01951
Lama4	ENSRNOG00000034254	-0.60619	-1.14765	-0.63611	-2.20219	-2.26819	-1.43706
Tesc	ENSMUSG00000021595	-1.39173	-0.467162	-1.49512	-2.29328	-2.32796	-2.27553
Cd248	ENSRNOG00000000547	-1.02271	-0.736793	-0.219337	1.56817	1.4746	2.02298
Sptb	ENSRNOG00000001450	-0.49465	-0.0765555	0.710373	2.37054	2.56602	2.44322
Islr	ENSRNOG00000001184	-1.54014	-0.841182	-1.52019	-2.34955	-2.45475	-1.70305
Dnajc12	ENSMUSG00000060913	-0.358308	0.061282	0.290282	0	0	0
Stra6	ENSMUSG00000001918	-2.59339	-1.56733	-2.15189	-2.71311	-2.62217	-2.33798
Atxn2	ENSRNOG00000000456	-0.328694	-0.405517	0.0640682	-1.75673	-2.14857	-1.6298
Cdca7l	ENSMUSG00000028785	-0.22258	0.399402	0.177687	-2.03975	-1.82478	-1.67471
Mfhas1	ENSMUSG00000032470	1.43653	0.783921	1.24934	1.97607	2.38287	2.4173
Slc7a1	ENSRNOG00000004280	0.373825	-0.534558	0.390001	-1.92965	-2.56866	-1.90497
Foxo6	ENSRNOG00000001171	-1.07658	-1.3427	-0.318934	2.62712	2.49698	2.2556
Cuta	ENSRNOG00000000610	0.872036	0.724214	0.430263	-4.93286	0	0
Slc6a6	ENSRNOG00000049952	-1.91099	-1.04284	-1.66035	-1.98959	-1.92736	-1.98277
Ccz1b	ENSRNOG00000000464	0.213828	0.0896461	0.213404	-1.50041	-1.97876	-2.01608
H2bc21	ENSRNOG00000046497	3.09472	2.26777	2.52015	3.42552	3.49999	3.33849
Insr	ENSMUSG00000068099	-1.16408	-0.786713	-0.964511	-2.8967	-3.31846	-2.49138
Man1c1	ENSRNOG00000000779	-2.50062	-1.80843	-2.08026	-1.08823	-0.64738	-0.345803
Sertm2	ENSRNOG00000000954	0	0	0	0	0	0
Emid1	ENSRNOG00000057823	-1.92477	-0.758946	-1.619	-2.49744	-2.55009	-2.21026
Shox2	ENSRNOG00000000414	1.4674	0.46027	1.30188	2.31949	2.31618	1.99226
Klc3	ENSMUSG00000040483	-2.44201	-0.701994	-1.29844	1.84618	2.09889	2.29886
Xab2	ENSRNOG00000001449	0.612623	-0.275802	0.44067	-1.53145	-1.96275	-1.82831
Nudt3	ENSRNOG00000026049	1.17647	0.902822	0.7686	-4.1955	-2.64215	-4.21348
Atp6v1g2	ENSMUSG00000032816	2.85686	1.88796	2.78255	2.91839	2.96119	3.12126
Ssh1	ENSRNOG00000001297	-0.246024	-0.179843	-0.0234772	-2.25941	-2.58062	-1.63996
AABR07035338.1	ENSMUSG00000035200	-0.124673	-0.37325	-0.251938	-1.9541	-1.82047	-1.94405
Rsph1	ENSRNOG00000003533	0.809478	1.33279	0.969943	5.02046	5.45424	5.30961
Arid5b	ENSRNOG00000001163	0.627475	1.31571	0.0284801	0	0	0
B3galt2	ENSRNOG00000003281	1.96582	0.914715	1.80922	4.15042	4.39646	4.38795
Mif	ENSRNOG00000045941	0.138697	0.834504	-0.0587284	0	0	0
Fam89a	ENSMUSG00000075254	-2.90066	-0.547488	-1.3952	1.81843	2.14859	1.86834
BC034090	ENSRNOG00000000485	0.588862	-0.1905	1.13086	2.5041	2.49462	2.2377
Gpr75	ENSMUSG00000026468	0.731791	0.517236	1.03048	2.12194	2.40679	2.30624
R3hdml	ENSMUSG00000058420	0	0	0	0	0	0
Rpl10a	ENSMUSG00000024308	0.406201	1.25121	0.234744	0	0	0
Plcxd2	ENSRNOG00000048929	0.392043	-0.142748	0.0294729	2.93259	3.43237	2.66302
Aifm2	ENSMUSG00000020411	0.176655	0.733202	0.236776	0	0	0
Lrrc3	ENSMUSG00000018661	-1.28983	-0.0643607	-0.910308	0	0	0
Cpne6	ENSRNOG00000061876	1.44137	-1.23001	1.09192	6.73171	7.05711	7.39367
Bicd1	ENSRNOG00000001070	1.67909	0.383336	2.01197	3.22837	3.04546	2.84875
Srsf3	ENSMUSG00000037493	0.242892	1.2552	0.366859	0	0	-7.84645
Septin3	ENSMUSG00000031709	2.32893	0.502242	2.02392	4.43653	4.88108	5.00956
Shisa7	ENSRNOG00000001201	1.11566	0.279205	1.30039	2.3965	2.48447	2.65277
Stmn2	ENSMUSG00000025153	0.437079	0.716084	-0.592983	2.30981	2.67834	2.52054
Rps10	ENSMUSG00000031490	-0.0783695	0.734445	0.171495	0	-7.96016	0
Treml1	ENSMUSG00000032303	0	0	0	0	0	0
Bud23	ENSRNOG00000000568	0.262051	-0.171578	0.18918	-2.8669	-2.43872	-2.59833
Icoslg	ENSRNOG00000001355	-1.13644	0.143374	-0.239625	0	0	0
Tnfaip2	ENSRNOG00000030238	-1.3971	-0.815915	-1.33182	-1.91385	-2.46564	-1.55851
Cdh18	ENSMUSG00000006342	-0.527318	-1.1227	0.503488	3.29038	3.51046	3.83605
Macroh2a2	ENSRNOG00000000585	0.605166	1.15228	0.194008	-3.84711	-4.41016	-3.10134
Vwa5b1	ENSRNOG00000000925	-2.19883	-1.47755	-2.01307	-1.62408	-1.67743	-1.46174
Osbp2	ENSRNOG00000028641	1.14315	0.517493	1.13892	3.28521	3.35798	3.04801
Chrd	ENSRNOG00000000407	1.39058	0.701372	2.2913	5.26805	5.63681	6.10448
Lrrc20	ENSRNOG00000000511	0.443845	0.864593	-0.323282	0	0	0
S100b	ENSRNOG00000000701	0.275253	1.35451	0.254463	0	0	0
Sirt1	ENSMUSG00000021190	0.905972	0.777321	0.527614	0	0	0
Ankrd35	ENSMUSG00000102224	2.07723	2.10836	3.64548	5.36974	5.64989	5.56335
Sdc3	ENSRNOG00000006979	1.55522	0.580831	2.26959	3.57907	4.04875	4.49446
Rab11fip5	ENSMUSG00000046008	0.961692	0.269798	1.07135	2.33225	2.15316	2.87563
Foxo3	ENSRNOG00000001009	1.66429	0.501939	1.03767	0	0	0
Fam220a	ENSMUSG00000021288	-0.702481	-0.406451	-0.481353	-2.47378	-2.17776	-1.88756
Tfip11	ENSRNOG00000025702	0.599482	0.211884	0.485884	-1.34636	-1.83868	-1.56979
Hcn1	ENSRNOG00000032436	-0.800734	0.349013	-0.763081	3.1805	3.48964	3.32319
Lef1	ENSRNOG00000047118	1.80797	0.735214	1.90437	3.44327	3.21388	2.5145
Gpr158	ENSMUSG00000034714	-0.174071	-0.616943	0.131964	1.94282	2.23452	2.20868
Aopep	ENSMUSG00000066621	-0.199679	-0.389958	-0.838903	-2.51556	-2.14695	-2.34945
Pacrg	ENSMUSG00000019846	0	0	0	0	0	0
Inka2	ENSMUSG00000029359	0.379911	0.426371	0.79293	2.79822	3.33722	2.71197
Def6	ENSMUSG00000056481	-0.0130365	0.783364	0.157616	0	0	0
Magel2	ENSMUSG00000057113	-0.740506	-1.06658	-0.608296	1.37511	2.05781	2.34688
Oprd1	ENSRNOG00000006911	-1.94477	-1.95708	-0.931173	-3.90665	-4.30586	-3.1986
Pecam1	ENSRNOG00000048924	-2.91446	-1.32142	-2.29942	-3.00575	-3.35094	-2.81351
Hsph1	ENSRNOG00000051960	0.344793	0.0443161	0.218907	-1.80383	-1.91277	-2.58051
Denr	ENSRNOG00000008312	0.329439	-0.403804	0.0491236	-2.03353	-2.21093	-1.85848
Bud31	ENSMUSG00000021759	0.46063	-0.13255	0.295173	-1.70766	-2.77138	-2.04439
Robo2	ENSRNOG00000001256	-0.882756	-0.368239	-0.803053	1.76262	2.4914	2.17261
Scara5	ENSMUSG00000021175	-3.15782	-1.37089	-2.52461	-5.48974	-6.70484	-4.76497
Pla2g2f	ENSMUSG00000025702	0	0	0	0	0	0
Traf3ip2	ENSRNOG00000019868	-0.12548	0.00448565	0.708152	0	0	0
Slc15a4	ENSMUSG00000026234	-0.392529	-0.430843	-0.225408	-2.38072	-2.68583	-2.8842
Syt1	ENSMUSG00000070056	-0.157113	-0.526405	-0.388398	1.81489	2.22505	1.96635
Wdr4	ENSMUSG00000018446	1.2198	0.328567	0.479365	0	0	0
Gm42427	ENSMUSG00000030376	1.84055	0.904301	1.93624	2.84789	2.9172	2.92635
Porcn	ENSMUSG00000005312	2.00694	0.735574	2.644	4.06707	4.3948	4.31426
Gm47887	ENSMUSG00000038174	2.18034	0.584963	1.63126	6.9528	7.90414	7.46761
ENSRNOG00000069480	ENSRNOG00000000924	-0.10417	0.662168	0.18018	0	0	0
Efna1	ENSMUSG00000049521	-2.08673	-1.63553	-1.63843	-2.54303	-2.87085	-1.79884
Tmie	ENSRNOG00000020266	4.00782	3.00392	4.79837	6.66255	6.70946	6.6404
Dxo	ENSMUSG00000052135	0.226721	0.851976	-0.2892	0	0	0
Fry	ENSRNOG00000000481	-0.536366	-0.00949398	0.513934	2.83199	3.14364	2.54022
Gprc5b	ENSMUSG00000042978	-2.13536	-0.737101	-2.34462	-3.24301	-3.68185	-3.27536
Rpl39l	ENSMUSG00000030096	1.94655	1.25083	2.24525	0	0	0
Zbtb9	ENSMUSG00000040945	2.03712	0.630896	1.05744	0	0	0
Angpt2	ENSRNOG00000009642	-2.69461	-1.69982	-2.30535	-4.78207	-3.76379	-4.18733
Git2	ENSRNOG00000001032	-0.430172	-0.443677	-0.0420852	-1.30277	-2.19835	-2.17032
Alox8	ENSMUSG00000068854	1.58496	1.58496	2.61852	6.06355	6.16284	6.40859
Gm56906	ENSRNOG00000029986	0.178016	-0.0386496	0.879035	2.43661	2.77512	3.0775
Vps26a	ENSMUSG00000037306	0.513553	0.980722	-0.164762	-5.67223	0	0
Ppil1	ENSMUSG00000023019	-0.873002	0.532208	-0.593165	0	0	0
Gm56999	ENSMUSG00000085139	2.26307	1.54765	1.5118	2.93758	2.9664	3.17793
Firre	ENSMUSG00000021133	2.16949	1.47334	3.11339	3.92223	3.84377	4.42074
Dse	ENSMUSG00000034164	-0.00608634	0.952507	-0.381786	0	0	0
RGD1304884	ENSMUSG00000051285	0.903077	-0.402887	1.28238	2.4319	2.70895	2.84776
Gtf2ird1	ENSRNOG00000009266	-0.884643	-0.524003	-0.152119	-2.47492	-2.61504	-1.97361
Pcolce	ENSMUSG00000027833	-0.829816	-0.356272	-0.259036	-1.87184	-2.56219	-1.88948
Dhrsx	ENSRNOG00000037483	-0.226179	-0.105591	-0.386692	-2.39631	-2.47758	-2.39264
Sgms1os1	ENSMUSG00000000266	2.56192	1.87932	1.95728	2.70395	2.85237	2.64872
Angptl2	ENSMUSG00000040714	-2.13052	-1.06917	-1.38626	-2.76157	-2.26646	-1.85639
Wipi1	ENSRNOG00000000988	-1.7456	-0.279782	-1.49201	-3.08692	-3.33012	-2.68806
Msh5	ENSRNOG00000061176	0.293396	1.28914	1.11726	0	0	0
Map2k7	ENSMUSG00000024403	-0.37759	-0.736377	-0.0395883	-1.72433	-1.89118	-2.69672
Elavl1	ENSRNOG00000000695	0.078813	0.0833954	-0.294506	-1.91112	-2.82961	-2.84346
Cecr2	ENSRNOG00000039819	0.352015	0.157442	0.331647	2.85966	2.70858	2.36243
Zbtb42	ENSRNOG00000008106	1.34058	0.145566	1.62476	3.64465	3.55164	3.83549
Mvk	ENSMUSG00000022353	-0.861335	-0.881742	-0.868271	-2.23817	-2.4642	-2.69311
G4	ENSMUSG00000024033	1.4636	1.69235	0.746117	0	0	0
Tmem169	ENSRNOG00000027408	0.105603	-0.540203	-0.0567442	1.92706	2.01994	2.01121
Vps29	ENSRNOG00000000635	0.419301	-0.32317	-0.164898	-2.22375	-1.8061	-1.48146
Ppp1r11	ENSRNOG00000001448	1.89885	0.835979	1.08246	0	-3.38094	-4.39559
Ffar1	ENSMUSG00000033849	0	0	0	0	0	0
Spdef	ENSRNOG00000006589	1.02448	0.563449	1.15337	2.19615	2.24744	2.75844
Pnck	ENSMUSG00000029712	-1.3579	-1.21872	-0.692444	1.59469	2.1073	2.28332
Mtap	ENSRNOG00000019022	-1.05498	-0.108907	-0.693044	-1.77531	-2.02462	-1.64195
Aldh4a1	ENSMUSG00000024897	0.834191	-0.530858	1.75855	3.41641	3.64093	3.34077
Ncf2	ENSMUSG00000033722	-3.31979	-1.21173	-1.56847	2.10834	2.54371	2.88206
Gm10499	ENSMUSG00000038648	0	0	0	-3.56756	0	0
Vwa5b2	ENSMUSG00000043999	-0.864004	-1.21555	0.0141562	1.47853	2.01203	1.93818
Pop5	ENSMUSG00000050295	0.34925	0.0658662	0.765616	-1.64544	-2.80198	-2.48661
Arl6ip4	ENSMUSG00000078949	0.758208	0.0657339	0.486238	-2.26561	-1.95507	-1.27035
Ift81	ENSRNOG00000000505	-0.0703544	0.0159938	0.318792	-1.3824	-2.16455	-2.36609
Scn9a	ENSRNOG00000008639	-1.02692	0.0583209	-0.716247	1.58646	2.23205	1.87107
Fam149a	ENSRNOG00000017506	-0.181439	0.428166	-0.384526	-6.26717	0	-4.25983
Wipi2	ENSRNOG00000023529	0.822276	0.23243	0.691862	-1.61151	-1.59539	-1.41747
Nos1	ENSRNOG00000042289	-0.0545296	0.109172	0.329146	-3.00518	-4.98337	0
Adra2b	ENSRNOG00000059445	-1.1715	-2.49287	-1.41348	-2.19905	-1.79436	-1.9723
Gm43398	ENSRNOG00000001217	1.44348	-0.236773	1.3877	3.41528	3.91215	3.50509
Dach1	ENSRNOG00000010448	-1.08742	0.572902	-0.229352	3.18151	3.25918	2.48372
Cdh6	ENSMUSG00000022212	0.61325	0.344564	1.05538	2.49906	2.35742	2.13375
Mgat5b	ENSMUSG00000032763	-0.228532	-0.433534	0.570339	2.53007	3.00992	3.59757
Itpr3	ENSMUSG00000001436	-0.0104958	1.06288	0.105446	0	0	0
Neu1	ENSMUSG00000003452	1.06451	-0.358167	0.591393	0	0	0
Syt1	ENSMUSG00000031378	-0.584506	-0.769343	-0.875135	1.68855	2.15938	2.09052
Rsrc2	ENSRNOG00000000520	-0.155737	0.558684	0.188921	-1.83929	-2.14433	-1.47735
Avil	ENSRNOG00000007686	3.07315	3.61271	2.54458	-0.437563	-0.944119	-0.251809
Cpne5	ENSMUSG00000002771	1.15807	0.153783	1.50954	2.24443	2.5167	2.15544
Slit2	ENSMUSG00000053550	0.866361	0.245574	1.01107	2.17666	2.44252	1.90775
Gask1a	ENSMUSG00000003458	0.528752	-0.109658	0.832935	2.57965	2.58327	3.06377
Ipmk	ENSMUSG00000053398	0.0801326	0.182132	0.896519	0	0	0
Sbds	ENSRNOG00000001178	-0.0165214	-0.393363	-0.245134	-1.81744	-1.92231	-2.03898
Cfap410	ENSMUSG00000027500	-1.49739	-0.0288946	-0.684648	0	0	0
Inka2	ENSRNOG00000066637	-1.76907	0.212786	-0.160257	3.4722	3.74742	3.35505
Slc35f1	ENSMUSG00000023993	-0.136688	0.528203	-0.255578	0	0	0
Ednrb	ENSRNOG00000033700	-0.760557	-0.254646	-1.11434	-2.70365	-2.2721	-2.8063
Avil	ENSRNOG00000023109	4.84363	3.05081	3.89797	1.50168	0.700737	1.00099
Aldh2	ENSMUSG00000033991	-0.122705	0.178125	0.577721	-2.51131	-2.11132	-2.04653
Clmp	ENSMUSG00000021281	-0.840664	-0.36857	-1.08712	1.3305	1.72873	1.1472
Kpna5	ENSRNOG00000002840	1.10796	0.701072	0.176562	0	0	0
Rbm19	ENSRNOG00000010535	0.310394	-0.185882	-0.193002	-2.44391	-2.4259	-2.43488
Prkrip1	ENSRNOG00000047880	-0.284614	0.176684	0.259932	-2.17657	-2.48488	-2.90963
Clmp	ENSMUSG00000020086	-2.3101	-1.32987	-2.05711	-1.11221	-0.829081	-0.674955
Klhl13	ENSRNOG00000016553	2.31313	1.27844	2.81361	5.3176	5.12803	4.98598
Magea4	ENSMUSG00000001334	1.59128	0.775093	1.87802	2.60456	2.5463	2.75737
Gpx1	ENSRNOG00000019645	2.49841	2.94039	2.05175	2.2799	2.45855	2.45656
Tead3	ENSRNOG00000025459	1.17938	1.15221	1.0877	0	0	0
Sstr3	ENSMUSG00000003500	-2.0611	-2.06505	-0.242526	2.17454	2.51431	2.80434
Cmklr1	ENSMUSG00000025613	-1.42496	-1.48775	-0.710787	-1.56893	-1.7642	-2.67333
Pop7	ENSMUSG00000006958	0.0695018	-0.237443	-0.152891	-2.29099	-1.98939	-2.45644
Fbln2	ENSRNOG00000000560	-2.30765	-0.443744	-1.76668	-3.25169	-3.21479	-2.98466
Synm	ENSRNOG00000018567	-0.958255	-0.287234	-0.251777	1.63019	1.93959	1.53921
Daam2	ENSRNOG00000001295	-3.35545	-1.13085	-3.28057	-4.65051	-4.3681	-3.7729
Magea9	ENSMUSG00000030357	1.28194	0.658667	1.55424	2.74148	2.78709	2.75395
Ddx51	ENSRNOG00000032635	0.608168	-0.128192	0.479964	-1.82322	-2.07033	-2.07811
Lynx1	ENSRNOG00000051592	0	0	2.63126	6.67611	7.18552	7.83495
Tmlhe	ENSMUSG00000038354	0.437918	0.605397	0.616548	-2.77508	-2.76058	-3.76058
Anapc7	ENSMUSG00000062997	-0.905292	-0.102738	-0.475947	-2.82754	-2.59588	-2.8215
Lrrk1	ENSMUSG00000046607	0.46744	-0.172732	0.299712	-2.1863	-2.41743	-1.76607
Isl1	ENSMUSG00000025743	1.05368	-0.271392	0.951674	3.2579	3.26211	2.41618
Zfp365	ENSMUSG00000027692	0.352744	1.02545	0.388482	0	-3.69702	0
Itga1	ENSMUSG00000051343	-0.270589	-0.223192	0.0685977	-2.24749	-1.6769	-1.55847
Lrrc75b	ENSMUSG00000035847	0.457229	0.707735	-0.509604	0	0	0
Zfp280b	ENSRNOG00000000299	-0.0763016	1.31738	-0.145211	0	0	0
Unc119b	ENSRNOG00000001204	-0.192099	0.107078	0.420192	-1.48834	-2.43724	-2.04719
Atp1b1	ENSRNOG00000024605	1.07272	1.82014	2.03433	2.92014	3.15781	3.53257
Cabp1	ENSRNOG00000039214	-0.282422	-0.1913	0.650771	-2.99061	-3.34878	-3.0655
Dach1	ENSMUSG00000035900	2.40125	2.59278	0.631256	6.4513	6.91471	6.24317
Rell1	ENSRNOG00000000663	-1.87577	-0.437608	-1.4371	-2.36096	-2.53759	-2.2717
Myc	ENSRNOG00000055382	1.47693	0.974349	0.789765	-1.28492	-1.16863	-0.862026
Oprd1	ENSRNOG00000060144	-0.119802	-0.956737	-0.328903	-2.26054	-2.05718	-1.66462
Cd22	ENSMUSG00000042662	1.65535	0	2.70598	6.71939	7.13186	7.73166
Stx1a	ENSRNOG00000002642	-0.767074	0.0967464	-0.294461	-1.84716	-2.12249	-2.07521
Cnpy1	ENSMUSG00000027985	0	0	0	0	0	0
Gstt2	ENSMUSG00000060572	2.0225	1.25626	1.8705	0	0	0
RT1-DMa	ENSMUSG00000073177	-0.237486	0.933422	0.687581	0	0	0
Ddit4	ENSRNOG00000024832	0.27534	1.26328	-0.120975	0	0	0
Pcbd1	ENSRNOG00000004067	-1.08564	0.446778	-0.0519813	0	0	0
Ndp	ENSMUSG00000021458	-2.96444	-1.8849	-2.28466	-3.87938	-3.69364	-2.87206
Micall2	ENSMUSG00000047181	-1.32954	-0.638961	-1.07128	-2.37964	-3.3537	-2.4988
Daglb	ENSMUSG00000037196	-0.394595	-0.379475	-0.785963	-3.13704	-2.33006	-2.1277
Gabbr1	ENSMUSG00000037032	-0.000369647	0.101943	-0.0841633	-6.08252	-7.05277	0
Hs3st5	ENSMUSG00000048458	1.99948	1.13486	1.61988	0	0	0
Tmem151b	ENSRNOG00000000502	1.82326	0.00686952	1.62539	2.77754	2.98434	2.99747
Apol9a	ENSMUSG00000079492	-2.48258	-1.64877	0.947334	3.35959	2.70469	3.5338
Ttc21b	ENSMUSG00000024873	-1.22102	-0.522836	-0.96047	-1.89266	-1.91349	-2.2824
Uqcc2	ENSRNOG00000011572	0.541041	1.38208	0.72502	0	0	-3.18187
Gpn3	ENSMUSG00000079037	-0.34404	-0.149721	-0.0133946	-2.0207	-1.89969	-2.39426
ENSRNOG00000068822	ENSMUSG00000056972	0.0786793	-0.647932	-0.158223	-2.12341	-1.89348	-2.05903
Fkbpl	ENSRNOG00000012947	1.5268	0.639561	2.2725	0	0	0
Ppa1	ENSMUSG00000066000	-0.516448	0.602079	-0.461792	0	0	-8.18902
Runx1t1	ENSRNOG00000010531	1.23977	-0.593654	0.453987	2.86243	3.21072	2.81202
Cpne6	ENSMUSG00000020717	-1.60171e-16	1	0	5.26352	6.06375	6.25081
Galr2	ENSMUSG00000032244	-0.4885	-0.213849	0.180121	1.87	2.31809	2.18502
Skor1	ENSRNOG00000000902	3.12688	1.70898	3.19842	4.44145	4.91866	4.8626
Nrn1	ENSRNOG00000001106	-3.55343	-1.89891	-2.94882	-2.34113	-1.64133	-1.9852
Phf1	ENSMUSG00000031562	0.642924	0.577776	-0.367443	0	0	0
Mtus1	ENSRNOG00000000989	-2.19893	-0.950117	-2.14805	-2.39286	-2.07317	-1.79521
Pet100	ENSRNOG00000029598	0.904632	0.452528	0.843961	-1.19841	-1.49627	-1.15066
Gale	ENSMUSG00000022032	-1.7417	-0.910634	-1.25775	-1.75309	-2.12887	-2.23743
Mphosph9	ENSMUSG00000037206	0.816035	0.539657	0.294646	-1.50477	-2.76011	-1.79073
Tbc1d32	ENSMUSG00000024640	-0.515317	-0.998959	0.174432	0	0	0
Ksr2	ENSMUSG00000028749	1.18879	-0.300069	1.37909	2.84645	2.9963	2.44191
Dlg3	ENSMUSG00000026833	-2.10822	-1.4985	-1.31682	-1.89658	-2.11515	-2.00173
Hmgb1-ps4	ENSMUSG00000021546	-0.654815	0.710966	-0.296649	-2.5768	-2.62928	-2.57953
Lrrc55	ENSRNOG00000000595	4.40097	3.25828	3.87619	7.31202	7.94751	7.71446
Mfsd4b1	ENSMUSG00000005045	0.00240249	-0.531851	0.729734	0	0	0
Dop1b	ENSMUSG00000040270	1.07691	-0.32602	0.725548	2.2724	2.83453	2.0588
Ngfr	ENSMUSG00000003363	-0.861989	-0.741876	0.683145	-2.39243	-2.19931	-2.02807
Kif19a	ENSMUSG00000031367	1.96301	1.08546	2.55871	3.63293	3.24593	3.19275
Eif2b1	ENSRNOG00000000962	0.340828	0.0801978	0.621618	-1.48757	-1.34986	-2.40675
Kcnmb2	ENSMUSG00000035864	0	0	0	0	0	0
Serpini1	ENSRNOG00000001181	0.979178	0.658981	2.07235	2.53954	2.79766	2.79183
Pcdhb22	ENSMUSG00000038390	0.964227	-0.410737	0.80192	2.2797	2.30594	2.31234
Pfkl	ENSMUSG00000105263	-1.18369	0.180317	-0.332054	0	0	0
Podxl2	ENSMUSG00000031169	1.46411	0.39998	1.40273	2.213	2.42358	2.22583
Dll3	ENSMUSG00000039621	0.882314	0.508599	0.943636	2.29151	2.42409	1.9416
Rn18s	ENSMUSG00000027575	-1.22021	-0.164281	-0.978904	-1.93632	-2.84105	-2.66305
Cep57l1	ENSMUSG00000111157	-0.244622	1.10777	-0.184589	0	0	0
Vasn	ENSRNOG00000069480	-2.29244	-2.5763	-1.72845	-2.86374	-2.67517	-2.64203
Pcsk2	ENSRNOG00000020573	0.701955	1.94544	-0.244515	4.76333	5.17566	5.41183
Rab15	ENSMUSG00000007036	2.88304	2.11249	3.35348	3.05876	3.15122	3.51292
Psd2	ENSMUSG00000049555	1.91477	0.454593	2.58921	3.76281	3.93208	4.28294
Ptch2	ENSMUSG00000019087	-0.529011	-0.531805	-0.0795074	3.52826	4.62297	3.08154
Cdh4	ENSMUSG00000097694	0	0	0	0	0	0
Naa25	ENSRNOG00000000422	0.325324	-0.699632	0.205157	-1.44082	-2.19866	-2.02889
Ddx50	ENSMUSG00000021957	0.120936	0.439709	-0.0421741	-5.14284	0	0
Gpr20	ENSMUSG00000056602	0	-3.06265	-2.01636	1.89458	1.63416	2.59556
Ddx55	ENSMUSG00000008734	0.500054	-0.225401	0.394996	-1.63834	-2.6217	-1.62951
Mlxip	ENSMUSG00000039209	0.121948	-0.461919	-0.0455472	-2.30336	-1.70084	-1.91582
LOC498154	ENSRNOG00000001101	-0.645169	-0.0872904	-0.377732	-3.02921	-3.52999	-2.25798
N4bp2l2	ENSRNOG00000026799	-0.028531	-0.962543	0.129324	-1.92031	-2.07386	-2.14097
Gypc	ENSRNOG00000054274	-2.12934	-0.975257	-1.74379	-2.14668	-2.18119	-2.00191
Mt2	ENSMUSG00000040675	4.19875	4.01131	4.42293	3.74593	3.23593	4.01391
Gm20632	ENSRNOG00000016696	2.39323	1.54253	1.95639	3.16537	2.82555	3.42048
Lgr5	ENSMUSG00000070802	-1.40366	-0.175083	-0.719821	-2.5191	-2.86819	-2.31312
Fbxo21	ENSMUSG00000035960	-0.331816	-0.113003	0.0520623	-1.67401	-1.75608	-2.15643
Prkch	ENSRNOG00000001190	-0.653287	-1.07093	-0.617663	1.25126	1.54644	1.33374
Itga11	ENSMUSG00000046865	0.651063	0.278927	1.13507	2.46691	2.17808	2.67919
Gm10575	ENSRNOG00000018160	1.24932	0.255971	1.28554	2.58716	3.06585	3.31238
2810402E24Rik	ENSMUSG00000020891	3.09057	1.91041	2.67359	2.36555	2.62113	2.43743
Ggta1	ENSMUSG00000059288	-2.03728	-0.928681	-1.54656	-1.88608	-2.12618	-1.98703
Trim39	ENSMUSG00000121093	0.933556	0.223165	1.09121	0	0	-6.47357
Hpx	ENSRNOG00000030683	2.21373	2.13333	1.96892	3.16156	3.56555	3.60874
Htr3a	ENSMUSG00000015937	-4.37016	-2.49551	-3.53464	-3.41313	-3.14748	-3.12245
2810013P06Rik	ENSRNOG00000000523	3.82857	1.9197	3.32812	3.44433	3.65153	3.53952
Vps37b	ENSMUSG00000010054	-1.12084	-0.14893	-0.740886	-3.93734	-3.20875	-2.6512
Lama4	ENSMUSG00000121179	-0.668935	-0.103676	-1.27656	0	0	0
Sox9	ENSMUSG00000029752	-1.82145	-1.10837	-1.41809	-1.88678	-2.24791	-1.50132
Dop1b	ENSMUSG00000040276	0.993629	-0.512058	0.786052	2.50506	3.06481	2.40185
LOC120099223	ENSMUSG00000085396	-0.653804	0.535964	-0.0156374	-2.83922	-3.42391	-2.47573
Prom2	ENSRNOG00000000824	0.604798	-0.419708	1.37732	2.63838	2.67087	3.02618
Stx2	ENSRNOG00000012764	-0.729719	-0.48487	-0.137346	-2.05165	-1.96401	-3.04264
Itga7	ENSRNOG00000017431	1.0893	-0.585021	0.416038	2.11937	2.48882	2.67841
Ak5	ENSMUSG00000032640	2.16494	0.889048	1.99781	2.77369	3.16899	2.66027
Pla2g3	ENSRNOG00000001478	-5.15444	-2.00125	-3.34146	-1.75351	-1.71014	-1.65961
Gtf3a	ENSRNOG00000025001	-0.388343	0.135927	-0.286244	-2.89134	-2.7765	-2.60507
Nrros	ENSRNOG00000011893	0	0	0	2.75175	2.62508	2.61592
Neurod4	ENSRNOG00000024567	0	0	0	0	0	0
Pla2g3	ENSMUSG00000023088	-5.84807	-2.02828	-3.87429	-3.57655	-3.33199	-2.9947
Gper1	ENSRNOG00000047219	0	-5.61322	-5.58219	0	0	-3.50742
ENSRNOG00000066996	ENSMUSG00000034617	-0.120555	-0.49173	-0.149867	-2.10312	-2.73966	-2.38819
F2rl2	ENSMUSG00000040631	-4.84908	-3.68349	-2.76851	-3.17956	-2.88961	-1.82491
Dbh	ENSRNOG00000028323	-2.37337	-1.00558	-0.84972	-3.6091	-2.54188	-3.47586
Armcx4	ENSMUSG00000097787	1.28667	1.3241	1.2466	-1.17624	-1.77972	-1.24097
Prss57	ENSRNOG00000056457	0.251062	-0.333901	1.02365	4.08816	3.92741	3.42543
Cpsf4	ENSMUSG00000031391	-0.241008	0.455981	0.243604	-2.80254	-2.36958	-2.62622
Rgl2	ENSMUSG00000025241	0.44949	0.9698	-0.329571	-6.76306	0	0
Acads	ENSMUSG00000004105	-1.01949	-0.411976	-0.691394	-3.24237	-2.7246	-2.32362
Hs3st1	ENSMUSG00000002279	-0.206277	-1.116	-0.949999	-1.83536	-2.19214	-2.01767
Ifrd2	ENSMUSG00000033768	-0.906425	0.0686408	-0.629261	-1.68256	-2.09266	-1.77643
Tesc	ENSMUSG00000041895	-2.42463	-0.42019	-2.10135	-5.28555	-5.23246	-4.96049
Dnaja4	ENSMUSG00000047747	1.07353	0.52313	1.13034	-1.87296	-1.59402	-1.48633
Chst1	ENSMUSG00000051329	-0.849583	-0.194912	0.178706	3.34785	3.54613	4.06348
Ndrg4	ENSRNOG00000000857	-0.0282156	-0.286041	0.389537	1.71447	2.2109	2.54248
Igfbp7	ENSRNOG00000001047	-2.22035	-0.71112	-1.93024	-2.03001	-2.36746	-2.18621
5930403N24Rik	ENSRNOG00000001069	3.73001	2.5867	3.7031	4.55783	4.51843	3.8307
Tmem191	ENSRNOG00000001299	1.27831	0.834015	1.53138	2.11552	2.56178	2.58335
Mmab	ENSRNOG00000011566	-0.911463	-1.83162	-0.75754	-2.36545	-3.72494	-3.05843
B3glct	ENSRNOG00000011632	-0.547444	-0.338896	-0.438246	-1.97268	-2.59572	-1.74818
Wfdc8	ENSRNOG00000014529	0	0	0	0	0	0
Eml1	ENSRNOG00000018824	3.89919	1.21847	4.39623	7.05681	7.75145	7.55622
Naalad2	ENSRNOG00000037562	-1.83066	-1.24793	-0.377161	-2.94837	-4.37036	-2.9216
Cdh15	ENSRNOG00000049604	2.07604	1.43776	2.20708	2.12023	2.29195	2.66612
A330094K24Rik	ENSRNOG00000039658	1.16954	0.226479	1.53007	3.13317	3.10268	3.36438
Gpm6a	ENSRNOG00000016091	0	0	0	0	0	0
Slc40a1	ENSRNOG00000001274	-0.133421	-0.327703	0.166587	3.57766	3.42688	2.40721
B930095G15Rik	ENSRNOG00000000780	-1.5645	-0.0750458	-1.5991	1.35674	1.97874	1.49484
Ptprm	ENSMUSG00000044453	-0.647335	-0.745379	-0.89255	-2.24057	-2.02706	-1.96633
Tph1	ENSRNOG00000052572	-0.984475	0.184306	0.23571	2.41608	2.2694	1.80108
Ppard	ENSRNOG00000068956	-0.202402	-0.148742	-0.722889	0	0	0
Brinp3	ENSRNOG00000005228	0	0	0	0	0	0
Slc18a1	ENSMUSG00000024215	-2.49236	-0.898	-1.31925	-2.81393	-2.45964	-1.96281
RT1-M10-1	ENSMUSG00000034818	-0.0865877	1.71694	0.644416	0	0	0
Actn3	ENSRNOG00000015967	-2.38557	-1.38557	-0.0300857	4.58632	5.05665	3.76239
L1cam	ENSRNOG00000019525	-2.64037	-1.70173	-2.09641	-1.20136	-0.847501	-1.04901
AABR07044631.2	ENSMUSG00000002012	-3.69126	-0.89503	-1.66437	0	0	0
Gm9259	ENSMUSG00000062937	0	1.55325	3.24131	6.46548	6.46441	7.52083
Scube3	ENSMUSG00000030707	-0.844185	0.331716	-0.296895	2.06896	1.8914	2.51021
Mcm7	ENSMUSG00000026797	-0.445408	0.369251	0.315943	-3.0189	-3.40808	-3.26027
Vwa7	ENSRNOG00000026787	0.621512	-0.807295	0.579081	1.85123	2.54044	2.65818
Ufsp1	ENSMUSG00000028737	1.69702	0.315964	1.54575	2.3606	2.44062	3.29713
Lrwd1	ENSRNOG00000005012	-1.1295	-1.23642	-0.462166	-1.92321	-3.18729	-1.88303
Nfatc1	ENSMUSG00000026480	2.2867	1.30493	3.24326	4.31065	4.19652	4.51493
Col26a1	ENSMUSG00000073403	-0.0656817	-1.072	0.554546	3.41873	3.34955	2.82303
Hspa1b	ENSRNOG00000001708	0.229885	2.20332	1.17018	0	0	0
Scarb1	ENSRNOG00000027988	-1.82426	-0.577716	-0.929805	-2.93988	-3.08272	-2.62569
Itga1	ENSMUSG00000046613	0.303402	-0.397138	-0.150242	-2.07234	-1.90799	-2.13193
Magea10	ENSRNOG00000001199	0.00831527	-0.00417568	1.17824	3.35674	3.85034	3.41946
Upp1	ENSMUSG00000050822	-1.74871	-1.12776	-2.4017	-1.8235	-2.50836	-1.81674
Rcc1l	ENSRNOG00000001080	0.670853	-0.0878491	0.590947	-1.66588	-1.56565	-2.04335
Ltbp1	ENSRNOG00000001294	-2.8216	-1.0463	-3.51139	-5.27016	-5.10082	-3.98097
Trp73	ENSMUSG00000075316	0	0	0	0	0	0
Smarcd3	ENSMUSG00000039195	0.555974	0.222314	1.32601	2.1445	2.51122	2.24729
H2az1	ENSRNOG00000021693	-1.21071	0.276248	-0.872801	-2.13277	-2.34315	-2.09935
9030407P20Rik	ENSRNOG00000011020	2.04718	0.716996	2.0041	2.54523	2.5228	2.34176
3222401L13Rik	ENSMUSG00000024112	1.89371	0.580094	1.84414	2.67371	2.66646	2.65087
H1f2	ENSRNOG00000001114	-2.05202	-2.09069	-2.15984	-1.91495	-1.82344	-0.667608
Kalrn	ENSRNOG00000000893	-0.260867	-1.22239	1.61714	3.86619	4.14898	4.46926
Azin2	ENSRNOG00000001130	-2.87633	-2.08201	-2.37748	-1.87489	-1.79269	-1.50803
Trnp1	ENSMUSG00000058620	3.80183	0.842165	3.64599	5.64529	5.66675	5.64552
AABR07044383.1	ENSMUSG00000105594	0.388501	0.894938	0.61039	-1.92405	0	-4.19999
D630003M21Rik	ENSMUSG00000027602	0.460312	-1.54674	2.00242	4.26767	4.0697	3.9159
Mt3	ENSRNOG00000008834	0	0	0	0	0	0
Thy1	ENSRNOG00000025155	0	0	0	0	0	0
Adgb	ENSMUSG00000056820	1.06715	0.977927	2.24211	3.50079	3.63525	2.92848
Gpm6a	ENSRNOG00000013535	0	0	0	0	0	0
Snx8	ENSMUSG00000043857	-0.423481	-0.578987	-0.2275	-1.62159	-2.31507	-1.65593
Eda	ENSRNOG00000052795	0	0	0	0	0	0
Mrps17	ENSMUSG00000030513	0.761189	-0.351556	0.132768	0	0	0
Zscan21	ENSMUSG00000024913	-0.521016	-0.00810539	-0.202623	-2.25694	-1.57283	-1.69172
Pdlim3	ENSMUSG00000021540	1.58496	3.16474	2.94667	5.77882	5.21322	5.2282
Cyp7b1	ENSRNOG00000032942	2.07515	0.998957	1.62607	3.65018	4.03183	3.75257
Fam20c	ENSMUSG00000099681	0.549589	-0.274273	0.568039	-1.91916	-2.10918	-1.91001
Ap4m1	ENSRNOG00000005535	-0.029889	0.037891	0.654866	-1.6327	-2.0199	-1.69125
Dlk2	ENSRNOG00000006426	0.16012	0.455855	1.12108	1.92289	2.31893	2.24881
Gm15767	ENSRNOG00000001238	0	0	0	0	0	0
Tspan15	ENSRNOG00000050419	-1.14576	-0.51651	-1.69485	0	0	0
Il34	ENSRNOG00000021317	0.279336	-0.82329	1.36923	3.93789	3.91865	3.72511
Insig1	ENSRNOG00000011854	-2.54503	-1.69241	-2.4025	-1.70759	-1.91696	-1.72935
Tcf15	ENSMUSG00000001333	-1.20903	-0.232493	0.829236	2.82924	3.24475	3.23623
Trim7	ENSMUSG00000020682	0.847098	0.106466	1.16893	2.59436	2.42321	2.63137
Pcdhb8	ENSMUSG00000024008	3.93823	2.3021	4.08847	4.88706	4.81999	4.81315
Gnaz	ENSMUSG00000031558	1.00432	0.72828	1.541	0	0	0
Tube1	ENSMUSG00000038233	0.0557741	1.66084	0.091438	0	0	0
Igfbpl1	ENSRNOG00000000609	0	0	0	5.13822	6.08654	4.85582
Ston2	ENSRNOG00000000888	2.46989	2.34625	2.3799	2.87676	3.03298	3.30232
Aimp2	ENSRNOG00000001215	-0.186355	-0.489676	-0.165809	-2.68927	-1.89302	-2.15767
Hscb	ENSRNOG00000001385	-0.477227	0.0955154	-0.0139895	-2.3369	-2.20565	-2.92186
Kcnh3	ENSRNOG00000012016	0.74282	0.0784848	0.991266	2.62474	2.43082	2.42212
Tbx3	ENSRNOG00000012482	-1.5838	-1.301	-1.35489	-4.84575	-5.47988	-6.22649
Fam181b	ENSRNOG00000015691	-2.25472	-0.466954	-2.6063	-3.53599	-3.49828	-3.00228
Rita1	ENSRNOG00000000412	0.278399	-0.461468	0.717935	-1.91785	-2.90117	-2.13466
Cdk5r2	ENSRNOG00000010997	1.91263	0.314068	2.00505	2.58909	2.71923	2.62557
Draxin	ENSMUSG00000034591	0	-0.222392	0.816288	4.7514	5.20897	4.30457
Epha10	ENSMUSG00000025432	0.377313	-0.319523	1.15109	2.1998	2.97359	2.48102
Tnfsfm13	ENSMUSG00000045287	0.656437	-0.600738	1.08435	2.44286	2.42476	2.33108
Pcdh20	ENSMUSG00000093661	0.415577	0.6064	-0.355798	3.80071	3.54333	3.67902
Dzank1	ENSRNOG00000018273	1.36772	0.407207	1.47983	1.88823	2.60451	2.14345
ENSRNOG00000066953	ENSRNOG00000037815	0.252829	-0.698072	-0.991113	0	-4.11535	0
S100a4	ENSMUSG00000004667	-2.90846	-1.27608	-2.10255	-2.42207	-2.96679	-3.93905
Zfp358	ENSMUSG00000032024	-0.811409	-0.585274	-0.419091	-1.39064	-2.63663	-1.85243
Slc4a10	ENSRNOG00000006870	2.9934	2.02092	2.84993	3.5632	2.90203	3.8198
Bean1	ENSRNOG00000030109	3.53074	2.34073	3.56711	6.43066	7.18072	7.60296
Gm37170	ENSRNOG00000001397	0	0	0	0	0	0
C230013L11Rik	ENSRNOG00000063308	2.30633	1.07316	1.99662	3.483	3.64746	3.59818
Itgb4	ENSRNOG00000053239	-4.12793	-1.29338	-3.22849	-3.98832	-2.99183	-2.51495
Cbfa2t3	ENSMUSG00000036782	0.933611	-0.413213	1.90738	3.15648	3.26864	2.72677
Mdc1	ENSRNOG00000068983	-0.243899	1.82741	0.69095	0	0	0
Orai1	ENSMUSG00000041801	-0.258185	-0.585083	-0.264237	-1.76097	-2.00844	-1.88074
Pdss2	ENSRNOG00000008696	0.945398	0.616602	-0.0797363	0	0	0
Impa2	ENSRNOG00000048812	-1.33664	-0.362337	-1.29556	-2.4229	-2.25525	-1.60889
Gm17396	ENSRNOG00000000506	0.464506	0.324163	1.5924	2.84208	2.89265	3.01806
Gtf2h4	ENSMUSG00000044933	0.532755	0.635347	0.542665	0	-2.71173	-3.719
Lzts1	ENSMUSG00000042190	1.24349	0.158234	1.24763	2.18575	2.2739	2.25428
Tafa5	ENSRNOG00000025310	0.910167	0.903919	0.390419	-2.06633	-3.62215	-3.6513
Gpr20	ENSMUSG00000006589	0	0	-1.37266	1.67403	2.01314	3.07499
Gm11613	ENSRNOG00000000955	2.69233	0.996701	2.51221	3.1213	2.90246	3.16747
Trappc5	ENSMUSG00000064080	0.775849	-0.216365	0.648598	-1.28276	-2.00367	-1.42627
Rbm43	ENSMUSG00000035248	2.06176	2.23501	2.22317	1.51298	1.02306	1.54455
Gng13	ENSMUSG00000030554	3.01582	2.63364	4.44085	4.69085	4.36375	4.5761
Kcnh7	ENSRNOG00000021138	1.26423	0.543255	1.51222	2.27173	2.56096	2.07883
Tgfbi	ENSRNOG00000006247	-3.80349	-0.848499	-3.64694	-5.91381	-5.48263	-4.81274
Tspyl1	ENSMUSG00000039501	1.17609	-0.483282	0.326797	0	0	0
Igdcc3	ENSMUSG00000035279	0.922989	1.28861	1.41025	2.12402	2.39532	1.95108
Smpdl3b	ENSMUSG00000032666	-1.71706	-0.274047	-0.566112	-2.30674	-2.34206	-2.45673
Mmp9	ENSMUSG00000026192	-0.818376	0.562561	0.967514	3.20615	2.82605	3.91635
Gusb	ENSMUSG00000040260	-1.89463	-0.199898	-1.27828	-2.99844	-3.74524	-3.74974
Sesn1	ENSMUSG00000041889	-0.505311	0.0862787	-0.40153	0	0	0
Tcn2	ENSMUSG00000031179	1.25799	-0.247254	1.88232	2.81756	2.74863	3.38349
Negr1	ENSMUSG00000038807	1.25557	1.04319	0.844684	2.95569	3.40315	3.08122
Plxna4	ENSRNOG00000037437	2.53311	2.0695	2.23628	-2.23912	0.100367	-2.23912
RT1-A2	ENSRNOG00000037480	1.72104	0.540372	1.91689	-2.35364	0	0
Frmpd3	ENSMUSG00000022594	3.39249	1.93143	3.04974	3.11898	3.79503	3.40547
C030034I22Rik	ENSMUSG00000062373	2.5224	1.77138	1.60397	2.68868	2.46866	2.64236
Frem1	ENSMUSG00000063160	-4.49973	-3.17154	-4.45344	-4.40858	-2.80412	-3.40124
4930558N01Rik	ENSMUSG00000012405	3.16671	2.14643	2.36046	2.56677	2.5025	2.3783
Ctla2a	ENSMUSG00000073676	-3.94958	-0.937399	-3.212	-5.5213	-5.72924	-3.69339
Adamts4	ENSMUSG00000025224	-2.96698	-1.5652	-2.12085	-1.30475	-1.22178	-1.00086
Ppp1r14a	ENSMUSG00000003992	-2.00675	0.00131938	-0.839818	1.4001	1.4982	1.37083
Nfasc	ENSRNOG00000000729	5.02718	4.66025	6.39551	5.56863	5.86415	6.25193
Sapcd1	ENSRNOG00000001283	-2.43942	-0.147112	-1.60261	0	0	0
Gm57382	ENSMUSG00000021771	3.42575	1.89999	2.71176	3.48712	3.51128	3.69357
Fhod1	ENSMUSG00000024743	-0.985075	-0.0474013	-0.949209	-2.1582	-2.85624	-1.97236
Actrt3	ENSMUSG00000015133	1.0156	0	0	4.73736	4.43063	5.10123
ENSRNOG00000064195	ENSMUSG00000087497	2.90611	2.39009	2.52627	2.83903	2.81596	2.53639
Unc5a	ENSRNOG00000023509	0.826376	0.217328	2.12026	2.71106	2.79058	3.00807
Mcu	ENSRNOG00000012556	0.696928	1.69775	-0.441395	0	0	0
Slc26a8	ENSRNOG00000004328	1.88346	-0.0622634	1.67692	0	0	0
Mab21l2	ENSRNOG00000000638	1.32603	0.098573	0.964892	2.35512	2.58149	2.18168
Gjc1	ENSMUSG00000035517	1.57094	2.60433	2.57446	3.04122	3.0561	3.22548
Pald1	ENSRNOG00000001432	-0.998611	0.951617	-0.284306	0	0	0
Mospd1	ENSMUSG00000042284	2.57712	1.399	1.96294	2.5859	2.70721	3.17658
Nt5dc1	ENSRNOG00000001430	0.212165	0.857819	0.347789	0	0	0
Clic1	ENSMUSG00000048915	-0.511677	1.07734	-0.581885	0	0	0
Scn1a	ENSRNOG00000046428	-0.857002	-0.799866	-0.494232	-2.9353	-2.45638	-3.11663
Gm49066	ENSRNOG00000028441	3.69197	3.16381	3.3014	3.62428	3.35985	3.23299
Usp42	ENSRNOG00000050636	0.47292	0.280381	0.545749	-1.13225	-2.31011	-1.41212
Il13ra1	ENSMUSG00000061167	0.790397	0.0166005	0.82622	2.44712	2.70944	2.43862
Tent5b	ENSRNOG00000021725	-0.479168	-1.22239	1.04412	3.97229	3.47241	4.55134
Spata2l	ENSRNOG00000001243	0.853196	-0.711156	0.364825	2.04487	2.32547	2.32172
Cacna1d	ENSMUSG00000026576	0	0	0	0	0	0
Ubxn10	ENSRNOG00000001173	4.09322	1.71224	4.51225	6.31288	6.10974	6.16056
Mgat4a	ENSMUSG00000001467	2.03514	0.88962	2.02537	2.5932	2.48298	2.30354
Ehd3	ENSMUSG00000021395	1.67976	-0.0463503	1.40041	2.30175	2.35497	2.25258
Taok3	ENSMUSG00000038244	0.480765	-0.316122	0.518779	-1.91769	-1.37465	-2.87354
Lrtm2	ENSRNOG00000043377	1.36432	1.03626	3.91003	5.13183	5.24986	5.09408
Carns1	ENSMUSG00000055639	1.48449	-0.0998023	0.944511	2.2032	3.04502	2.81825
Npc1l1	ENSRNOG00000002101	2.12287	0.707183	2.74446	4.8378	4.79618	4.64397
Plppr4	ENSMUSG00000047881	1.38499	1.30729	2.07742	2.27922	2.33192	2.80347
Cntn2	ENSMUSG00000021660	0	0	0	0	0	0
Tmem176b	ENSMUSG00000032902	0	0	0	0	0	0
Gm46620	ENSRNOG00000001120	1.48923	0.190527	1.8102	3.03481	2.94396	2.87731
Xlr4a	ENSRNOG00000012053	-0.180927	-0.363709	0.136779	2.06938	2.01782	1.98464
Hps4	ENSRNOG00000004500	0.727485	0.0414001	1.16174	-1.59444	-2.71681	-1.90847
Gpr153	ENSMUSG00000050511	0.76053	-0.750098	1.76081	2.76673	2.8387	2.87444
Wnt10a	ENSMUSG00000030577	0	0	0	0	0	0
Fabp3	ENSMUSG00000053347	4.65105	3.03582	4.92559	4.73206	5.08931	5.38895
Gper1	ENSMUSG00000042228	-3.85236	-1.80013	-2.08104	0.0202178	0.532273	0.381291
Rasl10a	ENSRNOG00000029165	0.101561	0.880293	0.969513	2.13722	2.66134	2.61836
Tmc3	ENSMUSG00000030268	1.58496	0	3.45396	7.72167	8.74707	9.20029
Krt8	ENSMUSG00000044681	-1.05827	-0.488907	3.1415	6.60851	6.376	7.57445
Gm3512	ENSMUSG00000020032	0.751599	0.567797	0.59812	-1.98637	-1.77421	-1.59147
Rilpl2	ENSRNOG00000052415	-0.179829	-0.178252	0.276058	-1.89176	-2.79671	-2.51603
Fam117a	ENSRNOG00000066773	0.22003	-0.497148	1.54828	3.03975	3.11364	2.32439
Pclo	ENSRNOG00000057078	0.242927	1.10352	0.836302	3.11221	4.02198	3.48552
Celsr3	ENSMUSG00000032536	1.50886	0.197048	1.62645	2.27548	2.35538	2.4426
Fn1	ENSRNOG00000008548	-0.611257	-0.180445	1.01417	-1.87216	-2.1226	-1.64753
Gm6526	ENSRNOG00000011268	0	0	0	0	0	0
Palmd	ENSRNOG00000000566	-1.43596	-0.720218	-1.90328	-1.97767	-2.09219	-1.45623
Tubb5	ENSRNOG00000002960	-0.798139	1.12094	-0.581785	0	0	0
Gm44706	ENSMUSG00000028982	0	0	0	0	0	0
Ppm1f	ENSMUSG00000019066	-2.32388	-0.543309	-1.94697	-2.19753	-2.05112	-1.86045
Ip6k3	ENSRNOG00000022533	1.49237	-0.422857	2.94385	5.12152	4.67563	4.81804
Scn1a	ENSMUSG00000036528	-0.232023	0.0477436	0.958053	-2.63136	-2.54001	-2.00618
Smim18	ENSRNOG00000001079	2.53365	1.71454	2.17801	3.10837	3.48045	3.16062
Itga8	ENSRNOG00000000774	-2.62449	-1.42371	-1.64183	-3.85925	-4.58084	-2.42264
Steap3	ENSRNOG00000000605	-3.87252	-0.746503	-3.0529	-4.18371	-3.93946	-3.23988
Srcin1	ENSMUSG00000020782	2.07635	0.267741	2.50399	2.87834	2.94074	2.99432
Fbln2	ENSMUSG00000021474	-2.32089	-1.44594	-1.40949	0	0	-3.80527
Magea13	ENSMUSG00000096847	1.7103	-0.0268994	1.16342	2.40594	2.13482	2.29816
Fxyd5	ENSMUSG00000023800	-0.994612	-0.515502	0.0699329	1.71471	1.99423	3.05992
Bex1	ENSMUSG00000057346	1.46438	1.39968	1.96688	2.46833	2.34101	2.75497
Dagla	ENSRNOG00000005868	2.38503	0.306258	2.09762	3.00849	3.05812	3.06837
Fxyd1	ENSMUSG00000043895	-2.42599	0.330198	-0.794859	3.51452	3.13009	4.45247
Gm26549	ENSMUSG00000051427	2.47059	2.52325	2.32916	3.04725	3.70933	3.56795
Ifit1	ENSRNOG00000025909	0	0	1.63126	4.26107	5.15284	4.38558
1700008J07Rik	ENSMUSG00000041115	3.13348	1.70065	2.74164	3.22907	2.62543	2.74044
Gm42653	ENSMUSG00000020372	2.43365	1.58496	2.47131	3.5974	4.57556	4.4021
Septin6	ENSRNOG00000001278	-2.02389	-0.411183	-1.41636	0.617146	1.09543	1.36041
Col13a1	ENSRNOG00000068822	1.58496	0	1.64155	5.23113	4.64155	5.80064
Gm50069	ENSMUSG00000036430	3.4065	2.95835	3.20619	2.71698	2.23893	2.77097
Pnoc	ENSRNOG00000000432	-6.48903	-1.80735	-3.9366	-8.54652	-7.85241	-6.4029
Ankrd44	ENSRNOG00000063854	2.74421	1.45915	2.66751	3.82555	3.60185	3.63729
Acvrl1	ENSMUSG00000031986	-3.3613	-1.29755	-2.24122	-2.08735	-2.19189	-1.27191
Fmr1nb	ENSMUSG00000006586	0	1.29956	3.25084	4.54214	4.69723	4.93754
Ablim1	ENSMUSG00000007739	1.60379	0.293616	1.37971	2.09132	2.32682	2.67462
Pak6	ENSMUSG00000027411	-1.13599	-1.45636	-1.41788	0.950372	1.40028	1.33757
Ripply2	ENSRNOG00000001387	0.655288	-1.00535	0.215896	2.3986	2.25123	1.83717
Dcx	ENSMUSG00000072437	-0.16488	1.49861	0.533773	3.24174	3.92434	4.16234
Olfml2b	ENSRNOG00000024603	-0.078582	-0.848345	0.676985	2.16683	2.60852	2.91636
Kcnf1	ENSMUSG00000012483	-1.22687	0.773134	1.13832	3.91046	5.11143	4.96167
Tmem117	ENSRNOG00000018399	0	0	0	0	0	0
Cdkn2a	ENSMUSG00000031955	-1.45838	-0.325842	-1.33624	-1.95019	-1.96162	-1.67962
Ppl	ENSRNOG00000018456	2.58496	1.58496	3.62364	5.67611	5.27815	5.49394
P2rx4	ENSMUSG00000020793	-1.12446	-0.580827	-0.603478	-2.09824	-2.49769	-1.79775
Cacna1s	ENSMUSG00000035868	0	0	0	6.3738	4.92735	6.73761
Tln2	ENSMUSG00000021102	2.67492	1.00531	2.09326	2.56708	3.14778	2.10383
Zfp385c	ENSMUSG00000046215	-2.67597	-1.17895	0.659084	2.80897	2.9233	3.23363
Lurap1l	ENSRNOG00000029260	0.301683	0.298525	2.20605	2.79014	3.13725	2.54865
Gm4285	ENSMUSG00000022245	2.87396	1.58897	2.48451	2.86936	2.55047	2.45892
Ptpn14	ENSRNOG00000050767	0	0	0	0	0	0
Tnfrsf14	ENSMUSG00000037049	1.61973	0	2.95533	5.72726	6.63468	5.64737
Dlg3	ENSRNOG00000000480	-2.87479	-0.991948	-2.05631	-2.40228	-1.9328	-1.64127
Dennd2b	ENSRNOG00000010748	1.58496	1.58496	1.61534	6.58208	5.26878	7.07886
Npy	ENSRNOG00000016834	-4.15775	-1.37491	-3.3028	-2.53334	-3.06036	-1.91578
Trp53i11	ENSRNOG00000050169	-0.426887	-0.20176	1.75488	2.40637	2.71791	2.79947
B3galt5	ENSMUSG00000021994	0	0	0	0	0	0
Prxl2b	ENSRNOG00000009712	0	0	2.90689	5.57698	5.28866	6.64978
Gm16574	ENSRNOG00000001074	-1.18688	-1.21791	0.428458	3.27951	3.94065	4.37942
Camsap3	ENSRNOG00000000802	-0.695434	-0.958223	0.232306	-2.42873	-2.66751	-2.22745
Zfp11	ENSRNOG00000009495	0.324272	0.701342	0.845388	-2.91277	0	-2.91277
Gm4221	ENSMUSG00000061578	4.96569	3.61353	4.96791	4.89995	4.07451	4.77779
Lamb2	ENSMUSG00000000881	-3.62816	-1.27445	-2.04479	-2.52547	-2.86857	-2.05199
Gzmm	ENSMUSG00000047591	4.01582	2.14775	4.3402	5.70966	5.64046	5.48618
C030014I23Rik	ENSMUSG00000059316	2.17797	1.02401	2.64424	3.19234	3.37142	3.51808
Klhl32	ENSRNOG00000025602	1.03928	-0.0236126	1.31536	3.29796	3.2389	3.29939
Smad6	ENSMUSG00000021131	-2.53904	-1.46268	-2.01815	-2.77681	-2.56693	-2.32725
Sstr3	ENSRNOG00000065098	-0.415037	0	1.62364	4.31997	4.60056	5.24007
Mest	ENSRNOG00000001185	-1.45807	-0.439199	-2.35866	-2.37025	-2.1411	-2.48233
Iqsec1	ENSMUSG00000075224	0.614006	-0.47179	1.31054	2.49443	2.32542	2.57262
Ptgds	ENSMUSG00000062991	-0.286576	-1.22889	0.508302	1.9269	2.06658	2.88263
Pla2g2d	ENSMUSG00000066232	0	0	0	0	0	0
Garin5a	ENSMUSG00000026278	2.19617	0.807637	2.37396	2.43818	2.5406	2.78458
Rab3b	ENSRNOG00000024543	-1.69784	-0.617842	-1.2847	0.768477	1.31633	1.23894
Dcx	ENSRNOG00000051204	0	0	0	0	0	0
Ttll9	ENSMUSG00000029528	-0.88335	0.0877811	-0.0429346	1.55665	1.84365	2.08047
Tlr5	ENSRNOG00000058733	0.922921	1.52741	3.00503	5.60603	4.41799	4.5789
Cd52	ENSMUSG00000000120	0	0	1.66213	4.1752	4.79827	5.60562
Plekhg6	ENSMUSG00000010021	0.797804	-0.633819	1.04388	2.81365	2.43585	2.47624
Rgs2	ENSMUSG00000037217	-0.575703	-0.198057	-1.36006	-2.41846	-2.26281	-1.94226
B430319G15Rik	ENSMUSG00000042726	1.82892	0.125175	1.48644	2.79798	3.18501	3.37207
Tmem121b	ENSRNOG00000001039	1.09266	-0.208396	1.82771	2.6706	3.09952	3.40529
RGD1559982	ENSMUSG00000002274	1.52382	2.00746	3.41017	4.37598	4.62772	4.61898
Wnt10b	ENSMUSG00000037610	3.00773	0.670692	3.26874	4.91785	4.5333	5.15199
Ldlr	ENSMUSG00000020660	-4.48325	-2.02406	-3.44661	-1.59393	-1.29132	-1.17422
Slc7a4	ENSMUSG00000027834	0	0	0	0	0	0
ENSMUSG00000121880	ENSMUSG00000073591	2.67128	1.50103	2.35137	2.32526	1.84072	1.88467
Lpl	ENSRNOG00000001214	-2.32481	-0.309872	-1.35156	-2.65504	-3.10486	-2.41973
Impa2	ENSRNOG00000015439	-3.06297	-0.459807	-2.46752	-3.7991	-3.84045	-3.56255
Cth	ENSRNOG00000016255	-1.03948	-1.24813	-1.34613	-2.0666	-2.65043	-1.78562
Gm33887	ENSMUSG00000003436	1.98558	0.652554	1.99376	2.8097	3.04436	3.15498
Ffar3	ENSMUSG00000027804	0	0	0	0	0	0
Pcdhb3	ENSMUSG00000028039	2.35331	0.669186	1.80649	2.19515	2.5234	2.45691
Hdac9	ENSMUSG00000071644	3.34124	1.58436	2.52583	1.63622	1.50402	1.16263
Pde2a	ENSMUSG00000020917	1.76989	0.654585	1.41028	3.80723	4.90844	4.81209
Slc4a1	ENSRNOG00000036911	0	0	0	0	0	0
Tll2	ENSMUSG00000024953	0	0	1.6105	6.04322	7.34461	8.08652
Myh15	ENSMUSG00000102683	0	0	2.60023	5.55197	5.56953	5.82479
Baiap3	ENSRNOG00000068307	0.358228	-0.816005	0.381857	1.79803	2.23462	2.55207
Brsk2	ENSRNOG00000000303	1.05682	1.1587	1.06559	2.58649	3.18207	2.95075
Dnah10	ENSMUSG00000052926	-0.738933	-0.159193	0.0116361	-1.78902	-2.45349	-1.28082
9130604C24Rik	ENSMUSG00000032038	2.87364	2.51549	2.29719	2.68206	2.5679	2.42219
Col7a1	ENSMUSG00000039646	-2.17262	-1.35201	-0.861254	0.0978657	0.734279	1.06984
Gm57403	ENSMUSG00000027419	0.708174	0.291007	1.29154	2.14627	2.13266	2.26819
Chrd	ENSMUSG00000029161	-3.00587	-1.00195	-3.97484	0.671468	1.83142	1.55471
Rgs9bp	ENSRNOG00000014478	1.90923	2.75706	2.98081	3.09846	3.41833	3.74792
Man2c1os	ENSRNOG00000018021	3.48158	2.99231	3.65973	3.70985	3.75147	3.82479
Mroh7	ENSMUSG00000037447	4.39679	1.58496	4.21115	5.84604	6.39456	6.32936
Ceacam1	ENSRNOG00000019943	-3.44758	-1.06936	-2.73445	-1.58316	-1.50769	-1.44344
4930524O07Rik	ENSMUSG00000021062	0	0	0	0	0	0
Fcgbp	ENSMUSG00000020598	0	0	0.969303	4.45805	4.0347	5.39015
Smad3	ENSMUSG00000024347	2.83847	2.0411	1.68206	1.58706	1.38748	1.96814
Trpm8	ENSMUSG00000004040	0	0	0	0	0	0
AW011738	ENSMUSG00000028681	1.62772	0.396978	2.14779	2.82296	2.58871	3.09742
Catsper4	ENSMUSG00000000305	1.37197	1.58496	3.94044	5.14616	5.70858	6.20716
Prkn	ENSRNOG00000001350	0	0	0	0	0	0
Ffar2	ENSRNOG00000005248	0	0	0	0	0	0
Abhd11	ENSMUSG00000033419	0.218162	-0.0506021	-0.151107	-3.27369	-1.8429	-2.52895
Trpv4	ENSMUSG00000019790	-1.95024	-0.953137	-0.849744	-2.73821	-2.72331	-2.07393
Dhcr7	ENSMUSG00000026553	-2.7586	-1.63936	-2.04492	-1.72906	-1.45385	-1.72288
Srrt	ENSMUSG00000054405	-1.11905	0.326648	-0.586857	-2.52899	-2.7043	-2.60402
Mad1l1	ENSMUSG00000049517	-0.785195	-0.640966	-0.15108	-2.73876	-3.30749	-1.90095
6430571L13Rik	ENSRNOG00000000396	1.77203	-0.840177	1.89123	3.56509	3.70816	3.15626
Gm49654	ENSMUSG00000041263	2.07651	0.365488	1.67772	2.38307	2.72978	2.53987
Asl	ENSMUSG00000012848	-2.02551	-0.215357	-1.65402	-3.68743	-2.74507	-2.99777
Mical1	ENSMUSG00000021666	-1.16964	0.219335	-2.13116	0	0	0
Pfkp	ENSMUSG00000038991	-2.30101	-0.689652	-2.30367	-2.24486	-1.82208	-1.57912
Cela1	ENSRNOG00000007795	1.01313	1.17607	0.555655	3.43501	2.50777	2.91373
Prim1	ENSMUSG00000039202	-1.96268	0.238805	-0.792463	-2.72527	-3.09711	-2.57759
N4bp2l1	ENSMUSG00000011751	0.51421	-0.568252	0.125644	-3.34759	-2.54819	-2.08803
Dpysl3	ENSRNOG00000052062	-3.01141	-1.07379	-3.15159	-1.78949	-1.15768	-1.12726
Rbm20	ENSMUSG00000102307	1.21755	0.808221	1.93941	2.25993	1.99196	2.68877
Gltp	ENSRNOG00000001043	-0.726354	0.589765	-0.237156	-2.74524	-2.17358	-3.12444
Erp29	ENSRNOG00000001255	-1.28819	0.103903	-0.374531	-1.93797	-1.90244	-1.97271
Hck	ENSRNOG00000001289	0.595379	-1	1.63126	4.09391	3.96829	3.90898
Susd2	ENSRNOG00000001108	-1.72557	-0.406891	0.0794636	0	0	0
Ctsh	ENSRNOG00000012021	0.662291	0.778888	1.15602	-0.794472	-1.91976	-1.24825
Stk36	ENSMUSG00000090523	0.839174	0.497272	1.26712	2.52243	2.00681	2.40132
Gm14692	ENSMUSG00000074909	1.42046	1.27091	0.40306	-2.03605	-0.956512	-1.77253
Kcnh3	ENSRNOG00000001424	1.28073	0.229304	2.62162	3.51947	3.8265	3.33985
Pcdhb11	ENSMUSG00000031762	1.78946	-0.207518	0.944172	2.37617	2.58317	2.52014
Zfp655	ENSMUSG00000093577	0.925501	-0.178663	0.740943	-1.214	-2.19108	-1.34358
Asmtl	ENSMUSG00000020140	-0.0905951	-0.047627	-0.430378	-2.21838	-2.01642	-1.71018
Zfp394	ENSMUSG00000003948	-0.444843	-0.449101	-0.476363	-2.82165	-2.48217	-1.81066
Synpo	ENSMUSG00000040463	-1.69984	-0.586605	-0.222542	1.68609	1.59389	1.93585
4930431P19Rik	ENSRNOG00000001129	3.17072	2.27409	2.72769	2.87632	3.41309	3.30065
Ascl1	ENSMUSG00000038486	1.58496	0	0	5.05423	5.6788	5.12928
Ccdc13	ENSRNOG00000004873	0.503784	1.4121	1.4605	3.21186	2.85317	3.23452
Nfasc	ENSRNOG00000006723	0	0	0	0	0	0
1500026H17Rik	ENSMUSG00000073787	2.0435	1.97025	2.4021	4.01282	4.02373	3.89902
Afp	ENSMUSG00000099966	2.32623	0.994607	2.6274	5.01173	5.05706	5.22796
Kcnip2	ENSRNOG00000023480	-1.37452	-0.133022	-0.0635651	1.24576	1.72796	2.04656
4930447M23Rik	ENSRNOG00000019179	2.60996	0.723902	2.22087	2.94551	3.32533	3.05967
4933432K03Rik	ENSMUSG00000045193	-1.81311	-0.60139	-0.996473	1.49855	1.28798	1.82441
Alkbh2	ENSRNOG00000000785	-0.331719	-0.357416	-0.0635391	-2.01453	-3.33354	-2.33354
D130020L05Rik	ENSMUSG00000030895	4.18662	3.24865	4.14374	2.58382	1.99311	3.02806
AABR07038690.1	ENSMUSG00000032269	2.18034	2.16993	3.43644	5.2623	4.6944	4.93331
Rims1	ENSMUSG00000014778	0	0	0	0	0	0
Dipk1a	ENSMUSG00000099881	0.934774	0.537909	1.03777	2.03223	2.22825	2.58921
Gm44689	ENSRNOG00000001050	-1.71363	-0.37989	-0.746466	1.17565	1.66478	1.42266
Mrm2	ENSRNOG00000066065	-0.582082	-0.347062	-0.236672	-2.91329	-2.16704	-2.4547
Lingo3	ENSRNOG00000001086	1.16815	-0.263546	1.45926	2.11501	2.02557	2.34169
4933431K14Rik	ENSMUSG00000039384	2.6833	1.54528	1.73501	2.46547	2.729	2.61057
Mmp17	ENSMUSG00000064307	-0.791108	-0.100381	0.290599	-2.33929	-2.64294	-1.40403
Gucy1b1	ENSRNOG00000000599	-2.69927	-0.515665	-2.07295	-1.98071	-2.09779	-1.97245
Kbtbd11	ENSMUSG00000118669	0.296604	-0.796505	1.15657	3.32219	3.19493	3.00672
Pcsk2os1	ENSMUSG00000000567	1.62548	1.30632	0.744706	3.56947	3.42201	2.75793
Igip	ENSMUSG00000031143	1.77472	-0.0169283	1.84153	2.43127	2.64938	2.20907
Zfp384	ENSMUSG00000020882	1.77468	2.31959	0.504792	0	-2.94642	0
Crlf1	ENSMUSG00000030683	2.83716	1.91211	4.50053	4.90935	4.60728	5.58151
Ankrd42	ENSMUSG00000022946	2.81303	1.39022	2.56068	2.82637	3.67967	3.37456
Fam222a	ENSMUSG00000056515	-1.14143	-0.706819	-0.333583	-3.15174	-3.55228	-3.13118
Sdc4	ENSRNOG00000068306	-0.766299	0.0377098	1.72953	3.00553	3.18109	3.60319
Gm44043	ENSMUSG00000027376	1.58496	0	1.61599	5.37655	6.0156	4.68711
Akap5	ENSRNOG00000000936	-0.066399	1.24098	0.494241	2.15725	2.44477	2.24467
Gm47113	ENSRNOG00000007905	1.73974	1.73974	3.20767	3.74986	4.27547	3.59966
Rpl15-ps6	ENSMUSG00000053580	0.344612	-0.727231	-0.412146	-2.44575	-2.41649	-2.42812
Ntsr2	ENSMUSG00000034744	5.09845	4.70929	5.09845	5.09085	5.17233	5.21956
BC048644	ENSMUSG00000002477	2.81974	0.782654	2.04415	2.95207	3.44981	3.25195
Rell1	ENSMUSG00000023235	-1.72234	-0.172461	-1.38806	-2.12056	-2.18962	-1.67007
D830050J10Rik	ENSMUSG00000002504	4.55993	2.84468	5.0516	5.48832	5.88958	5.30562
Kcnq1ot1	ENSMUSG00000039058	2.24176	1.40338	1.81377	3.43777	3.25942	3.33009
Agfg2	ENSRNOG00000005804	-1.76796	-0.376612	-0.530872	-2.18456	-2.93202	-3.16381
Ubxn11	ENSMUSG00000034579	2.26983	0.76615	1.77979	2.36003	2.49774	2.75351
Sertad4	ENSMUSG00000031232	-0.462445	0.798493	0.0593397	3.22748	3.36616	3.0466
Chchd2l2	ENSMUSG00000033595	-0.175966	-1.28671	-0.376416	0	0	-3.78241
Tmem53	ENSMUSG00000073987	3.27116	0.268778	2.89456	4.69527	5.15417	4.55932
Pcdhb21	ENSRNOG00000050016	1.16193	-0.349074	1.31939	2.28994	2.55063	2.24281
Stra6	ENSRNOG00000063496	-3.79593	-0.686752	-2.69398	-2.80187	-2.7389	-2.95373
Pi4k2b	ENSMUSG00000015291	-1.77105	-0.108832	-1.50025	-1.94346	-1.89512	-1.77002
P2ry6	ENSRNOG00000000987	-1.33782	-0.898645	-1.26461	-1.93645	-2.03728	-1.77066
Gm44509	ENSMUSG00000029063	0.0782903	-1.28301	-0.60601	1.26098	1.69037	1.66362
Bdkrb2	ENSMUSG00000040462	-3.93031	-0.927378	-4.44986	-3.46458	-2.94727	-2.03656
A930007I19Rik	ENSRNOG00000001752	2.9473	1.15067	2.4452	3.36989	3.23406	3.44351
Ada	ENSMUSG00000048015	-1.91142	-0.566879	-1.65611	-1.98299	-2.476	-3.09165
Pi16	ENSRNOG00000025121	-5.26665	-1.0514	-2.0697	0	0	0
Sox5	ENSMUSG00000021754	-0.653278	-0.311586	-0.766425	-1.61341	-2.77317	-2.39232
LOC102552000	ENSMUSG00000029103	2.87608	1.4239	2.92807	3.48778	3.52797	3.31173
Gm15577	ENSMUSG00000038538	0	0	0	0	0	0
Bdkrb2	ENSMUSG00000068299	-3.16899	-0.834922	-2.59422	-2.69497	-2.48147	-1.57218
Xkr4	ENSMUSG00000074916	2.30404	0.400959	1.10794	2.5262	2.70041	2.86175
Gm4960	ENSRNOG00000001287	2.19068	1.58496	0.646363	4.68345	4.28057	4.68711
Svil	ENSRNOG00000001351	0.916168	0	2.98832	5.26739	5.80694	5.18344
Dner	ENSRNOG00000001682	2.67197	0.162105	3.26425	5.31303	6.20238	5.82796
Cdh18	ENSRNOG00000009850	2.97888	1.58496	3.21398	4.93019	5.27504	6.05352
Slc25a35	ENSRNOG00000066996	2.89938	1.71683	3.06403	3.0103	2.62374	1.9142
Tmtc1	ENSRNOG00000009832	0.51255	-0.319729	1.68648	2.10277	2.49736	2.05713
Celf5	ENSMUSG00000057841	0.350717	-0.515943	1.04444	2.0002	2.24296	2.46074
Cables1	ENSMUSG00000031278	-2.48096	-0.478986	-2.52021	-2.59093	-2.54483	-1.716
Peli3	ENSMUSG00000050896	0.145254	-0.985697	1.77301	2.46657	2.84332	2.65726
Rtn1	ENSMUSG00000019894	0	0	0	0	0	0
Bri3bp	ENSRNOG00000070974	-0.676303	0.320574	-0.036646	-3.65156	-4.22187	-2.64178
ENSRNOG00000066321	ENSMUSG00000021675	3.09482	2.91107	3.50296	2.8985	3.50158	3.42334
Ache	ENSMUSG00000000889	0.0601043	-1.34039	0.813011	2.38254	2.65652	3.31908
S100a10	ENSMUSG00000049804	-2.77268	-0.204565	-2.23229	-3.24338	-3.19572	-2.72253
1500015A07Rik	ENSRNOG00000012760	3.6773	1.95184	2.92258	2.50208	2.4305	2.80568
2810449D17Rik	ENSRNOG00000029592	2.5175	0.623454	1.6925	2.60782	2.48398	2.55386
Pter	ENSMUSG00000001707	-2.12866	-0.179404	-1.75105	0.77819	0.965938	0.549512
Gm53374	ENSMUSG00000020323	4.048	2.58212	3.11886	2.88572	3.51514	2.94942
1700056E22Rik	ENSMUSG00000046808	1.81299	-0.42164	1.43588	3.53384	3.34545	3.70499
Rn7s2	ENSRNOG00000010813	0.752397	0.240529	0.487144	2.85136	3.6133	3.70982
Ttyh1	ENSRNOG00000014375	-1.08964	-1.95358	2.34362	5.39621	4.40714	5.87729
ENSMUSG00000121898	ENSRNOG00000000985	2.24073	0.340819	3.31301	4.1236	3.94174	4.53511
Gm15567	ENSRNOG00000000474	1.58496	0	0	5.13822	5.50227	4.00977
Shank3	ENSRNOG00000025497	3.08612	1.52257	3.08881	3.91146	4.77343	4.72012
Gm56588	ENSMUSG00000098274	4.01358	2.16472	3.83248	3.62533	3.81679	3.80763
Cdh6	ENSRNOG00000001177	3.0966	1.78603	1.83797	2.47193	2.43329	2.72814
N4bp2os	ENSRNOG00000068537	2.07868	1.84476	2.88997	3.26788	3.37465	3.82024
2410018L13Rik	ENSMUSG00000010048	1.15936	1.58496	1.97878	4.29106	5.34024	5.72593
Gm45837	ENSRNOG00000001128	0	0	0	0	0	0
Nfatc2	ENSRNOG00000013545	-0.286381	-1.56322	-0.522193	3.35105	3.39901	3.03898
Ppargc1a	ENSRNOG00000031965	3.0675	0.0529489	2.90958	5.06629	4.98049	5.48825
Gm28187	ENSMUSG00000074738	-1.6209	-2.62872	-0.260501	1.16513	1.83853	1.42703
Gm40289	ENSMUSG00000032285	2.26713	-0.741662	1.47287	3.25834	3.59703	3.4041
Gm2011	ENSRNOG00000007989	4.22673	2.66935	3.90689	4.65494	4.27601	4.04123
ENSMUSG00000121382	ENSMUSG00000056124	0.579765	1.08186	1.47765	2.57036	2.83287	3.69417
Calhm5	ENSMUSG00000001270	1.87668	2.58757	2.62355	2.99456	2.76911	3.85234
Stard13	ENSMUSG00000024193	-1.86442	-0.914116	-2.56512	-5.6885	-2.86027	-3.68116
Fam120aos	ENSMUSG00000036564	3.0225	1.52098	2.83442	1.88241	1.69274	2.0089
Neurod4	ENSMUSG00000059743	0.855788	0.797531	1.67111	1.99377	2.08773	2.39105
Ctla2b	ENSRNOG00000000996	-3.7855	-1.05841	-2.50197	-4.70062	-5.68694	-3.7075
Rfc2	ENSRNOG00000001135	-1.16709	0.459333	0.12484	-3.17968	-3.33459	-3.17317
Slxl1	ENSRNOG00000009746	0.9187	0	2.4368	4.93672	4.43817	5.09558
Peg10	ENSRNOG00000002710	-1.07576	0.682832	0.134673	-2.1101	-1.74218	-1.77573
Foxk1	ENSMUSG00000036256	0.205215	0.366078	0.55523	-3.17065	-2.15116	-2.16087
Ephb4	ENSMUSG00000001025	-3.32022	-0.611054	-2.17766	-4.69178	-4.4138	-4.02882
Particl	ENSRNOG00000028594	2.29804	0.503178	1.43789	2.68786	2.71542	2.49299
Dok2	ENSMUSG00000046463	2.25078	2.35241	2.42207	2.15466	2.38268	2.41721
Rec114	ENSRNOG00000016387	2.85751	0.751366	1.59548	3.34392	3.30097	4.11252
Itgal	ENSMUSG00000023050	2.9803	2.08123	5.23304	5.52806	5.46135	5.75418
Gtf2h3	ENSMUSG00000055692	1.23155	-0.085283	0.991764	-1.33258	-1.70404	-1.60495
Cdca7l	ENSMUSG00000025980	-1.31744	0.255431	-0.544281	-1.99391	-2.07318	-2.26768
Cbfa2t3	ENSRNOG00000049426	0.751844	-0.351591	1.61271	2.45941	2.42612	1.87204
Wee2	ENSMUSG00000028445	0	0	0	0	0	0
1700003E16Rik	ENSMUSG00000032050	2.07113	2.62818	3.18873	3.2543	2.79141	3.07939
Synpo2	ENSMUSG00000025278	-3.16089	-0.513287	-2.3922	-2.50975	-2.1571	-2.30401
Lhx3	ENSRNOG00000004252	-3.22436	-0.309413	-0.331485	2.36198	2.42082	2.02878
Hk2	ENSRNOG00000031731	-1.3497	-0.539234	-0.966806	-2.5682	-2.8316	-1.01692
Gm49273	ENSRNOG00000061346	1.71766	1.87818	1.57613	2.15475	2.42729	2.03049
Rab9b	ENSRNOG00000014771	2.90273	-0.0104166	2.83889	4.57976	5.59627	5.2802
Cfap119	ENSMUSG00000003233	2.10948	0.539743	2.14442	2.58936	2.59617	2.44347
ENSRNOG00000069432	ENSRNOG00000014182	-0.99091	-1.83464	-1.95448	-1.73697	-2.57393	-1.73371
Angpt2	ENSMUSG00000027122	-4.20307	-0.694606	-5.01505	-3.42493	-3.42119	-3.71845
Mnd1	ENSRNOG00000014241	-1.60652	-0.0344702	-1.00197	-5.12366	-3.10175	-2.78418
Ttc41	ENSRNOG00000008372	2.22975	1.54805	2.77799	2.04816	1.80649	1.53186
St6galnac5	ENSMUSG00000030403	-1.60594	-1.01595	-1.95637	0.540897	0.865683	0.629191
Oasl2	ENSMUSG00000031432	0.193181	0.211796	0.27069	2.41765	2.45309	1.80934
Dek	ENSMUSG00000058070	-0.965982	0.831931	-0.253362	-1.88379	-2.02605	-2.11466
Nudt1	ENSMUSG00000021023	-0.931797	-0.151039	0.257445	-2.55511	-3.54061	-2.55511
Has2	ENSMUSG00000021111	-0.470008	0.0623472	-1.36121	-2.78308	-2.83342	-2.47919
Smim29	ENSMUSG00000005533	0.830647	0.108454	0.0994279	0	-3.17208	0
Lmo3	ENSMUSG00000054021	2.2354	2.3703	3.30716	5.69144	4.66624	4.58889
Spon2	ENSMUSG00000075704	0.264595	1.26069	1.625	2.93534	2.68886	3.40298
Pik3c2g	ENSMUSG00000001424	0	0	0	0	0	0
Ncan	ENSRNOG00000016143	-1.41384	0.556453	-0.686505	-5.03035	0	0
1700085D22Rik	ENSRNOG00000049985	2.52734	1.54531	2.127	2.3617	2.42812	2.00434
Ldlr	ENSMUSG00000041571	-5.28644	-2.36137	-3.45089	-0.894004	-0.917409	0.157093
Gm37305	ENSMUSG00000043943	2.86649	1.00808	1.87184	2.36645	2.70621	2.62357
Chadl	ENSRNOG00000046357	-2.15148	-1.73775	-1.11294	-4.65051	-3.63587	-1.83477
Irf7	ENSMUSG00000085915	-1.13104	0.580734	0.413277	2.17601	2.42826	2.40931
Icam2	ENSMUSG00000031962	-2.24566	-0.850051	-1.68696	-2.44119	-2.60592	-1.39913
Gm14819	ENSRNOG00000015257	3.42137	1.04454	3.74241	3.708	3.29948	3.61682
Tst	ENSMUSG00000097666	-2.93579	-1.4278	-1.46026	-2.33606	-2.64264	-1.95033
Lss	ENSRNOG00000008140	-2.11052	-0.846568	-1.40947	0	0	0
Gm5784	ENSRNOG00000010731	0	0.341691	1.70426	4.18641	4.83289	5.61572
Lrp4	ENSRNOG00000052549	-3.67502	-1.23233	-3.27909	-3.58835	-3.37742	-2.68623
2010004M13Rik	ENSMUSG00000027111	2.95324	1.5146	2.4496	2.36302	2.56586	2.13682
Olfm2	ENSMUSG00000034947	-1.35128	-1.55446	-1.73444	1.41061	1.67981	2.0182
D730003I15Rik	ENSRNOG00000001247	2.67472	2.29735	3.2478	3.03773	1.94631	2.52462
RT1-T24-3	ENSMUSG00000022217	-0.922573	1.01635	-0.735218	0	0	-5.51876
Mpzl3	ENSMUSG00000061911	2.3754	0.823677	1.80431	2.85401	2.78345	3.07666
Sod3	ENSMUSG00000039611	-0.18439	0.224787	0.0743056	-2.10106	0	-3.68602
Sohlh1	ENSMUSG00000043131	0	0	0	0	0	0
4930405N21Rik	ENSMUSG00000025993	0.889182	1.52785	1.7367	3.57358	3.76522	3.07912
Nid1	ENSMUSG00000019558	-3.84011	-0.500231	-3.2048	-3.59288	-3.21499	-2.87993
AABR07017250.1	ENSMUSG00000085133	-0.126468	1.75565	0.167633	0	0	0
Ung	ENSRNOG00000011700	-1.59888	-0.285277	-0.126297	-3.7753	-6.07396	-3.09211
Kif26a	ENSMUSG00000040046	-2.70021	-0.360631	-2.38951	-2.615	-2.55087	-2.363
Dnai2	ENSMUSG00000048895	1.56522	2.32975	3.22129	4.00437	3.8544	4.97875
Gm32857	ENSMUSG00000024712	2.93939	1.58496	4.54328	5.20748	5.76096	5.4486
Gm30539	ENSMUSG00000028555	0.674156	0.0787771	1.86204	2.75816	2.81339	2.8809
Gm10544	ENSRNOG00000000503	2.12145	1.40607	2.08771	2.93356	3.16642	2.52155
4921531C22Rik	ENSMUSG00000043384	2.03668	0.636691	1.69972	2.97809	2.55263	2.868
Tmem255a	ENSRNOG00000009772	1.54809	2.64513	1.39556	3.28505	3.54458	3.88949
Dyrk4	ENSRNOG00000011311	1.34112	0.320508	1.81391	2.65865	2.41693	2.47653
Kcnk6	ENSRNOG00000056889	-1.6102	-2.19256	-1.8352	0.891684	1.40082	2.05043
Zfp612	ENSMUSG00000038845	1.88088	0.0978473	1.83685	2.23857	2.48702	2.63401
Itgb7	ENSRNOG00000005890	0.466423	0.898792	1.45943	1.95597	2.54022	2.96799
Exoc3l2	ENSRNOG00000007923	-2.96623	-1.13821	-1.93027	-0.00711784	-0.127024	0.725918
5033425G24Rik	ENSMUSG00000093904	3.91938	4.16731	4.09207	3.26597	3.0156	3.27085
Plk2	ENSMUSG00000068882	-1.99749	-0.0396843	-1.83448	-3.37813	-2.95722	-2.34746
ENSRNOG00000067929	ENSMUSG00000035131	3.81931	2.27111	2.96845	3.1011	3.19688	3.43855
Gm43254	ENSRNOG00000007402	4.59376	1.91315	3.87678	4.53612	4.94251	5.04368
Lfng	ENSMUSG00000085433	-3.24117	-0.546782	-4.20443	-5.14909	-6.13366	-4.55897
AABR07035218.1	ENSRNOG00000011992	-1.40577	0.78274	-0.400275	-2.8213	-3.38663	-2.57379
Lmln	ENSRNOG00000060045	1.49784	0.303804	1.34128	2.22698	2.92334	2.54679
Baalc	ENSRNOG00000062809	-3.21415	-0.472533	-1.82058	0.429779	0.987066	1.6798
Morc4	ENSMUSG00000006457	-2.08188	-0.209307	-1.8659	-3.09757	-1.9328	-2.64773
2310074N15Rik	ENSMUSG00000035547	4.28218	3.1524	4.06703	3.11306	2.92352	3.42772
Etnk2	ENSRNOG00000011927	1.6385	0.0480943	1.91925	2.64904	2.85207	3.16133
Gm57450	ENSRNOG00000012457	4.17641	3.38226	3.9484	3.48194	2.68658	1.68294
A630072M18Rik	ENSMUSG00000074311	1.21425	1.93421	1.55625	2.53434	3.38029	2.8367
Pparg	ENSRNOG00000061230	-2.23965	-0.242203	-2.04056	-3.16389	-2.46138	-2.01555
Gm26801	ENSRNOG00000062276	0	0	0	0	0	0
Mexis	ENSMUSG00000027067	1.87894	0.99192	1.89509	3.25072	2.69796	3.68696
Wdfy4	ENSMUSG00000022283	0	0	0	0	0	0
Dusp26	ENSMUSG00000024429	0.0175299	-1.22063	1.70342	3.29163	4.12696	4.92755
Sec14l2	ENSMUSG00000113332	2.55181	0.843421	3.0451	4.23868	3.45357	3.86051
Gm9958	ENSMUSG00000020255	3.46647	1.84656	3.32903	2.85642	2.785	2.98619
H19	ENSMUSG00000022234	-3.94864	-1.30108	-2.24514	-2.09111	-4.29055	-4.29055
Gm41760	ENSMUSG00000038677	2.38666	1.6588	1.77018	2.33374	2.53127	2.79246
Wif1	ENSMUSG00000046806	-1.93606	-0.20221	-1.20221	3.04805	3.13518	2.07411
Racgap1	ENSRNOG00000001349	-1.81093	0.0140561	-0.906997	-1.6495	-2.26952	-2.26213
Pianp	ENSRNOG00000028556	0.444888	0.404863	2.40659	2.78105	2.41554	2.81573
Gm8206	ENSMUSG00000006675	0.364617	0.508723	0.253013	-2.26027	-3.26027	-1.07085
Inpp5j	ENSMUSG00000022098	0.6516	-0.224045	1.22314	2.2606	2.22663	3.33464
Nkain4	ENSMUSG00000007030	0	0	0	0	0	0
Gm3728	ENSMUSG00000025738	2.84873	3.40913	3.16407	3.3065	3.50031	2.79097
6030445D17Rik	ENSMUSG00000026994	1.93333	1.26147	2.04212	2.76872	2.69143	2.36101
Gm57385	ENSMUSG00000029428	2.81281	2.11441	2.04028	2.67426	2.69051	2.60052
Gchfr	ENSMUSG00000031010	-2.39693	-1.41125	-0.785595	-1.79308	-1.57579	-2.28189
Ptn	ENSMUSG00000037703	-1.5155	0.0740229	-1.5155	-2.13004	-1.88655	-1.64332
Cx3cl1	ENSMUSG00000051502	0.59274	1.16211	1.62344	3.91777	4.27154	4.67838
Col1a1	ENSRNOG00000001429	-1.22687	0.368513	2.90242	4.14968	3.96982	4.98259
Igfbpl1	ENSMUSG00000001240	-1.8603	1.29751	-1.8296	3.07476	3.80359	3.03256
Ret	ENSMUSG00000033016	-2.28601	-0.210229	-2.23733	-2.54294	-2.51564	-2.20771
Bambi	ENSMUSG00000004415	-2.5144	-1.12621	-1.9866	-3.57992	-3.56535	-3.16399
Sulf2	ENSMUSG00000025374	-2.91454	-0.612897	-1.84072	-1.9696	-1.97694	-1.7348
Galnt12	ENSMUSG00000026664	-3.20824	-0.451685	-2.91496	-2.38466	-2.69055	-2.47751
Btg2	ENSRNOG00000064381	-2.22545	-0.0929872	-1.55745	1.00069	0.777858	1.7861
Rfc3	ENSRNOG00000050647	-2.18577	0.0543719	-0.800346	-3.10279	-3.60444	-3.9605
Kcnq3	ENSRNOG00000000981	0.248571	0.317749	-0.101336	-3.74057	-3.74057	-1.42442
Gpr37l1	ENSRNOG00000017644	0	0	3.63126	5.26352	5.50227	6.14488
St18	ENSRNOG00000021638	0	0	0	0	0	0
Cidea	ENSRNOG00000053550	0	0.584963	0	3.49185	4.50434	4.85906
Cspg5	ENSMUSG00000043453	0.588084	-0.515317	0.625026	1.81107	2.87039	2.60719
Ccm2l	ENSRNOG00000004972	0.950554	1.20956	1.16863	3.03695	3.23456	3.03268
Gm20186	ENSRNOG00000001483	3.43031	1.46165	3.85281	3.26811	3.52252	3.25217
Icam5	ENSRNOG00000026542	-1.37299	0.294646	-0.259738	1.17729	1.94523	2.09951
Tmem88b	ENSMUSG00000016757	2.12766	1.44803	2.16233	2.67176	3.35866	3.07909
Rhobtb1	ENSRNOG00000033090	0.576388	1.19325	-0.482864	0	0	0
Sema7a	ENSMUSG00000022982	-2.21859	-0.380403	-1.27085	-2.31525	-1.81367	-1.822
Ccdc65	ENSMUSG00000026113	0	0	0	0	0	0
Epop	ENSMUSG00000029026	-1.4014	0.173184	-0.370703	1.76335	2.21679	2.63876
Gm19412	ENSMUSG00000028333	1.84312	-0.0843064	1.99179	3.0954	2.81122	2.71786
Crb1	ENSMUSG00000029772	1.81967	1.08746	2.12267	3.15704	3.81813	2.74093
Sik1	ENSMUSG00000039461	-0.783691	-0.214264	-0.662187	0	-5.71443	0
4833408A19Rik	ENSMUSG00000056215	2.26075	1.79765	1.74734	2.67945	2.74967	2.09693
Sema4f	ENSRNOG00000001126	0	0	0	0	0	0
Gp1bb	ENSMUSG00000043843	-1.89631	-2.47628	-1.56506	-0.297503	0.295705	1.04185
Dkk1	ENSRNOG00000037478	-2.9126	-0.127841	-2.63984	-2.98054	-3.25112	-3.52233
P4ha1	ENSMUSG00000023861	-0.540544	-0.253477	-0.427108	0	0	0
Gm57404	ENSMUSG00000020672	3.26232	1.70757	2.25579	2.41302	2.62423	2.33908
Slc24a3	ENSMUSG00000028949	0.711348	-0.0509009	-0.928695	2.11858	2.61039	2.79715
Pcdhb7	ENSRNOG00000010306	3.51802	0.934988	2.38972	3.47377	3.87181	3.42388
Cth	ENSMUSG00000025794	-0.582197	-0.770654	-1.46866	-1.8589	-2.36133	-2.01426
Mageb10-ps	ENSMUSG00000007891	1.57365	0.156336	2.40354	2.67402	2.58045	2.85899
4632404H12Rik	ENSMUSG00000097343	2.63528	0.801442	2.55272	2.57125	2.27119	2.60785
Gm26912	ENSRNOG00000019550	0.569366	0.569366	0	4.82716	4.85316	4.13327
Adgrb1	ENSMUSG00000073590	1.78467	0.744088	1.86257	2.2215	2.08302	2.75959
Syt3	ENSMUSG00000014496	1.26201	-1.29838	2.84103	4.02933	3.69124	4.25156
RT1-A1	ENSMUSG00000036181	-0.391856	0.305057	-0.540633	-1.45327	-2.7802	-1.36542
Fgfrl1	ENSMUSG00000021731	-3.28743	-0.314138	-2.80149	-3.57653	-3.67638	-2.9413
Cyfip2	ENSMUSG00000015305	2.52024	0.710083	3.12835	2.59058	2.66047	2.93896
Gbp9	ENSMUSG00000071076	0	0	0	0	0	0
Txnip	ENSRNOG00000005577	2.7972	2.26874	2.81206	0.383248	0.566954	0.843805
Wnt9a	ENSMUSG00000021144	3.7179	1.25059	3.28813	3.79095	4.24906	4.48804
Ets1	ENSMUSG00000017493	-1.67506	-0.161158	-0.729964	-2.34693	-2.01092	-1.54757
Chek2	ENSRNOG00000001706	-1.15666	0.201727	0.189795	-3.27034	-2.93914	-3.26261
Vsig10l	ENSRNOG00000051507	1.7953	0.395338	0.632289	1.95074	2.48056	2.31292
Gm28523	ENSMUSG00000056596	2.75748	2.16211	2.79505	3.37325	3.49445	3.58496
Sertad4	ENSRNOG00000059770	-1.21703	-0.220155	-1.18004	2.27496	2.02398	2.33743
Rcsd1	ENSMUSG00000037813	2.45567	0.6663	1.23729	3.15545	3.43541	2.45214
Plce1	ENSMUSG00000003814	1.70678	-0.20348	0.664167	2.93738	3.68016	3.4996
Por	ENSMUSG00000034610	-2.01861	-0.789513	-0.969788	-2.18462	-2.49051	-1.91282
Gm57366	ENSMUSG00000049090	0	0	0	0	0	0
Ece2	ENSRNOG00000003890	0.0896058	0.95906	0.680674	2.09967	2.56925	2.71737
Gnas	ENSRNOG00000018958	-0.33349	-2.66791	-0.302727	1.51416	2.08582	2.43058
Cbs	ENSMUSG00000004035	-0.878151	-0.912437	1.33868	-2.62345	-2.32419	-2.21462
Pnma8c	ENSMUSG00000023439	1.52632	-0.203539	1.71943	2.36876	2.47225	2.77284
Fgfrl1	ENSMUSG00000025352	-1.84172	-0.152162	-2.14046	-2.56523	-2.41662	-2.60091
L3mbtl4	ENSRNOG00000007743	3.17688	2.32819	3.21115	4.26107	3.69318	3.68589
Cecr2	ENSRNOG00000007753	2.65721	0.0331669	4.01668	5.31478	5.07632	5.57708
Pnma5	ENSMUSG00000032011	1.31855	1.58834	2.62987	4.70252	4.49658	4.822
Gm12592	ENSMUSG00000040712	1.85251	0.677811	1.03908	2.52102	2.53835	2.35979
Gm39244	ENSMUSG00000050994	3.20813	1.31701	3.02973	3.39326	2.97043	2.63962
Kifc1	ENSMUSG00000026470	-1.34988	1.37575	0.0518112	0	0	0
Gm56833	ENSRNOG00000001420	2.98727	2.74183	2.95143	3.20079	2.38897	3.13972
Caly	ENSMUSG00000022336	1.44951	-1.12423	1.82411	3.64106	3.76341	3.91385
Lbp	ENSMUSG00000031517	0.595788	0.305707	2.24153	2.41399	2.1458	2.64712
Gm6203	ENSMUSG00000032194	-1.26557	-0.422325	-0.373379	1.24332	2.16246	1.88896
Gm57421	ENSMUSG00000036820	2.33094	0.733485	1.91866	2.83051	3.76987	3.68403
Kcnip3	ENSMUSG00000040697	0.273761	0	0	3.40762	4.2141	4.14823
Rab13	ENSRNOG00000001258	-2.34869	-0.432923	-1.41009	-1.89169	-2.59314	-1.52301
Rasgef1a	ENSRNOG00000032208	0.135551	-0.87867	0.636584	1.99369	2.3684	2.74634
Lratd2	ENSRNOG00000000926	2.3626	0.494511	1.72435	-0.263333	-0.481098	-0.873399
Pdk2	ENSRNOG00000039234	1.23662	-0.548445	1.23191	2.26917	2.51369	2.08495
Pim1	ENSRNOG00000000177	-1.44763	1.55817	-0.50701	0	0	0
Rab40b	ENSRNOG00000009862	1.62102	-0.319239	1.44757	2.51554	2.93192	2.17858
Gm43173	ENSRNOG00000014479	2.32609	1.58236	1.94695	2.89539	2.27374	2.41813
ENSRNOG00000071219	ENSMUSG00000043259	2.58496	1.58496	1.61599	6.84604	5.94098	4.68345
Csn3	ENSMUSG00000074656	6.2223	5.87023	6.5486	6.27406	5.36394	5.31694
Gm10419	ENSMUSG00000031636	1.93221	0.433261	1.6141	2.34644	2.27021	2.18793
Pirt	ENSMUSG00000039519	-0.209953	-0.712694	-0.327076	1.44766	1.83491	2.00748
Baiap2l1	ENSMUSG00000033306	-0.500205	0.495891	-0.293494	-3.41688	-2.40223	0
Prtn3	ENSRNOG00000001314	1.10953	0.295456	1.14659	3.20046	2.30953	3.35435
Ldlrap1	ENSMUSG00000013236	-1.83977	-0.891252	-1.50785	-2.59952	-1.99305	-1.40166
Arhgap42	ENSMUSG00000034940	-0.74619	0.111129	-1.18588	-2.75359	-1.88724	-2.00716
Cxcr5	ENSRNOG00000021143	4.46469	3.29572	3.07841	3.40611	2.73775	3.33625
C11h3orf70	ENSMUSG00000046785	1.09686	1.35885	0.39486	2.56026	2.68598	2.95764
Efcc1	ENSMUSG00000028641	1.30743	0	2.3505	5.09908	7.51688	6.44791
Sec16b	ENSMUSG00000032403	-2.03048	-0.327275	-0.33949	-3.7941	-2.99961	-2.78394
Tdrd9	ENSMUSG00000025007	-1.02551	-0.875619	1.00917	1.7463	1.81309	2.29149
Car12	ENSMUSG00000040034	0.335381	-0.477704	1.11661	-2.46172	-2.8914	-1.18911
Ptprh	ENSMUSG00000024359	5.05009	3.59278	5.87518	5.37655	5.78079	6.59278
Gm57476	ENSRNOG00000004314	3.42334	4.0243	4.10579	3.0156	3.28057	3.49603
Cntnap4	ENSMUSG00000044770	3.24254	0.791654	3.22454	3.95857	3.90665	4.03464
Cdkn1a	ENSRNOG00000047896	-1.43745	1.46754	-0.318692	0	0	0
Cnn2	ENSMUSG00000039680	-3.61569	-1.31753	-1.73763	-0.679239	-1.09699	-0.774191
Larp6	ENSMUSG00000051243	3.18034	1.58496	4.79949	6.67795	6.15416	7.38614
Rgcc	ENSRNOG00000001353	-1.44854	0.0879709	-0.949076	-3.17425	-2.74708	-2.05727
Tcte2	ENSMUSG00000016319	2.15393	0.703504	1.93857	2.03216	2.48972	2.47498
Eln	ENSMUSG00000036202	-3.5658	-0.685271	-2.04615	-2.83793	-3.06256	-2.74182
BC025920	ENSRNOG00000028747	2.64184	1.91089	2.47484	1.89031	2.24147	1.64913
BC065397	ENSMUSG00000021079	1.90329	1.07466	1.29339	-1.43069	-0.528321	0.124932
Ccdc167	ENSMUSG00000047428	-2.38606	-0.0944243	0.0266351	0	0	0
Pdgfrl	ENSMUSG00000086021	-4.15011	-0.503141	-2.84781	-4.06495	-5.63165	-3.06036
Gm14288	ENSRNOG00000046204	2.45045	0.844902	1.75918	1.96864	2.51985	2.1526
Elapor1	ENSRNOG00000047960	2.05703	-0.460108	1.72512	2.8645	3.46689	3.4873
Gm5817	ENSMUSG00000031750	4.24236	2.30432	3.15999	3.33654	3.12181	3.62525
Dnaaf5	ENSMUSG00000072501	-0.14752	-0.719316	0.430417	-1.78006	-1.86897	-2.77167
Ptch2	ENSMUSG00000022305	-1.26199	-1.26199	0.452312	2.11628	3.01103	1.75893
Id3	ENSRNOG00000040281	-4.2273	-1.80506	-3.26865	-5.17578	-4.50061	-4.50904
Adss1	ENSRNOG00000006859	0.635844	0	2.50511	4.14002	4.0302	3.67286
Ybx2	ENSRNOG00000016064	-0.151118	1.03543	3.66317	4.39838	4.14085	4.50998
Fbln5	ENSRNOG00000007213	-0.761751	-0.389664	-2.47461	0	-4.26078	-4.26078
Card14	ENSMUSG00000056749	1.56522	-0.654966	2.38107	3.18431	3.20727	3.29814
Gm16270	ENSMUSG00000068079	4.17514	1.58496	4.87518	6.56622	6.15416	5.27085
1810010K12Rik	ENSMUSG00000051790	0	0	0	0	0	0
Pcdha3	ENSMUSG00000038608	2.1197	1.62965	1.76019	3.73941	4.3841	3.72105
Kcnn4	ENSMUSG00000029426	-2.70335	-0.381661	-1.92614	-2.98909	-3.42187	-2.72224
Myl4	ENSMUSG00000030806	1.37964	0.952612	1.58496	2.10525	2.15127	2.31898
S100a4	ENSMUSG00000000142	-3.22914	-0.729164	-1.93686	-2.89262	-3.15179	-2.90233
1700080G18Rik	ENSMUSG00000027408	3.79272	2.36974	3.82461	3.50642	3.50848	3.00977
9230112E08Rik	ENSMUSG00000041949	1.33723	-0.599806	1.22891	2.17968	2.32294	2.07034
Rgs4	ENSMUSG00000037656	-5.3675	-3.46452	-3.74777	0.827298	1.5635	2.024
Prr35	ENSMUSG00000062101	2.93613	1.8251	3.80756	3.071	2.93055	3.64749
4933421O10Rik	ENSMUSG00000034758	3.3201	0.992473	2.76048	2.85902	2.90172	3.16431
Ptgfr	ENSMUSG00000005881	-1.2726	-0.758144	-1.77275	-3.09829	-2.93687	-1.27338
Gm6112	ENSMUSG00000027133	3.73147	3.1524	4.38483	2.10579	2.11306	2.10579
Itga2	ENSRNOG00000022524	-2.84373	-0.931766	-2.18136	-2.88962	-3.01595	-1.59387
P2ry12	ENSMUSG00000040350	4.80317	1.85664	4.90038	5.97914	5.90494	5.23038
Rpl6-ps1	ENSMUSG00000049191	-0.869551	0.0077206	-0.816533	0	-2.36116	-3.48571
Gm49391	ENSMUSG00000045876	-5.39734	-0.642452	-3.26182	-5.53484	-4.15633	-2.59938
Pcdhb6	ENSMUSG00000107383	2.3149	0.111843	1.56414	2.49463	2.5553	2.26664
Il17re	ENSMUSG00000067071	3.76302	1.50967	3.87391	4.6182	4.63404	5.51663
2700029L08Rik	ENSMUSG00000004113	-0.727628	-1.74322	0.888032	2.93656	3.06749	2.75002
Gm49463	ENSMUSG00000030127	2.17316	0.58285	1.85733	2.38172	2.19407	2.12954
Gm37173	ENSRNOG00000001313	5.30219	3.5771	4.4451	5.59083	5.6025	4.85906
Gm16124	ENSMUSG00000002550	4.02622	0.984233	3.05952	4.14975	4.39828	4.19154
LOC108349532	ENSMUSG00000005580	-1.00579	0.444116	-0.787271	-3.30089	0	0
Snx22	ENSRNOG00000000598	1.85779	0.901395	2.08035	2.0389	2.45968	2.41564
Stk33	ENSRNOG00000011320	2.19417	1.60921	3.95498	4.39581	5.63896	5.56185
D830044D21Rik	ENSMUSG00000015461	-0.358894	-0.185652	0.13795	-2.27486	-3.84212	-1.64125
Arhgap9	ENSMUSG00000000278	3.75402	2.73306	3.87376	2.82177	2.50066	3.2679
ENSMUSG00000121610	ENSMUSG00000062098	2.37617	1.9244	2.70999	2.66759	2.48759	3.31523
Gm56554	ENSMUSG00000020265	3.20095	3.73736	3.81629	3.27572	3.69803	4.14621
Smad9	ENSMUSG00000020547	-2.60928	-2.12415	-1.35076	-0.939424	-0.953891	-1.29193
Il7	ENSMUSG00000020961	3.86226	2.21692	3.19518	4.2092	4.0608	5.16753
Gm40847	ENSMUSG00000028961	1.02333	0.57447	0.636309	3.84276	3.49881	4.74556
Gm14595	ENSMUSG00000100241	0	0	0	0	0	0
D130017N08Rik	ENSRNOG00000001044	3.99923	1.8883	3.2569	2.69211	2.77427	2.42248
Gm57475	ENSRNOG00000001073	2.77148	-0.0175726	1.94209	3.65735	3.39082	3.56827
ENSMUSG00000121760	ENSMUSG00000029521	1.37299	-1.22239	1.99214	3.45494	4.42835	4.26597
Snhg10	ENSRNOG00000011024	3.05564	2.40995	2.63765	2.2236	2.43143	1.24413
Filip1l	ENSMUSG00000064210	-0.00173505	0.736272	0.909662	2.25412	2.16065	2.75643
Rfc5	ENSMUSG00000078317	-1.36676	0.69153	-0.102843	-2.88837	-3.81134	-3.2339
LOC102548389	ENSRNOG00000019908	-0.354611	-0.456149	0.497271	-2.988	-1.55891	-1.4896
Drd4	ENSRNOG00000037508	-0.899266	-0.225394	-0.188027	1.81504	2.1265	2.78456
Gm35340	ENSRNOG00000057315	-3.75146	-1.32261	-2.29203	0.508104	1.23285	0.940419
Pnoc	ENSMUSG00000015961	-3.07065	-1.17253	-4.4146	-4.36016	0	0
Ppfia4	ENSMUSG00000020326	0	0	1.92826	4.44369	5.03063	5.8008
Plcd4	ENSRNOG00000006995	2.14032	2.1368	3.49564	3.44668	3.50387	4.21573
Scn7a	ENSMUSG00000032652	-0.430304	-0.430304	1.14439	3.69635	4.08657	4.26303
Tyms	ENSRNOG00000008706	-2.32355	-0.0685571	-1.46165	-2.23521	-2.36577	-2.18756
D430040D24Rik	ENSMUSG00000026667	2.29396	0.473208	2.28675	2.33529	2.52853	2.90683
Camkk2	ENSMUSG00000032589	-0.873015	0.0851645	-0.255613	-1.43213	-3.29058	-2.10526
Plxnb3	ENSRNOG00000017494	-4.10616	-2.18123	-3.07252	-2.07919	-2.74132	-2.6492
Catspere2	ENSRNOG00000018225	0.584963	2.52484	3.70834	5.0879	4.44599	4.64091
Gm36839	ENSMUSG00000024220	2.86533	2.57827	2.51424	2.76867	2.04924	3.19202
Itgb5	ENSMUSG00000051515	2.04497	0.45654	2.05342	2.46203	2.39171	2.9377
Col25a1	ENSMUSG00000061859	-3.73746	-0.157261	-2.91895	-3.16781	-3.82145	-3.73094
Itgb3	ENSRNOG00000001402	2.82375	2.68594	3.86146	3.15056	3.05485	3.26754
Tmem53	ENSRNOG00000006877	2.27238	-0.0416536	2.17511	3.02457	3.9402	3.4332
Id1	ENSRNOG00000014604	-1.83252	0.0381705	-1.78576	-3.02916	-2.90006	-2.69855
Pcp4	ENSRNOG00000037720	-0.221772	-0.403746	1.49386	-2.20381	-1.83847	-1.47561
Shank1	ENSMUSG00000050390	1.27815	-1.47355	2.87582	4.01809	3.95116	4.44144
Tc2n	ENSMUSG00000031865	-0.486535	0.346704	-1.05582	-1.98516	-2.8967	-3.1851
A730063M14Rik	ENSMUSG00000034187	2.80857	1.30562	2.29391	1.73995	1.66184	1.65711
Pth1r	ENSMUSG00000090071	1.8212	0.974327	2.25513	2.56883	2.09732	2.68641
Gm13373	ENSRNOG00000008911	-4.50497	-1.48208	-2.89231	0.853405	1.22264	0.607444
Clec11a	ENSRNOG00000021440	1.87952	0.415472	2.74052	3.11862	2.84292	3.18491
Gata5os	ENSMUSG00000027597	0.588867	0	0.946229	3.48165	2.77687	3.07429
Mageb4	ENSMUSG00000103464	1.22574	-0.656524	2.09005	2.46212	2.75015	2.90971
Apba1	ENSMUSG00000028876	0.127659	0.751096	0.886297	2.21099	3.18312	2.80817
A330074K22Rik	ENSMUSG00000021486	-0.422014	-1.71232	0.185943	1.54668	1.23897	1.59448
Igtp	ENSMUSG00000038014	2.86639	1.03026	3.59147	4.32834	3.84439	4.06227
Tmem71	ENSMUSG00000045636	0	0	0	0	0	0
Adamts7	ENSMUSG00000018752	-0.265811	0.0477531	0.0710498	2.16142	2.31358	3.33539
Pcdhb14	ENSMUSG00000075232	1.29783	1.3772	1.68791	2.21291	2.40164	2.47103
Gm9856	ENSMUSG00000033047	2.75181	1.66906	1.99862	2.11165	2.64981	2.50348
Clba1	ENSMUSG00000061451	1.25258	-0.420255	2.08501	3.133	2.65981	2.65113
K230015D01Rik	ENSRNOG00000017777	3.86808	1.9386	2.81497	3.18616	3.87902	4.54318
Synpo	ENSMUSG00000042772	1.0659	0.802511	2.82795	2.40937	2.50832	3.07405
2010320M18Rik	ENSMUSG00000050505	2.41808	0.632897	2.06551	2.44608	2.0547	2.31166
Rgs5	ENSRNOG00000013343	-0.937173	0.763267	3.09124	4.3825	4.47972	5.69483
Gm16299	ENSRNOG00000023601	2.42286	1.41895	1.78022	3.03103	3.5692	3.21678
B930046K06Rik	ENSMUSG00000035109	3.86139	2.58236	3.20931	3.40933	2.56398	3.18375
Gm44773	ENSRNOG00000001410	-1.69829	-1.42764	-3.67557	0	-3.61667	0
Slc18a1	ENSRNOG00000012952	2.31391	0.0052519	3.20732	4.614	3.58698	4.24937
Ttc28	ENSMUSG00000037259	1.19089	-0.0990811	0.349493	-2.2602	-2.01951	-2.49442
Pcdhb13	ENSRNOG00000010189	2.1535	0.870504	1.62523	2.39853	3.23425	2.65146
Tagln3	ENSRNOG00000066953	0	-0.664816	0.635844	3.1822	4.70555	3.31971
Gm26728	ENSRNOG00000009963	2.18569	0	0	3.5366	4.28174	4.32034
Fbln1	ENSMUSG00000001020	-3.5023	-0.402324	-2.29561	-2.59578	-2.8282	-2.27377
ENSRNOG00000065338	ENSMUSG00000038860	1.67191	1.4901	1.42809	2.88753	3.4029	3.42565
Myh14	ENSRNOG00000000974	-1.83088	-2.36754	0.768372	1.6881	1.09167	1.66323
Gem	ENSMUSG00000044148	-2.10264	-0.763465	-1.59441	-2.35332	-2.6319	-0.664524
Gm9996	ENSMUSG00000026904	4.06422	2.15943	2.96227	4.00684	4.6025	4.14621
Capg	ENSRNOG00000021215	-5.02564	-1.41206	-1.98292	-2.88373	-3.51662	-1.61364
Ano4	ENSMUSG00000031320	2.92104	1.24257	3.01075	2.91297	3.41393	3.97146
Lmo2	ENSMUSG00000031872	0	0	0	0	0	0
Magi2	ENSMUSG00000103170	1.5143	0.893251	1.84007	2.41356	2.76503	2.99244
Kif1a	ENSRNOG00000003029	1.11012	0.682552	2.11116	2.11219	3.04392	2.96853
Txnrd3	ENSMUSG00000029291	2.43851	1.26382	1.47443	3.15946	3.12436	3.71862
Adgrg2	ENSMUSG00000037887	-3.78663	-1.11432	-2.07183	-1.98081	-2.11282	-1.5365
Fzd2	ENSRNOG00000024929	3.12007	0.807993	3.55753	3.48459	3.52647	3.65985
9330160F10Rik	ENSMUSG00000117171	2.12766	0.448027	1.74856	2.67176	2.92943	2.68109
Gm33167	ENSMUSG00000020758	0.475085	-0.112475	-1.074	2.29425	3.11853	1.88753
Zcchc24	ENSMUSG00000006362	-2.16006	-0.45562	-1.24525	-1.76385	-2.48586	-1.64879
Prrt1	ENSMUSG00000034255	3.82248	1.03889	5.35928	6.27892	6.28692	6.6611
1110006O24Rik	ENSRNOG00000051151	3.16644	0.86589	2.42578	3.21903	2.9055	3.01107
Zbtb42	ENSRNOG00000018063	0.759102	-0.331303	1.18293	2.76975	2.07803	2.3301
Otop1	ENSRNOG00000032813	0.5083	0.245584	1.44572	2.01146	2.56942	3.2969
Psg16	ENSRNOG00000052289	2.18488	1.14829	2.19124	3.00402	3.09389	3.96558
Mfsd2a	ENSMUSG00000024583	-0.405995	-0.634633	0.345674	-2.86609	-3.26409	-1.91974
Cldn23	ENSRNOG00000014625	1.31417	0.303011	0.126912	2.39731	2.46395	3.40464
Arg2	ENSMUSG00000036371	-1.41895	-0.418953	1.79895	3.26206	2.49835	3.5413
Gm57273	ENSMUSG00000048007	2.7813	1.49902	2.70658	2.26195	1.91452	2.26846
Egr1	ENSRNOG00000003889	0.549936	-1.21359	-0.53508	1.34894	1.89861	3.14992
Chrna4	ENSMUSG00000025290	3.06637	0	1.07306	5.21375	4.46665	5.88471
Egr2	ENSRNOG00000001336	-1.15252	0.842279	-0.701607	0	0	0
Gm48069	ENSRNOG00000003595	3.29856	2.24271	2.36452	2.08961	2.27535	1.41959
Ssxb16	ENSRNOG00000042962	-0.572846	-1.58844	1.36778	2.50913	2.38085	3.269
9330020H09Rik	ENSRNOG00000009992	2.48116	0.770665	2.04304	2.30865	2.72498	2.40716
Saxo4	ENSRNOG00000011535	2.44898	1.8008	4.60156	4.46722	3.87992	4.42146
Gm45867	ENSRNOG00000018516	-0.627013	-2.22239	-0.176099	1.87243	2.21115	2.68659
Aspdh	ENSMUSG00000062931	2.08983	0.489459	1.37592	2.34928	2.59147	2.36139
Chl1	ENSMUSG00000036299	0	0	0	0	0	0
8430432A02Rik	ENSMUSG00000030189	2.82073	3.16644	2.63126	3.68101	3.10943	3.42481
Cacna1s	ENSMUSG00000079669	4.6857	3.30743	4.72129	3.07039	2.67485	3.54049
Isg15	ENSRNOG00000032825	0.152716	1.50434	2.35602	3.08981	2.79365	3.91684
Cish	ENSRNOG00000047957	-3.50711	-3.50711	-2.46081	-0.604402	-1.07647	-0.0822999
Dsel	ENSMUSG00000001774	0.361083	0	1.13304	2.76796	3.23744	3.75414
Gm44502	ENSMUSG00000034587	0.687648	0.913498	1.66097	1.80499	2.69807	2.48901
Nxph4	ENSRNOG00000000831	-1.14363	-0.890562	-0.577983	1.49399	1.44843	1.43096
Pmf1	ENSMUSG00000036306	-1.62578	0.583606	-0.911515	-2.20282	-2.86414	-2.94107
LOC102556082	ENSRNOG00000010358	0.381508	0.332805	2.87376	4.02847	3.3845	3.40009
Gm50423	ENSRNOG00000049349	-2.82716	-2.85853	-2.1964	-1.152	-1.7297	-1.73697
Gm3625	ENSMUSG00000042751	3.5893	1.41547	1.62609	3.96347	3.32886	3.9048
Pcdhb19	ENSMUSG00000025227	0.773052	-0.326087	1.24793	1.93633	2.15295	2.07682
Gm53023	ENSMUSG00000045281	1.61599	0.563901	1.0614	2.43063	3.50711	3.42626
Amigo3	ENSMUSG00000085586	1.51708	0.166508	1.37656	2.17819	1.77474	2.64466
Rtkn2	ENSRNOG00000001003	-1.49372	1.90178	-0.152408	0	0	0
Zap70	ENSRNOG00000014575	3.15381	0	5.7761	6.50779	5.9331	6.49825
Arhgef9	ENSRNOG00000001331	-0.0241089	0.141901	-0.0942424	-1.11453	-2.36536	-2.35245
Kif6	ENSRNOG00000010267	-0.956077	-0.139303	-1.74678	-1.87706	-2.00288	-1.77901
Ccdc187	ENSRNOG00000028837	0.242681	-1.74946	1.97728	2.73681	3.22084	3.63687
Septin4	ENSMUSG00000036249	1.90997	0.0895754	1.59349	2.47383	2.60957	2.92829
Ksr1	ENSMUSG00000072676	2.55085	0.569519	3.03923	2.85228	2.79062	2.69383
Slc35f3	ENSMUSG00000025739	1.43115	0.70069	2.36214	2.55668	2.3154	2.14164
Gm13524	ENSMUSG00000041781	2.03382	0	2.06436	4.11446	4.64301	3.81111
Ptgds	ENSMUSG00000059742	0	-0.652396	1.15345	2.40312	3.09741	3.30553
Kcng4	ENSRNOG00000001889	5.54622	0.584963	5.21242	7.01669	6.73868	7.00794
A930007A09Rik	ENSMUSG00000026319	1.96036	0.305643	1.62489	2.90763	3.55756	3.11809
Napsa	ENSMUSG00000035493	0	0	0	0	0	0
Icam5	ENSRNOG00000063919	-0.518938	-0.382003	0.283949	1.28931	2.49117	2.25411
Dusp4	ENSMUSG00000020021	-1.94002	-0.191049	-2.44747	-2.32884	-2.05276	-1.64894
Reln	ENSMUSG00000032394	-0.42687	0.29611	0.0670185	-2.20399	-2.18665	-3.51433
Gm8098	ENSMUSG00000014907	1.96786	1.08062	0.54195	2.54574	2.81523	2.96857
Cchcr1	ENSMUSG00000028885	-1.33834	1.63419	-0.80258	0	0	0
Ajuba	ENSMUSG00000029420	2.49235	2.00373	3.26397	3.86441	3.9467	3.41457
Gm15608	ENSMUSG00000061315	2.33849	0.947748	1.83991	2.68049	2.59653	2.18597
Fbxl18	ENSMUSG00000025403	-0.0601403	0.0607774	0.469938	-1.6296	-1.83249	0
Pdzrn3	ENSMUSG00000039016	-1.55207	-0.583632	-1.5161	-2.73047	-1.8646	-1.23561
Hpcal4	ENSMUSG00000121769	-2.20952	-0.793549	-0.950229	0.589803	0.397081	1.44565
Vmn1r4	ENSMUSG00000006442	5.2817	2.90689	4.74416	4.67807	4.06178	4.38543
Gm33293	ENSMUSG00000017737	2.02035	1.60549	1.39395	2.42971	2.89026	1.75045
LOC100364191	ENSRNOG00000000913	2.51893	-0.0697511	2.80614	3.45904	3.68762	4.20819
Lrrc10b	ENSRNOG00000000302	4.17187	2.16472	5.96197	6.1626	5.64136	6.16243
Pkdrej	ENSMUSG00000020432	3.12287	1.29388	3.40642	3.79311	3.78079	3.67692
Lhfpl1	ENSRNOG00000021410	-2.52032	-2.11548	-1.09768	0.513983	1.47289	1.33087
A630052C17Rik	ENSMUSG00000029777	2.64559	0.571733	2.15168	2.30526	2.40175	2.23513
Sohlh1	ENSMUSG00000057335	4.18034	2.58496	5.71961	6.63505	5.7825	6.07821
Cemip	ENSRNOG00000013072	1	1	3.49985	4.35315	5.8895	6.13507
Tjp3	ENSMUSG00000030768	-3.12071	-1.60686	-1.63307	-0.175575	-0.442716	0.509972
Pcdhb8	ENSRNOG00000012873	1.85215	0.256775	2.47131	4.30402	3.88803	4.35801
Slc7a11	ENSRNOG00000030314	-1.23012	-0.484052	-1.21304	-2.31947	-2.98172	-1.9123
Crabp1	ENSMUSG00000047617	-1.59192	-1.52452	-0.368627	-3.73697	-2.26748	-2.73697
Gsg1l	ENSRNOG00000004401	2.59278	2.18034	7.01995	7.20031	7.46255	7.95261
Lrrc15	ENSRNOG00000030712	0.852155	1.26459	0.882961	2.93289	3.06637	3.16576
Anxa2	ENSRNOG00000043077	-3.06742	-0.577655	-2.21445	-2.49049	-2.06582	-1.76957
Ntrk1	ENSRNOG00000045647	1.87142	0.281252	2.12937	2.05518	2.36166	2.24418
Gm27196	ENSRNOG00000065509	0.600559	1.16993	0.631256	3.13822	4.15416	3.14621
Tmem178a	ENSMUSG00000045128	-0.0708835	1.58331	0.551642	1.95228	2.65331	2.75708
Pex5l	ENSMUSG00000100755	0	0	0	0	0	0
Gm26793	ENSMUSG00000020948	0	0	0	0	0	0
Pcnx2	ENSMUSG00000030505	4.12943	2.0026	3.73684	3.17339	3.19061	3.34313
Gm47078	ENSMUSG00000019998	2.92316	0.764259	2.75248	2.58368	2.8421	2.44724
Gm37397	ENSMUSG00000022471	3.51919	1.30528	3.51143	3.06785	3.95057	4.0417
Rapgef5	ENSMUSG00000073374	-1.34078	0.177156	-1.60635	-2.07506	-1.74466	-1.62343
Slc7a4	ENSMUSG00000021361	2.00159	-1.81693	2.98588	4.23987	4.48268	4.83594
Cfap276	ENSRNOG00000004471	2.80303	1.12607	3.17567	0	-1.40642	-0.0708213
C78859	ENSRNOG00000022309	1.91865	0.334984	2.27629	2.50578	3.39044	3.69463
4930423K06Rik	ENSMUSG00000056131	3.20945	0.643409	2.39125	3.1224	2.97123	2.89942
Parp14	ENSMUSG00000120382	2.17514	1.18034	3.08654	3.583	3.27815	4.00684
Shank3	ENSMUSG00000044258	2.5054	0.226533	1.84904	2.71819	2.56155	2.60419
Dnajc12	ENSMUSG00000031486	1.61037	0.183806	2.41237	2.98689	2.3463	2.38362
Zfp640	ENSMUSG00000021484	0	0	0	0	0	0
Cfap77	ENSMUSG00000032417	0	0	0	0	0	0
Skor1	ENSRNOG00000003538	2.65762	0.774624	3.04114	3.81712	4.29909	4.00037
Ntn4	ENSRNOG00000028449	0	3.58496	3.63126	5.67979	5.39679	5.27085
9430064I24Rik	ENSMUSG00000068749	0.494292	0.298301	0.33795	2.03839	2.84402	2.6318
Dpp6	ENSMUSG00000037166	2.66523	0.876425	2.31112	-2.25873	-1.2332	0
4930426L09Rik	ENSRNOG00000025244	3.41939	1.44383	2.3602	3.07831	2.77372	3.65744
Erbb3	ENSMUSG00000026442	-2.57687	-3.17225	-2.11838	-2.07376	-1.73002	-1.47664
Agtr2	ENSMUSG00000121777	3.95235	-0.557293	3.88433	4.8866	6.2584	5.68794
ENSRNOG00000064711	ENSMUSG00000017639	3.46132	2.58496	2.84409	2.54536	1.42542	2.68067
Adam11	ENSRNOG00000000858	1.83972	-1.0894	4.75454	5.81221	5.77826	6.72807
Ccdc184	ENSRNOG00000050570	4.91315	0	5.21369	6.31997	6.78164	7.24007
Gm38250	ENSMUSG00000030057	3.55821	1.70433	2.16839	3.41648	3.36909	4.12467
Bhlha15	ENSMUSG00000032890	-1.5441	-1.74009	-3.50562	-0.875807	-1.44248	-0.866026
ENSRNOG00000068394	ENSMUSG00000008475	0.168652	-0.680184	0.480963	-2.44658	-2.43197	-1.53359
Gm10323	ENSMUSG00000016018	2.15319	0.889442	3.84515	3.76855	3.66452	3.35042
Gm30015	ENSMUSG00000006289	4.76741	2.57787	4.55097	4.12928	3.89838	4.60777
Cacna2d2	ENSMUSG00000021494	4.17855	0	3.45471	6.82961	6.16603	6.96711
Edn2	ENSMUSG00000096210	-2.40854	-1.19656	-1.95762	-2.3278	-3.88362	-1.90543
Mpp4	ENSMUSG00000106044	1.34122	-0.28833	1.37838	2.39861	2.60164	2.36918
Adamts13	ENSMUSG00000031379	1.94218	0.857128	2.23966	2.11199	2.64485	2.13563
Apoc4	ENSMUSG00000033597	0	0	0	0	0	0
ENSRNOG00000069845	ENSMUSG00000119981	3.61012	1.58301	3.17771	3.42676	2.54638	3.5874
Atp1b2	ENSMUSG00000039910	-0.660745	0.790217	1.41737	2.08151	2.3238	2.18029
Npas1	ENSRNOG00000054625	-0.760708	0.662242	0.0929198	-2.30367	-3.71695	-1.29839
Clec14a	ENSMUSG00000037737	-1.73541	-0.73931	-2.11704	-2.06711	-2.63743	-2.63743
Tcf7l1	ENSMUSG00000041141	3.52515	1.32297	4.84517	5.1092	4.96207	5.36224
1110025M09Rik	ENSMUSG00000055430	4.26923	2.31564	3.51536	3.80287	3.43354	4.80399
Gm37607	ENSMUSG00000028671	3.52684	1.6424	3.57811	3.06508	2.88591	2.6197
LOC100363469	ENSRNOG00000064195	-1.39072	-0.772673	-2.06563	-2.76923	-2.72193	-3.34393
Slc6a4	ENSMUSG00000040009	3.29567	1.91475	2.43558	3.48712	4.08746	3.27139
Nlrp12	ENSMUSG00000053334	0.260032	-1.11548	0.244925	2.77442	2.30443	3.6849
Sall1	ENSRNOG00000059840	-1.28179	0.365167	-0.65042	-2.16589	-2.42305	-1.77278
Calml3	ENSRNOG00000045920	0	0	0	0	0	0
Bco1	ENSRNOG00000011463	4.49285	2.02813	4.77741	4.77666	4.39428	5.17251
1700030J22Rik	ENSRNOG00000000512	1.89519	0.336721	1.53695	1.76512	2.38195	2.51971
Rgs3	ENSRNOG00000004904	-1.45663	-0.66203	0.62772	-1.84347	-2.16369	-1.53146
Lst1	ENSMUSG00000021900	1.38254	0.569138	0.0963845	3.12913	2.12553	3.42712
Hlx	ENSMUSG00000087412	-0.349406	-0.000325996	-0.498919	-1.58725	-2.57263	-2.90477
ENSRNOG00000063806	ENSMUSG00000024593	0	0	0	0	0	0
Aifm3	ENSMUSG00000057777	1.94814	0	1.15145	4.36612	4.04038	3.56556
Bgn	ENSMUSG00000024462	-2.87926	-0.564734	-1.32385	-2.24773	-2.33549	-1.55906
Gm56773	ENSMUSG00000080242	3.06422	2.58104	3.4451	2.27085	1.28057	2.49603
Pcdhga9	ENSMUSG00000034520	0	-0.781576	-2.44305	0.200427	1.01638	1.28895
Gm57009	ENSRNOG00000000561	2.69711	1.20477	1.9241	2.78031	2.4489	2.50462
Cdkl2	ENSMUSG00000023074	1.88719	1.0396	1.26773	2.48161	2.73552	1.99874
A830082N09Rik	ENSMUSG00000023827	-0.295456	-0.00396345	1.04193	1.84392	2.12095	2.74466
Gm14966	ENSRNOG00000000546	2.63526	1.9997	2.80718	2.22583	1.63235	0.680478
Dact1	ENSMUSG00000044216	-1.28887	-0.266115	-2.38451	-2.78623	-2.30821	-2.16881
1700095J03Rik	ENSRNOG00000020249	0	0	0	0	0	0
Atosb	ENSRNOG00000007400	1.3841	-0.368184	1.11492	1.96225	2.2735	2.16562
Lyz2	ENSRNOG00000017087	0	0	0	0	0	0
Galr3	ENSRNOG00000029682	-1.24784	-1.88361	0.885573	1.72508	2.40894	2.19654
Cpne7	ENSRNOG00000053122	-2.81992	-0.640212	-2.91107	1.03705	1.05321	1.38555
Trip13	ENSMUSG00000060244	-2.74632	0.0801062	-1.45058	-2.75707	-3.21773	-2.8143
Vgf	ENSMUSG00000074212	-1.4308	0.122882	-0.417317	-1.98626	-2.49576	-1.04496
Frg2f1	ENSRNOG00000006410	2.12615	0.730732	2.29121	2.33809	2.45448	2.5069
6230426M11Rik	ENSMUSG00000115810	3.68638	2.05236	3.49603	2.83223	2.96106	3.06815
Sptbn5	ENSMUSG00000031403	0.577143	0	0.623437	2.83822	3.38674	4.20079
Serpinb8	ENSRNOG00000001059	-0.45731	0.118383	1.6176	2.85176	1.83878	2.36337
Gm49741	ENSRNOG00000023520	4.06843	1.15943	2.96528	4.01123	3.94557	4.08099
Gm27030	ENSMUSG00000027254	1.88922	1.55965	2.33939	3.08155	2.8375	3.16993
A230107N01Rik	ENSRNOG00000014525	2.83432	2.91232	2.63512	2.46437	2.55748	2.52947
ENSMUSG00000121625	ENSMUSG00000006333	2.45744	1.23219	3.18497	2.79636	2.17928	2.71648
Bche	ENSMUSG00000017057	1.11669	1.66652	1.50309	2.71727	2.23018	1.58736
Lrp8os3	ENSMUSG00000046694	0.907668	0.158212	1.94147	2.91542	2.77079	2.58107
Kcnj9	ENSMUSG00000028093	1.88056	-0.736966	3.91556	4.19539	4.65864	5.144
Gm16701	ENSMUSG00000033594	3.65069	1.58088	3.97274	3.05792	3.25392	3.84414
Rasgef1c	ENSRNOG00000061058	0	0	0	0	0	0
Tgfbr3l	ENSRNOG00000013147	0.538453	0.900109	1.82628	2.38119	2.42742	2.68768
Gm9910	ENSMUSG00000038665	5.8444	3.16993	5.43861	6.67979	6.21875	4.85582
Wdr93	ENSRNOG00000010793	3.91523	1.58496	4.04439	4.09299	4.96729	5.38633
AC131360.2	ENSRNOG00000029071	1.49237	-0.837895	1.70822	2.95596	2.68658	3.96385
Spata33	ENSMUSG00000026755	2.0882	3.44338	3.33193	4.20436	3.71293	2.95864
Npnt	ENSMUSG00000043621	-2.37683	-0.176723	-2.23071	-2.41283	-2.35813	-2.40824
Gm17690	ENSMUSG00000060708	3.59803	1.0153	2.52254	3.23395	3.01564	3.05831
5031425E22Rik	ENSRNOG00000018276	2.42956	0.89245	2.16993	2.68776	2.30011	2.11114
Gm16793	ENSRNOG00000018564	2.6483	0.210988	1.93613	3.20878	2.75413	3.11749
Ankmy1	ENSRNOG00000070948	0.378111	0	1.63109	3.31671	3.19744	3.39455
Tmem54	ENSMUSG00000002006	-3.22409	-1.23908	-2.18296	-1.02142	-2.40825	-2.01884
Ptprm	ENSRNOG00000023085	0	0	0	0	0	0
Lfng	ENSMUSG00000029447	-2.37014	-0.129578	-1.36792	-1.87104	-2.61348	-1.62197
Lef1os1	ENSMUSG00000024065	1.97333	0.203565	0.828648	1.9248	2.94225	2.50342
Id1	ENSRNOG00000001138	-2.05587	-0.112642	-2.27572	-3.0732	-3.0962	-2.78591
Eya1	ENSMUSG00000055003	0.622484	0.782577	1.38532	2.36227	2.04719	2.7571
Gm39283	ENSMUSG00000039234	5.23882	3.58104	6.43753	1.67611	0.705257	1.69076
Arhgap18	ENSRNOG00000045621	-2.1804	-0.161674	-0.527583	-2.3347	-3.10551	-1.57295
Apol9b	ENSMUSG00000075289	0	0	6.01427	7.30544	6.41093	8.55651
Gm16386	ENSMUSG00000020447	2.17832	0.582554	2.26799	2.59097	2.36648	2.04909
D430040L24Rik	ENSMUSG00000044667	1.95505	0.763711	2.47981	2.14713	2.06807	2.95077
Tap1	ENSMUSG00000053024	3.13232	1.68993	3.52109	2.66088	2.05404	2.70822
4930448E22Rik	ENSMUSG00000062825	2.13609	2.33227	1.33227	2.62757	2.78494	2.53032
Gpr156	ENSRNOG00000008465	-1.11042	0.288125	0.360882	2.17498	2.35347	2.23104
Ccnb1ip1	ENSRNOG00000065003	-1.46055	-1.01501	-0.306701	-2.91588	-4.48961	-1.91588
Depdc1b	ENSMUSG00000028015	-2.59415	-0.107328	-1.13171	-2.02029	-2.90555	-2.16829
Elapor1	ENSMUSG00000032120	3.41767	1.82232	3.95555	4.0887	3.74903	5.42283
Gm56696	ENSMUSG00000118012	3.09262	1.8375	3.31879	2.82694	3.54522	3.89049
Gm54266	ENSRNOG00000004423	3.47608	1.37808	2.35831	3.08028	2.88806	3.02703
Irgm2	ENSRNOG00000018783	2.76291	0.259133	2.55155	3.00416	2.70803	2.90855
Ndst4	ENSMUSG00000079845	8.05475	6.55272	6.25393	5.68479	4.67862	1.2718
Otoa	ENSMUSG00000001552	-5.99466	-1.66228	-4.23428	-0.601512	-1.8807	-0.295905
Sbsn	ENSMUSG00000037772	1.21742	-0.0316316	1.68241	2.18185	2.32817	3.11039
Gipc3	ENSRNOG00000064742	1.2101	0.733882	2.45987	2.81058	2.50125	1.98172
C2cd4b	ENSMUSG00000029430	-1.85123	0.150151	-2.25954	-3.53114	-3.83478	-2.8586
Tlr12	ENSMUSG00000040563	-2.43032	-0.0691321	-1.46138	-2.3451	-2.61754	-1.79645
Pcdhgb7	ENSMUSG00000043017	0	-0.596088	0	0	0	-3.3569
A430108G06Rik	ENSRNOG00000000661	2.30319	0.49976	2.49976	2.72763	2.90482	3.26174
Gm57374	ENSRNOG00000054626	4.17774	4.39456	3.43644	2.26107	3.50019	3.27085
Vdr	ENSMUSG00000037712	3.18034	1.58496	3.95014	5.92404	5.27815	7.17774
Cst12	ENSMUSG00000046546	0	0	0	0	0	0
Gm56959	ENSRNOG00000022698	1.10755	1.09506	1.99104	2.19209	3.0537	2.9621
Gm10752	ENSRNOG00000049943	4.17512	2.31984	3.04108	3.08961	2.56398	3.48942
Gm9905	ENSMUSG00000041696	4.35435	2.06413	3.88803	3.59895	3.68886	3.16576
S100a14	ENSMUSG00000042804	-1.77669	-1.53456	-0.134301	-3.0237	0	0
Pth1r	ENSRNOG00000011063	2.59	2.86388	1.90082	3.67539	3.47766	3.41944
Gm56577	ENSMUSG00000021245	0.0886559	1.44113	0.866485	-1.23279	-0.991038	-1.3668
A830011K09Rik	ENSMUSG00000026167	2.60023	0	3.97289	7.00765	5.35455	5.21773
Bhlhe40	ENSMUSG00000027195	-2.32014	-0.516136	-0.787938	-2.37059	-2.1928	-1.23971
Kcna4	ENSMUSG00000028773	2.98237	1.12076	2.88133	2.37808	2.17774	1.75737
Efcab10	ENSMUSG00000053647	-2.08284	-1.7146	-0.467505	-2.00322	-3.57854	-2.59304
Plch2	ENSRNOG00000024482	0.24494	-1.15797	1.6792	1.86383	2.14521	3.10395
A730013G03Rik	ENSMUSG00000034209	1.61471	3.17991	0	4.49586	4.29002	4.50383
Pcdhb16	ENSRNOG00000008378	1.59278	-0.415037	1.95014	3.26107	4.24628	3.17254
Svopl	ENSMUSG00000038540	-3.0658	-2.07545	-0.604623	-1.98174	-2.97269	-1.87677
Styxl1	ENSRNOG00000060594	4.10906	1.58846	3.41345	4.02917	3.66964	3.1054
Gm807	ENSMUSG00000049382	-2.13872	0.15064	-1.85713	-2.06039	-1.85065	-3.12302
Ptprt	ENSMUSG00000090363	2.96136	1.53072	3.09836	2.36856	1.53207	2.66805
Mturn	ENSMUSG00000028389	0.187802	-1.06532	0.440336	1.84289	2.66287	2.55749
Foxm1	ENSMUSG00000026171	0	0.389492	0	-3.1539	-4.43792	-4.70678
Mtag2	ENSMUSG00000021109	1.19754	0.309328	1.38333	2.49881	2.50573	2.1924
Gtpbp6	ENSMUSG00000031711	-0.896381	-0.351408	-0.599158	-3.72254	-2.11808	-1.1278
Gm46426	ENSMUSG00000036390	2.11235	0.604814	2.24626	2.32087	1.89769	2.42733
Igdcc4	ENSRNOG00000001061	1.91989	0.127977	0.813868	2.66742	2.00773	2.62758
Ier3	ENSRNOG00000003717	-1.14001	2.06335	-0.538296	0	0	0
H1f11-ps	ENSMUSG00000042354	4.51878	1.5692	4.10306	4.69076	4.86714	4.14621
Necab3	ENSMUSG00000038893	0.298803	0.847809	1.39967	2.26032	2.27612	2.00815
Serpine1	ENSMUSG00000033487	-0.856066	0.363847	-0.181467	0	0	-2.92715
Rimbp3	ENSMUSG00000044229	3.11642	1.03406	2.92548	3.25284	3.27081	3.80454
Cdk18	ENSMUSG00000021621	6.20945	2.56071	6.99322	7.71012	7.04876	8.50621
Adgrb2	ENSMUSG00000043909	2.00409	-0.787006	4.61136	5.18758	5.48272	6.58206
AV356131	ENSMUSG00000075702	1.95227	0.697153	1.98714	2.81101	2.23575	2.61871
Zmiz1os1	ENSRNOG00000006901	3.20348	1	3.79396	3.57075	3.58779	3.92265
Ttc21a	ENSMUSG00000052373	0	0.577143	1.61582	3.36873	3.68658	2.99902
Epas1	ENSMUSG00000042834	3.89399	0.802292	3.11744	4.11018	4.09875	3.42764
Gm56860	ENSMUSG00000105867	1.24616	1.89205	1.44656	1.45556	2.54872	2.48183
B230377A18Rik	ENSMUSG00000011877	2.85736	1.32554	2.20029	2.44125	2.24562	2.80403
ENSRNOG00000065308	ENSMUSG00000061601	0.258806	1.44577	1.60532	2.35955	2.88158	2.29539
Plcd1	ENSRNOG00000019007	3.16474	0.569366	3.61566	4.12529	4.38119	4.96467
Rtn4r	ENSMUSG00000042500	1.00694	-0.00348057	1.62609	3.36271	3.60824	4.09745
Rassf4	ENSRNOG00000053889	-3.30067	-0.137679	-1.15048	0.688915	0.886453	1.0632
C030013E06Rik	ENSMUSG00000025986	3.43878	1.30822	2.66407	3.2096	3.2096	2.69356
Gm50424	ENSMUSG00000028626	-3.21194	-1.67907	-3.16662	-1.31945	-1.32359	-1.55708
ENSMUSG00000121683	ENSMUSG00000026193	4.42772	0	4.16993	5.45801	6.0156	5.68528
Nrarp	ENSRNOG00000014272	-0.0692356	-0.0744345	1.90326	3.07215	2.35195	2.39114
Gm10461	ENSMUSG00000061477	1.35885	1.5805	2.13386	3.31925	3.19931	3.19202
Gm53057	ENSMUSG00000091698	4.3468	3.00392	5.16206	4.55726	5.1568	5.3117
RGD1565143	ENSRNOG00000058609	3.68322	2.31578	3.66337	2.85055	3.0219	3.40975
Rnd3	ENSMUSG00000003868	-0.698448	0.570611	-1.31726	-1.98936	-1.8243	-2.14623
Plppr3	ENSMUSG00000027193	1.44443	-0.0935352	2.62857	1.96496	2.67048	2.63708
Optc	ENSMUSG00000027712	-0.240597	0.743283	-0.0320104	2.36821	2.65987	3.17744
Tnfrsf9	ENSRNOG00000016949	2.21699	1.24594	4.26885	3.96125	4.1351	5.22932
B3gnt4	ENSMUSG00000063506	2.05228	-0.612575	1.53427	2.63016	2.47225	2.61301
Usp26	ENSRNOG00000006689	1.96378	2.21495	3.19261	3.6341	2.71961	3.25123
Igsf9	ENSRNOG00000011669	0.102686	1.1367	1.68075	2.55232	1.96673	2.67103
Cd300a	ENSMUSG00000071072	0.584963	0	3.79611	5.37542	3.86553	5.32819
Mnd1	ENSRNOG00000005108	-2.03947	0.170792	-1.17901	-1.62064	-2.81766	-2.06953
Aox4	ENSMUSG00000027108	3.08648	0.90258	2.71995	2.79577	2.72494	2.20139
Gm10524	ENSMUSG00000095180	3.24703	0.74812	2.49808	3.0457	2.96903	2.83393
Gm29502	ENSMUSG00000037344	-1.59192	0.415904	1.77327	2.5867	2.68704	3.31602
Ogfod2	ENSMUSG00000018411	1.38843	0.675983	1.30724	-2.23287	-2.20372	-0.225528
Gm57214	ENSRNOG00000018569	0	0	0	0	0	0
Irag1	ENSMUSG00000020471	-0.350955	-0.937176	0.195628	-1.78555	-2.40608	-2.23693
Rhpn1	ENSRNOG00000061216	2.3933	-0.529654	2.90413	3.54371	3.14941	3.72004
Chrnb4	ENSMUSG00000046721	1.69254	1.80735	1.48875	2.48626	3.09293	1.7154
Or10am5	ENSMUSG00000108425	0	-2.94493	0	-3.23084	-0.780417	-0.401071
F420014N23Rik	ENSMUSG00000046364	3.07854	1.82534	2.61529	3.56749	2.01018	3.28005
Gm56822	ENSMUSG00000020134	1.00521	1.40097	0.390146	2.48881	2.45546	2.70598
Bbs12	ENSMUSG00000033557	2.39505	0.410246	2.61975	2.56376	3.00124	2.70144
Nrxn1	ENSMUSG00000037071	4.56016	1.5518	2.60126	5.11137	5.61939	4.82597
Cibar2	ENSRNOG00000001396	-0.703018	-1.95491	-0.625016	1.32696	1.58076	0.730079
A630066F11Rik	ENSRNOG00000006770	2.92791	0.834093	2.32169	2.60794	2.25859	2.13296
Gm56493	ENSRNOG00000029235	0.894095	0.948543	1.14099	1.58597	2.2954	2.37649
Dnase1l2	ENSRNOG00000037909	2.37158	0.504754	2.40866	2.80187	2.39515	3.06528
Marchf4	ENSMUSG00000043019	1.58301	-0.248202	1.97679	2.50095	2.89603	2.37784
0610006L08Rik	ENSMUSG00000040007	5.80501	1.58496	5.71799	6.34953	6.51928	6.03442
Gm28151	ENSMUSG00000068566	2.59792	2.15772	2.50739	1.90167	2.56662	3.3462
Zfp708	ENSMUSG00000004748	2.91232	3.0746	2.52474	2.51882	1.62523	1.78778
Arhgap30	ENSMUSG00000024210	-1.47798	-0.392813	-0.742576	0.853275	1.50634	1.72365
Rtbdn	ENSMUSG00000064329	1.02509	0.690672	1.62572	2.27145	2.2604	2.71863
Nudt17	ENSMUSG00000094500	1.77221	0.906891	2.22127	2.48976	2.39679	2.85744
Id3	ENSMUSG00000062785	-5.27889	-1.61346	-4.42088	-5.78072	-4.51331	-4.20954
Gm10472	ENSMUSG00000022913	0	0	0	0	0	0
Gm57017	ENSRNOG00000016538	2.01985	0.720885	2.0529	2.32262	2.61251	2.32262
2610029K11Rik	ENSMUSG00000026389	2.80163	0.657833	2.63115	2.4397	2.42958	2.74286
Ttll11	ENSRNOG00000021492	3.48214	0.137346	2.3559	3.50755	3.96541	3.42832
Nkpd1	ENSMUSG00000026188	0.452851	-0.422222	1.90325	1.96173	2.07283	2.62412
Car5b	ENSMUSG00000038453	0	-1.30764	-3.59854	-3.53842	-1.51651	-1.94368
B430105G09Rik	ENSMUSG00000024974	3.59797	2	3.04629	3.26434	3.28057	3.80287
Cd72	ENSMUSG00000034685	2.58496	0	5.90689	6.81553	6.00817	7.36274
Aqp2	ENSRNOG00000007338	0.858801	0.259276	2.03033	0	-2.94236	-1.95686
Pola1	ENSRNOG00000008061	-1.82619	0.277815	-0.941124	-1.58006	-2.11236	-1.82506
ENSRNOG00000062598	ENSRNOG00000015250	-2.89229	-1.31426	-2.86148	-2.81155	-2.3746	-1.38552
4930578M01Rik	ENSMUSG00000000605	0.369892	0.0824622	0.487191	2.28052	2.49493	1.36989
Gm57395	ENSMUSG00000058546	0.462762	-1.96204	0.746415	1.67679	2.47004	2.16903
Gm20633	ENSMUSG00000026750	2.80925	-0.496876	1.90901	3.34769	3.04873	3.39307
Ccno	ENSMUSG00000027170	3.75726	1.58496	4.10154	3.41504	3.23777	3.27136
Cdca7	ENSMUSG00000092368	-1.45346	0.407415	-0.456988	-2.06068	-1.93666	-1.82198
Vmn1r-ps60	ENSRNOG00000001823	2.6083	2.15943	2.63883	3.27085	3.50434	4.27329
Galnt12	ENSRNOG00000003532	-4.11806	-0.443113	-2.1152	-1.79213	-2.26689	-2.02539
Syde1	ENSMUSG00000030102	0.391973	0.108978	0.148627	-2.6117	-2.59706	-1.27804
Txnip	ENSMUSG00000031642	2.47183	1.95374	2.16087	0.515265	0.815237	1.00981
Pigz	ENSMUSG00000042660	-0.62483	-2.22239	2.09097	2.1959	2.59038	2.95909
Slc8b1	ENSRNOG00000009313	-1.78513	-0.494412	-0.454917	-1.98885	-2.5602	-1.7384
Timp3	ENSMUSG00000028753	3.68345	1.90689	3.15416	0.261073	1.0156	1.49185
Steap3	ENSMUSG00000009687	-2.86209	-0.239485	-3.06186	-1.66588	-1.59802	-0.764133
LOC108351606	ENSMUSG00000050071	-0.415037	-0.421296	1.11042	1.73884	1.94996	3.24002
Gm41492	ENSRNOG00000033064	2.69353	0.0681555	2.11002	2.96608	2.45507	2.96407
Jcad	ENSMUSG00000035735	3.00675	1.7053	3.06239	2.34228	0.807519	2.35178
Emp1	ENSMUSG00000036570	-4.40392	-0.412674	-2.20371	-2.36673	-3.19147	-3.15587
Slc25a29	ENSMUSG00000097217	2.40914	0.740386	2.16754	2.30123	2.65528	2.04634
D030016M11Rik	ENSMUSG00000104803	0	0	0	0	0	0
2510046G10Rik	ENSMUSG00000034459	4.71932	2.1263	3.94087	3.2783	3.56176	2.86579
C030015A19Rik	ENSMUSG00000021552	2.25522	0.442064	2.06816	2.53155	2.13357	2.54035
Cthrc1	ENSMUSG00000022111	-3.24018	-0.452154	-2.31022	-0.736015	-0.250813	-0.373658
Gm5169	ENSMUSG00000042099	2.73634	0.592941	3.27457	3.18179	2.41222	3.11779
Lats2	ENSMUSG00000047844	3.67937	0.984965	2.86859	3.13134	3.13877	3.38472
Zfpm2	ENSMUSG00000101225	-1.99567	-1.99567	-0.548556	-3.4999	-2.48525	-3.4999
Slc5a1	ENSMUSG00000106549	5.17644	3.17514	5.01995	4.37655	3.6944	4.93331
Slc2a4	ENSRNOG00000019154	-3.54643	0.784714	1.48784	2.87897	2.938	3.49178
Adgrl2	ENSMUSG00000057236	0	0	-0.691106	-0.194423	0.259184	-1.09778
Gm5168	ENSMUSG00000050379	0	0	0	0	0	0
Gm57411	ENSMUSG00000007021	3.95935	1.24437	3.23756	3.93594	3.96854	3.68411
Sh2d7	ENSMUSG00000030079	0	0	0	0	0	0
Mfng	ENSMUSG00000059495	-4.02008	-1.02854	-1.81484	-0.766153	-0.295882	-0.732282
D330023K18Rik	ENSMUSG00000023021	2.67103	0.544818	2.88615	2.89001	2.69617	2.73522
Ccdc107	ENSMUSG00000031376	-0.683431	0.502402	-0.695563	-3.17957	-2.36735	-1.45917
Got1l1	ENSMUSG00000031963	2.38717	0.817136	4.29268	4.00917	3.78759	4.83547
2610206C17Rik	ENSMUSG00000066406	3.16474	0	2.61566	4.12262	4.48667	4.47835
Grap2	ENSRNOG00000009310	-1.86084	-3.19526	-1.824	-0.704798	-0.385663	-0.392389
Gpr153	ENSMUSG00000058806	0.803315	-1.36909	2.29798	2.45775	2.67666	2.57092
Muc3a	ENSMUSG00000044894	1.72757	0.841738	1.10825	2.59895	3.75974	2.94388
Hapln2	ENSMUSG00000117634	1.73637	0.146078	1.99408	2.40242	3.05724	2.94194
Gm42690	ENSRNOG00000008116	4.46938	3.00392	3.36822	3.09482	3.5692	2.68589
Gm57397	ENSRNOG00000011582	3.15244	2.29739	3.06915	2.61592	2.84944	2.68566
Tnfrsf8	ENSRNOG00000014231	3.3776	0.654225	3.92724	4.29808	4.27628	5.0551
Vars1	ENSRNOG00000021384	2.43752	3.59917	-0.277119	0	0	0
Milr1	ENSMUSG00000000530	0	0.00178441	0	0	-2.56018	0
Usp2	ENSMUSG00000062170	0.447992	0.450922	3.68601	3.47486	3.2368	4.06677
Lcn2	ENSMUSG00000005514	5.7315	3.33065	5.22763	2.48058	2.14998	3.58414
Myrf	ENSRNOG00000002139	-2.44931	0.030162	1.24543	2.90554	3.2318	2.97782
Fkbp10	ENSMUSG00000060301	-2.61973	0.0468907	-1.76778	-2.31736	-2.31792	-1.42124
Tmem8b	ENSMUSG00000010064	5.18438	2.91637	5.85935	4.5909	3.89095	4.29634
ENSRNOG00000062419	ENSMUSG00000003352	0.848518	0.435215	1.30083	2.63489	2.06793	2.7853
A430035B10Rik	ENSMUSG00000026482	3.01036	0.447009	2.5537	2.76745	3.30712	2.93958
Gm57109	ENSMUSG00000036295	0	0	0	0	0	0
Nxf7	ENSRNOG00000042261	3.16993	1.58496	1.61534	4.42269	3.95519	4.26399
Ntn5	ENSMUSG00000025085	0.808826	-0.160616	2.49734	2.59011	2.86613	3.45568
Rbl1	ENSRNOG00000025053	-1.70983	0.62309	-0.920818	-1.69706	-1.92528	-1.95552
Fn3k	ENSMUSG00000110605	1.14789	-3.14666	1.9165	3.07785	3.13623	3.13816
Gm37824	ENSMUSG00000026202	-2.50986	-2.50986	-0.14468	1.04072	1.76909	1.17603
A230051N06Rik	ENSRNOG00000000875	2.69056	0.11219	2.5015	2.70721	2.91729	2.81182
Zfp992	ENSRNOG00000007925	1.59721	0.564314	2.62111	2.5169	2.09437	1.93715
Thsd1	ENSMUSG00000024247	2.04608	1.26355	2.14432	2.29911	2.01433	2.21517
Gm57340	ENSRNOG00000014331	1.22437	1.99566	1.45438	2.96134	2.91105	2.51023
Pkd2l2	ENSMUSG00000024948	1.24518	0.688356	2.58569	2.13869	2.52054	2.56894
Rasl11b	ENSMUSG00000047897	-4.10946	-0.180489	-2.85362	-3.29291	-2.01064	-2.60569
Mirg	ENSRNOG00000006789	-2.44451	-0.154707	-1.23542	-3.45781	-2.45781	-3.68914
Sct	ENSMUSG00000030814	-3.38293	0.213834	-0.0671142	1.27064	1.58171	1.74867
Flrt1	ENSMUSG00000051403	2.6753	1.03104	3.75334	2.51585	2.19965	2.52557
Gm28496	ENSMUSG00000026980	-0.0348705	-0.52693	1.72833	2.37312	2.40029	2.14969
Six1	ENSMUSG00000028926	1.39022	-0.49467	2.68993	2.98553	3.77911	2.69285
Bhlhe40	ENSMUSG00000021234	-2.01206	-0.149149	-1.02511	-2.58	-2.50557	-1.68247
Bub1b	ENSRNOG00000007663	-3.02003	-0.213342	-1.57773	-1.76456	-2.77902	-2.60382
Gm26670	ENSMUSG00000041245	2.99317	1.57655	2.66451	3.35714	2.6803	2.35099
Gm49392	ENSMUSG00000075590	-4.21499	-0.156723	0	-4.12432	0	-4.11702
Cyp4f14	ENSRNOG00000003635	-0.324129	-0.324129	3.48715	3.95986	3.0022	4.14279
Cdk1	ENSMUSG00000054793	-2.00145	1.40253	0.0330856	0	0	0
Adgrf3	ENSRNOG00000027690	0	0	0	0	0	0
5830448L01Rik	ENSMUSG00000027488	2.283	0.684658	1.92549	2.22102	2.68801	2.43855
Gpbar1	ENSMUSG00000031285	-3.61763	-0.974391	-2.84693	-2.1197	-2.78465	-3.53229
Prelid2	ENSRNOG00000003018	-2.24928	-0.782654	-1.2558	-3.29619	-4.54656	-3.0724
Gm16430	ENSRNOG00000012826	-0.117295	0	2.03943	3.74557	3.66707	3.36876
Ccn4	ENSRNOG00000013741	-1.81784	-0.59462	-1.19461	1.1106	0.790203	2.26688
Artn	ENSRNOG00000024310	-2.80892	-1.21306	-2.50016	-3.48699	0	-3.46099
Gm47863	ENSRNOG00000053691	2.22005	1.26069	1.31818	2.20793	2.61433	2.71692
BC030343	ENSRNOG00000011921	1.34156	2.8607	2.18521	1.8186	2.6135	2.82698
Fgf18	ENSMUSG00000063296	1.54432	0.115477	1.16278	2.40599	2.64	2.43888
Tmdd1	ENSRNOG00000015335	0.863227	-1.32402	-0.687708	2.16644	1.24782	2.42272
Gm56877	ENSMUSG00000024891	4.21773	1.80214	2.74268	3.6146	3.01232	3.48942
Pcdhb9	ENSMUSG00000044303	4.03741	0.674552	3.46015	3.26198	3.26718	3.72421
Gm35558	ENSRNOG00000003840	3.2728	1.85321	2.89176	2.81629	2.37247	3.61292
Tex101	ENSMUSG00000039457	1.09094	0.729297	2.90015	3.13474	3.02541	3.3556
4931415C17Rik	ENSMUSG00000029446	2.1722	1.22142	2.78868	2.94601	2.88623	2.82097
Vegfd	ENSRNOG00000001762	-1.30993	-2.31849	-0.272015	1.0256	1.2593	1.17794
H2-T23	ENSRNOG00000019240	-3.94824	-2.37871	-1.88812	-1.78859	-1.76474	-1.25253
Ceacam20	ENSMUSG00000016554	-1.01838	-1.02952	-0.573141	1.47692	1.95361	2.07039
Pstpip1	ENSMUSG00000018012	2.82517	2.59538	4.61086	4.10215	3.43933	3.80959
C2H1orf54	ENSMUSG00000031400	-2.61307	-0.55212	-0.716525	-2.01955	-2.06875	-1.65888
Lztfl1	ENSRNOG00000001300	2.75098	0.840445	2.47585	1.86703	1.98395	3.01139
BB557941	ENSRNOG00000003858	3.288	1.20335	2.41488	0.403687	0.264864	0.858939
Gm36356	ENSMUSG00000026407	0	0	0	0	0	0
Cd209c	ENSMUSG00000052698	0.269921	2.80834	0.303868	2.79944	3.5376	3.43027
Wfdc1	ENSRNOG00000023322	-1.25732	-0.33801	1.17217	1.95164	1.66637	2.68101
Ccdc187	ENSMUSG00000014198	0.614654	-0.521995	1.74632	2.0801	2.59122	2.30602
Atp1a2	ENSMUSG00000029787	0	0	0	0	0	0
Gm34632	ENSMUSG00000048706	1.35187	0.42862	2.10669	2.43556	1.889	2.44418
Rbp4	ENSRNOG00000010417	-0.0465773	1.79217	0.986184	-1.59345	-1.4024	-1.1484
4933430H16Rik	ENSMUSG00000085829	3.66247	2.06413	5.25922	4.56294	3.68886	4.35892
Gnpda1	ENSRNOG00000010239	3.28657	3.16485	1.62244	0.441372	0	0
Nipal2	ENSMUSG00000021670	0.96103	0.238275	1.92285	2.57457	2.39617	1.74528
Dmrtc1c2	ENSMUSG00000026604	4.54245	4.44946	3.75327	1.69707	3.14543	2.91561
Rgs4	ENSMUSG00000034998	0	0	2.63029	3.61534	5.2202	6.83692
Wwtr1	ENSRNOG00000017078	-2.80313	-0.158651	-2.26403	-2.98024	-3.11274	-1.96851
Pla2g2c	ENSMUSG00000042333	1.48504	0	1.10596	3.10782	3.54692	3.28003
C78283	ENSMUSG00000021614	0.576298	0.564663	1.81597	2.33568	2.79496	3.46257
Gm42545	ENSRNOG00000010833	-2.36907	-0.0225294	-1.91576	-3.86383	-3.27402	-1.86748
Gm46658	ENSRNOG00000018795	2.69252	1.77313	2.14136	2.19209	2.34233	3.04561
Itga11	ENSMUSG00000038859	2.09765	2.23276	3.44311	3.1824	2.33689	3.26245
Retreg1	ENSMUSG00000113890	2.91737	1.49351	3.19645	2.1653	2.71717	3.28944
Gm49492	ENSMUSG00000062647	2.02803	0.0226852	0.722618	1.90879	2.29058	2.4875
Armcx3	ENSMUSG00000029765	1.42606	1.38089	1.63284	2.98275	3.21494	4.85278
C230037L18Rik	ENSRNOG00000027867	2.08086	1.87887	0.563065	2.32059	2.83386	2.77938
Loxl4	ENSMUSG00000073436	1.95153	2.4946	3.53116	1.88194	1.89862	1.69885
4122401K19Rik	ENSMUSG00000032012	3.87186	1.13618	2.71734	3.01452	3.27575	3.96492
Gm56494	ENSMUSG00000094483	3.92094	0.584963	3.09207	3.85093	3.86553	3.68711
Gm55328	ENSMUSG00000034868	0.309243	-3.59961	1.14982	1.8246	2.85042	2.46384
B4galnt2	ENSMUSG00000052364	5.7653	2.58496	4.43644	4.8493	4.0156	5.27085
Gm10463	ENSRNOG00000002767	0.600559	0.584963	-0.384011	2.48347	2.28057	2.85582
Mcm6	ENSMUSG00000039824	-2.99083	-0.210199	-1.0557	-1.95335	-2.28885	-2.08112
Gm9903	ENSMUSG00000031024	3.97331	0.730013	3.15482	3.99435	3.4723	3.55429
Gm26576	ENSMUSG00000029819	0.569366	0	0.600393	3.24548	3	2.99417
Egr1	ENSMUSG00000068735	0.352792	-1.30885	-0.631732	1.00269	1.51301	2.73135
B930025P03Rik	ENSMUSG00000052033	-0.587505	0.775065	0	2.94894	3.02767	1.93904
Gjd2	ENSMUSG00000074892	3.14012	0.458416	2.132	2.82608	2.36567	2.35101
Nupr2	ENSMUSG00000020484	-0.349163	0.48942	-0.251223	-2.72852	-1.1314	-1.91594
Rpph1	ENSMUSG00000028936	-2.33787	-0.415037	-0.713379	1.17783	1.63941	1.70105
Ryr2	ENSRNOG00000045918	3.20282	0.222053	3.40483	4.06008	4.26013	3.2463
Mroh7	ENSMUSG00000005447	2.73773	0.543443	3.62656	3.17673	3.43268	4.20945
Lrrc61	ENSMUSG00000029059	2.46862	-0.774319	1.82437	2.69902	3.06147	3.02626
Gm18905	ENSRNOG00000014963	2.60056	0	4.80623	6.14355	4.50434	5.77393
2810029C07Rik	ENSMUSG00000089769	3.06991	1.31066	2.34656	2.10992	1.53743	2.51868
Gm20501	ENSRNOG00000000986	2.62244	0	4.00592	4.1604	5.32572	4.92575
Gm44741	ENSRNOG00000026260	-0.819658	-0.415037	-1.36874	1.84767	1.6944	1.49394
Cyp26b1	ENSRNOG00000011052	1.91664	3.49803	1.9951	2.41656	2.01883	1.87325
Wnt6	ENSRNOG00000021285	2.00705	-2.00946	3.28951	4.40884	3.83471	4.58457
Gm2446	ENSMUSG00000028495	-0.246267	0	0	-1.31902	-0.292071	-0.53405
Minar2	ENSRNOG00000051442	0	0	0	0	0	0
Rho	ENSMUSG00000026944	2.12302	1.95842	3.50635	2.96823	2.68523	3.20945
Phyhip	ENSMUSG00000096948	-0.657513	-1.58705	1.76673	2.15043	2.3097	1.74206
Pcdhb6l	ENSRNOG00000003743	4.33131	1	4.04439	4.34062	4.91731	4.80174
Tmprss6	ENSMUSG00000031851	-4.85482	-3.25845	-3.80419	0	-2.56064	-3.17032
1700024B05Rik	ENSMUSG00000052911	0	0	0	0	0	0
Gm32816	ENSRNOG00000001149	2.28157	2.60473	2.09155	2.55649	2.84107	1.78009
Or2q2-ps1	ENSRNOG00000030530	-2.22382	-0.191624	-1.19408	1.11008	1.01033	0.753457
Gm56828	ENSMUSG00000060380	2.16765	0.860656	2.28383	1.91585	2.34222	2.1631
4930506C21Rik	ENSMUSG00000040387	4.15403	2.04008	2.59172	3.44084	2.89191	2.52268
ENSRNOG00000062502	ENSRNOG00000002149	5.06422	4.5771	7.36689	6.63977	4.6944	6.00977
Lamc2	ENSMUSG00000036867	-2.17038	-2.43097	-0.326803	2.19698	1.29016	0.954707
Gtf2ird2	ENSRNOG00000025730	-0.869991	-0.502874	0.375634	-2.27776	-3.25617	-0.892017
Myadml2	ENSRNOG00000007332	-0.148904	-1.7463	1.69772	2.75261	1.5831	2.97275
6430511E19Rik	ENSMUSG00000060036	2.72816	3.17618	0.88922	2.93914	3.62059	3.88795
Mycl	ENSMUSG00000021461	2.5976	0.45101	2.54897	2.44805	2.26561	2.00475
Cdk6	ENSMUSG00000051855	-1.63727	0.462604	-1.55176	-1.70412	-2.33197	-2.18308
Slc26a10	ENSMUSG00000034312	0.894507	0.280108	1.6428	1.84093	2.11426	2.81526
Gm10699	ENSMUSG00000030852	2.97691	1.58106	2.62154	2.1304	2.9347	1.99902
9430085M18Rik	ENSMUSG00000015090	2.56655	0.459432	1.57315	2.55659	2.81015	2.00879
S100a14	ENSMUSG00000020328	-2.07494	-0.0944601	-0.132297	-1.40953	-3.97024	-3.99939
Gm57320	ENSMUSG00000020836	2.91315	4.67427	3.63126	2.99804	2.69803	4.00684
Ddo	ENSMUSG00000031148	2.01732	1.37463	3.05474	1.69484	1.74878	1.75142
4933406P04Rik	ENSMUSG00000041202	3.68507	1.12375	2.33606	3.57141	3.18406	2.97674
Tcf19	ENSMUSG00000060073	-2.13478	1.88733	-0.316097	0	0	0
Nrxn1	ENSMUSG00000051113	1.32835	1.93159	-0.862624	3.04681	2.68366	3.1254
Gm42902	ENSMUSG00000021470	0.615989	1.37881	1.64636	2.27815	2.78591	2.39008
Slc46a3	ENSMUSG00000003411	3.07394	2.11151	1.90252	1.64361	1.09314	2.15775
Rusc2	ENSMUSG00000006390	0	0	0	0	0	0
Aqp3	ENSMUSG00000042744	1.43868	0.720618	3.28167	2.93751	2.69043	2.64542
Efcab8	ENSRNOG00000047712	3.78547	1.31791	3.47163	3.05349	3.3721	3.54792
Myo15b	ENSMUSG00000020766	-0.648097	1.63201	3.50297	3.96929	3.23486	3.80451
H3c3	ENSMUSG00000028843	-2.50916	0.546488	-2.078	-3.85561	-3.35554	0
Crlf1	ENSMUSG00000074673	2.23498	-0.299451	3.92378	3.42254	4.1256	4.34315
Gm5124	ENSMUSG00000079164	3.72542	0.242903	3.70785	3.76404	4.5085	3.67231
Tmem8b	ENSRNOG00000006283	3.62426	1.44487	3.85069	3.77154	3.44487	3.43654
Bcorl1	ENSMUSG00000028101	0.870009	0.0950246	1.87668	2.36707	2.1559	1.55864
Wwtr1	ENSRNOG00000028211	4.84187	2.65652	5.06645	3.42513	2.94072	3.75217
Gm39090	ENSMUSG00000031647	-1.46626	0.158698	0.0953357	1.65455	2.70993	1.37302
Prnd	ENSMUSG00000034926	0	2.94072	2.03324	4.81215	3.57576	5.58496
9330162G02Rik	ENSMUSG00000060032	2.05005	-0.529716	1.72203	2.54979	3.07159	2.36815
A230103J11Rik	ENSMUSG00000041609	0.592122	-0.422233	2.795	2.8438	3.25358	3.51134
G0s2	ENSMUSG00000053559	6.38152	3.64787	6.04525	4.11885	3.18242	4.36701
Hmgb1	ENSRNOG00000013508	-0.991442	0.533153	-0.0703587	-1.7667	-3.00799	-2.4454
Lamb2	ENSRNOG00000057626	-3.43923	-1.06096	-1.20219	-3.67627	-2.65798	-2.08153
Gm57341	ENSMUSG00000000682	3.42668	1.76288	2.57592	1.91049	2.36894	2.0542
ENSMUSG00000121861	ENSMUSG00000038167	3.25239	3.27009	1.9349	6.55097	4.03666	6.65989
Kctd7	ENSMUSG00000073415	0.0617762	0.339137	-0.166098	-2.44418	-3.0145	-1.4344
Lrp4	ENSRNOG00000003687	-2.86707	-0.539991	-1.95319	-2.18486	-2.24709	-2.00805
Btf3-ps1	ENSRNOG00000030520	0.488578	0.716207	-0.12821	-0.951745	0	-1.71586
Reps2	ENSMUSG00000032656	1.2169	-1.88216	-0.316184	2.07295	3.24954	2.18181
Trabd2b	ENSMUSG00000103622	1.48636	0.379313	2.7702	-0.91407	-2.22135	-0.418166
Gm53028	ENSRNOG00000028426	2.26459	2.0686	2.76112	2.34792	2.95238	3.05739
Gucy2e	ENSMUSG00000094626	0.0484869	0.749869	2.43593	2.34402	2.28714	3.1429
Pask	ENSMUSG00000023805	-1.66079	0.76098	-0.487298	-2.03984	-2.54153	-2.02493
Galnt17	ENSMUSG00000050860	3.51096	2.16701	1.61952	3.91561	3.00654	2.848
Gm57367	ENSRNOG00000070467	2.35092	-0.122697	1.92549	2.49712	2.8466	2.43855
Gm56589	ENSMUSG00000049577	3.8258	1.75389	2.85767	2.07103	2.35733	2.04846
Zfp457	ENSMUSG00000057738	4.95248	1.78598	3.56986	3.57075	3.72872	4.60733
Fa2h	ENSMUSG00000025855	3.70134	1.85407	4.11503	3.86672	2.23158	3.60148
Aif1l	ENSMUSG00000022996	0.191667	2.57554	1.25794	2.63381	2.98693	2.60014
Atp2b2	ENSMUSG00000031901	2.07346	0	1.1913	4.20187	4.90042	6.91601
Cep128	ENSMUSG00000037851	-1.21138	1.12018	-0.335656	-1.72029	-3.20966	-1.99541
Emp1	ENSRNOG00000032639	-5.53663	-0.607943	-3.40177	-2.30568	-2.71977	-2.55118
C7	ENSMUSG00000038742	-1.87305	-2.29591	-0.66634	-2.78972	-2.18526	-1.19498
Dnm3	ENSMUSG00000120144	2.86824	1.79666	1.92338	3.26485	3.89524	3.39232
Sparcl1	ENSMUSG00000032193	-4.13673	-1.24331	-1.41195	-1.69762	-1.88224	-1.28162
Gm49774	ENSMUSG00000120732	3.15955	3.38565	3.61186	3.24548	1.67516	3.47626
Olfm3	ENSRNOG00000000130	-1.34702	-0.0635651	0.253676	-2.98024	0	0
Gm20703	ENSRNOG00000001874	3.62844	1.30547	3.72051	3.45433	2.89391	2.52786
1700084E18Rik	ENSMUSG00000079435	3.25764	1.90428	2.04558	1.7935	1.56658	2.26987
Gm49510	ENSMUSG00000032373	2.01374	2.40895	1.99391	1.85424	2.54804	0.788612
Rimbp3	ENSMUSG00000121880	1.55394	3.14931	3.18012	5.23005	3.24954	4.65608
Gm37027	ENSMUSG00000037992	5.07821	2.5692	3.23133	4.0156	4.28057	3.68345
Il17b	ENSMUSG00000041757	-0.651204	0.794207	0.645956	-1.2516	-2.97697	-1.767
Duox2	ENSRNOG00000012181	3.0747	1.71301	2.55661	2.7011	2.40338	2.617
Gm42067	ENSMUSG00000024777	2.66583	0.692742	2.18696	2.67367	2.27302	2.17093
Gm26797	ENSMUSG00000105987	0.836783	0.616365	0.972401	2.34468	2.37253	3.06256
Ttll3	ENSMUSG00000030785	1.2284	-0.606179	2.52585	2.57439	2.70125	3.52173
LOC108348201	ENSMUSG00000032850	4.39902	1.58496	2.21115	5.06983	4.27815	5.38558
4930517E14Rik	ENSMUSG00000024525	3.91315	0.584963	2.63126	4.13554	4.27815	4.77393
Lrrc73	ENSMUSG00000086859	1.58496	0.039801	1.62966	2.99684	3.18498	2.28928
D7Bwg0826e	ENSMUSG00000047613	-0.592466	-1.17483	0.182535	1.49469	1.68181	2.59071
Gm8126	ENSRNOG00000050052	1.38333	0	4.99804	4.25123	5.3352	5.67243
Gm15850	ENSMUSG00000030172	3.26358	0.249778	2.73124	4.55159	3.22459	4.24143
Lefty2	ENSMUSG00000078570	1.58496	0.584963	3.80056	4.5562	3.86451	6.03921
Sapcd2	ENSMUSG00000028756	-4.86255	-0.0881499	-1.91617	-2.60602	-2.85283	-3.18447
Sag	ENSMUSG00000028179	4.71639	2.05722	4.9366	4.74839	4.4461	3.89853
Wdr5b	ENSMUSG00000035395	1.68589	0.268252	1.04325	2.41543	1.95703	2.47982
Sapcd2	ENSRNOG00000002051	-3.09911	-0.00220406	-1.94394	-2.17157	-2.46688	-2.41673
Gm2379	ENSRNOG00000039980	2.73555	0.851137	2.95572	2.26617	3.46371	3.12307
ENSRNOG00000065566	ENSMUSG00000121042	1.50174	-0.186096	2.18152	2.54017	2.18758	2.50077
5730414N17Rik	ENSMUSG00000003575	4.49652	0.577143	3.43296	4.31685	4.14766	4.32271
Prtn3	ENSMUSG00000008892	2.93049	0.499172	4.29225	3.5511	4.34787	3.90391
4930507D05Rik	ENSRNOG00000015523	2.69044	0.358097	1.81943	2.56698	3.13069	2.45903
Gm29521	ENSRNOG00000025059	0	0	0	0	0	0
Ifih1	ENSRNOG00000030019	0.406625	0.728553	0.4441	1.81333	2.46931	3.07756
1110035H17Rik	ENSMUSG00000021832	5.1221	2.16993	3.95622	4.14089	3.86553	4.59473
Rep15	ENSRNOG00000052707	-4.1227	-1.80077	-3.0764	-2.44659	-4.0024	-2.02421
Dmkn	ENSMUSG00000037341	2.45111	0	3.74061	8.02412	8.24408	10.7447
4930413G21Rik	ENSRNOG00000057470	3.18552	3.7479	2.95622	3.49185	3.0156	4.14621
Gm48218	ENSMUSG00000041119	2.91437	0.225067	4.13995	4.64573	3.5943	4.63106
Myo10	ENSMUSG00000062760	2.84367	1.13278	2.23288	1.92873	2.68422	2.29257
Epb42	ENSRNOG00000064945	-2.57469	-3.57469	-0.536826	-1.48543	-2.47107	-2.48543
Krt222	ENSMUSG00000019429	1.76418	0.968048	2.29593	1.81687	2.23991	2.33258
Upk2	ENSRNOG00000009102	-0.415037	1.16993	1.95622	3.38333	2.86553	3.14621
2310068J16Rik	ENSMUSG00000045498	2.9986	0.576002	2.283	2.5715	2.52802	2.63112
Cryba2	ENSMUSG00000038212	7.57019	3.5771	7.61215	7.33053	6.83289	7.32056
Slc16a14	ENSMUSG00000004698	2.54805	1.59466	1.71382	1.73489	1.56561	1.98954
Csrp2	ENSRNOG00000018774	-4.14861	0.114407	-1.17409	-3.68268	-2.97717	-2.90554
Fanca	ENSMUSG00000110195	-2.5787	0.299457	-1.69237	-2.82527	-2.17658	-2.64111
Htatip2	ENSRNOG00000006867	3.65922	3.71784	0.20075	0	0	0
Cpeb2	ENSMUSG00000035236	0.745733	0.171859	-0.144556	1.81626	2.15732	1.29097
Dcst2	ENSRNOG00000013737	3.6738	0.577143	3.79167	4.37099	4.27154	4.00049
Gm7350	ENSMUSG00000063694	0	0	0	0	0	0
Esyt3	ENSMUSG00000034667	0	0	4.46236	4.71363	3.69546	4.80042
Slamf9	ENSRNOG00000017193	3.3901	2.89129	6.04369	4.83534	5.00145	6.84144
S100a5	ENSMUSG00000028633	-3.69808	-1.76081	-0.847524	-3.60881	-2.60881	-2.63796
Myh7b	ENSMUSG00000006574	1.99826	0.736272	1.90966	2.19967	2.51752	2.2087
Apol7a	ENSMUSG00000005534	0	1.53916	2.53333	4.03617	3.29577	3.60455
Tmem119	ENSMUSG00000023353	-1.58094	-0.396512	0.169085	-3.22592	-2.63156	-1.48896
Pld4	ENSMUSG00000103949	-6.32519	-0.864335	-3.11066	-3.06085	-2.45215	-2.13795
Mageb6b1	ENSMUSG00000027405	2.21723	1.45943	2.42492	3.58135	3.74739	3.1811
Col9a1	ENSMUSG00000025013	0	3.80141	0	3.72576	3.27015	3.6145
Ptgr1	ENSMUSG00000028234	-2.91104	0.174302	-0.802133	-2.32062	-2.10462	-2.25986
Arhgap45	ENSRNOG00000003025	-1.4927	-0.142275	-2.05388	-3.32237	-3.30931	-2.0925
Jakmip1	ENSMUSG00000031428	3.08861	0.890316	2.52974	2.25759	1.67498	1.79078
Col9a3	ENSRNOG00000018304	-1.30799	-0.897293	-1.27034	-2.80876	-3.37907	-2.38638
1700025A08Rik	ENSMUSG00000000538	3.46569	1.83223	3.13608	1.69367	2.54683	1.68784
1700042O10Rik	ENSRNOG00000016912	2.85733	2.95238	2.30686	1.35527	0.952382	0.36257
Gm42984	ENSRNOG00000061038	1.81995	0.569252	3.04676	3.00065	3.01232	3.09693
Lmcd1	ENSMUSG00000004798	-2.93996	-0.939962	-0.308706	1.062	1.41759	1.55468
Hells	ENSMUSG00000008153	-1.7362	0.418218	-0.199868	-1.74428	-2.26671	-1.89895
Cacna1d	ENSMUSG00000047507	2.0403	0	0.187527	4.20092	4.4624	2.52871
Ccdc96	ENSRNOG00000020021	1.72488	1.9072	2.38852	1.51941	1.75992	1.75158
Morn1	ENSMUSG00000074649	0	0	0	0	0	0
Cap2	ENSMUSG00000022702	3.21312	2.52651	2.24703	0.294513	1.3505	1.5243
Slc14a1	ENSMUSG00000025408	-4.29549	-0.434683	-2.19909	-3.15054	-3.39566	-1.08192
Zfp703	ENSRNOG00000052704	3.1908	0.916221	2.66703	1.76098	2.2295	2.01317
Gm51903	ENSMUSG00000026959	1.60277	-1.22239	1.14886	2.6845	2.05818	2.96829
Fcna	ENSMUSG00000090137	1.60374	1.59125	3.12297	2.94788	2.37875	3.54017
Enpp3	ENSRNOG00000012297	-3.38064	-0.00385508	-1.66639	-2.69034	-2.52813	-1.66561
Aldh5a1	ENSMUSG00000105851	2.01448	1.48335	3.15693	1.33737	0.639969	1.86799
Gm15894	ENSRNOG00000011294	3.07306	2.78306	2.00234	0.669851	-1.62293	1.16367
Gm42851	ENSMUSG00000015501	0.250655	1.97461	0.909661	1.65562	2.43575	2.6736
Dqx1	ENSRNOG00000048843	3.39343	0.577143	3.20587	3.25448	2.68658	3.58496
Gm21284	ENSRNOG00000017072	3.03171	0.527528	2.1894	2.19924	2.5705	2.76638
Bgn	ENSMUSG00000031976	0	-1.39022	-2.40801	-1.60741	-1.19868	-0.241881
Gm11611	ENSMUSG00000084416	1.30123	-0.514689	1.96312	1.82082	2.4505	2.24413
Plch1	ENSRNOG00000013328	-2.67692	0.209366	-2.44839	-1.7402	-2.7402	-1.4634
Top6bl	ENSMUSG00000025650	0	0	1.09491	3.66903	3.7277	3.92067
C130013H08Rik	ENSMUSG00000032925	3.3675	-0.639668	2.67597	3.32662	3.43916	3.80688
Spata9	ENSRNOG00000005958	4.27213	0.584963	3.21501	4.26142	4.21501	3.58925
Gm49937	ENSMUSG00000031788	3.0477	0.322969	3.08317	2.89434	2.85924	3.22527
Ctnnd2	ENSMUSG00000033671	0	0.183063	-1.28558	0.765576	1.28321	1.35828
Smad6	ENSMUSG00000120312	-2.50678	-1.39171	-4.05067	-1.42085	-2.40136	-5.00582
ENSRNOG00000064136	ENSRNOG00000013376	-1.57174	-2.48305	0.0173779	-2.07095	-2.37753	-1.6841
Sult2b1	ENSRNOG00000001750	2.15335	-0.0832555	0.667924	2.93449	2.87692	3.5393
ENSRNOG00000065746	ENSMUSG00000042079	2.20375	0.611729	1.74827	2.49293	3.2299	3.18782
ENSRNOG00000068008	ENSMUSG00000066170	-0.129984	1.30965	-2.31786	0	-3.82375	0
Radil	ENSMUSG00000056043	-0.52501	-1.56851	1.21124	1.93052	1.95633	2.04199
Jam2	ENSMUSG00000019297	0.779925	2.58496	0.402224	2.81989	3.98455	4.04313
Col5a2	ENSMUSG00000019852	-2.92434	0.121816	-3.47022	-3.93604	-3.91737	-2.82963
Spn	ENSMUSG00000041073	-2.44144	-0.566966	-0.989974	1.14626	0.536539	1.31588
Gm15389	ENSMUSG00000036989	0	0	0	0	0	0
Otp	ENSMUSG00000032518	-0.650124	1.10366	-0.815429	-1.86401	-2.16941	-2.49954
Gm8170	ENSMUSG00000086728	1.43103	-0.0139729	2.05039	2.21218	2.8451	2.32262
4732416N19Rik	ENSRNOG00000011991	3.72972	0.66722	2.78484	3.07747	3.12697	3.0544
Ccdc30	ENSRNOG00000003653	3.83626	-0.415037	3.3339	4.07468	4.0917	3.9386
Gm49378	ENSMUSG00000034111	0	0	0	2.62829	3.20278	1.81237
6030440G07Rik	ENSMUSG00000044792	3.19068	2.58496	3.95622	4.26597	2.69076	4.27085
Myh6	ENSMUSG00000023830	0	0	0	0	0	0
Gm26692	ENSRNOG00000058870	2.89697	2.46799	2.74838	2.88789	2.59615	2.20982
Fam227a	ENSMUSG00000050357	0	0	0	0	0	0
Il6	ENSRNOG00000015969	-1.80875	-1.49907	-1.27511	-3.11162	-2.25191	-5.42798
Pbk	ENSMUSG00000043542	-3.51933	0.719921	-1.53654	-3.08068	-3.11278	-3.02658
Cx3cl1	ENSRNOG00000029627	5.49915	2.16993	5.15151	4.67611	4.15416	5.85582
Gm32031	ENSMUSG00000018861	1.27322	1.78465	2.3149	2.35199	1.9525	2.65526
Gm56801	ENSMUSG00000024817	2.87646	1.56602	2.78387	2.54037	2.69657	2.1741
C630043F03Rik	ENSMUSG00000034928	3.80815	1.68867	2.40633	1.77761	2.13516	2.52317
Six3os1	ENSRNOG00000006068	3.10256	1.05341	4.04975	3.5214	3.10907	2.79509
Ikzf2	ENSRNOG00000006526	4.27504	0.584963	5.43831	5.46817	5.07159	5.31478
Snrpc-ps3	ENSRNOG00000013719	3.34104	3.96809	0.616671	0	0	0
Col22a1	ENSRNOG00000021359	0	0	0	0	0	0
Magea2	ENSMUSG00000074272	3.12017	2.11171	4.71634	4.25307	3.21802	4.05987
Cd3e	ENSMUSG00000034248	1.09136	-1.85926	0.538336	3.32752	2.11626	3.01584
Il15ra	ENSRNOG00000011852	2.31588	0.784448	2.53757	2.59044	1.6779	2.64671
Gm47573	ENSMUSG00000033707	0.928167	1.14721	1.70209	2.07157	2.57421	2.43662
Gm56897	ENSMUSG00000090207	3.19685	2.94649	2.49436	2.17826	2.18242	0.948926
Ttc39d	ENSMUSG00000047730	1.61108	1.28591	2.78459	3.37432	2.71406	2.38382
Alpk3	ENSMUSG00000032402	0	0	0	0	0	0
[truncated: 21,813 more rows]

## Sheet: Neuronal genes
gene_name	gene_id	NG108-15 WT 1	NG108-15 WT 2	NG108-15 WT 3	NG108-15 Ngn2-L 1	NG108-15 Ngn2-L 2	NG108-15 Ngn2-L 3
Neurog2	ENSMUSG00000027967	3.75373	0.989583	2.35476	13.304	13.5386	13.1673
Neurod2	ENSMUSG00000038255	0	0	0	0	0	0
S100b	ENSRNOG00000001295	0.275253	1.35451	0.254463	0	0	0
Syt1	ENSMUSG00000035864	-0.157113	-0.526405	-0.388398	1.81489	2.22505	1.96635
Syt1	ENSRNOG00000006426	-0.584506	-0.769343	-0.875135	1.68855	2.15938	2.09052
Syn1	ENSMUSG00000037217	-0.822809	-0.381291	-0.174148	0.973546	1.25108	1.23278
Neurod4	ENSMUSG00000048015	0	0	0	0	0	0
Ascl1	ENSMUSG00000020052	1.58496	0	0	5.05423	5.6788	5.12928
Gap43	ENSMUSG00000047261	0.756295	0.478813	0.473589	1.06279	1.31301	1.14829
Tubb3	ENSMUSG00000062380	-0.0747	-0.339872	-0.692664	0.903849	1.10601	0.600651
Pax6	ENSMUSG00000027168	-0.114113	0.29985	0.136631	-0.955355	-1.68092	-1.42934
Neurod4	ENSRNOG00000008449	0.855788	0.797531	1.67111	1.99377	2.08773	2.39105
Syp	ENSMUSG00000031144	0.741974	-0.271518	0.475615	1.15462	1.44126	1.409
Ncam1	ENSMUSG00000039542	0.0749552	-0.125066	-0.291841	0.878984	0.752552	0.596412
Vim	ENSRNOG00000018087	-4.46339	-0.194438	-3.4398	-1.85958	-1.23866	-0.865417
Syp	ENSRNOG00000059720	0.76613	-0.23014	0.427912	0.798303	1.03967	0.977429
Tubb3	ENSRNOG00000017209	-0.0186784	-0.0410649	-0.470956	0.564929	0.653586	0.311117
Vim	ENSMUSG00000026728	-4.30791	0.26284	-3.29404	-2.53693	-1.94401	-2.15402
Ncam1	ENSRNOG00000031890	1.2779	0.420349	0.477537	1.06391	1.07851	0.973965
Gap43	ENSRNOG00000001528	0.657693	0.334255	0.891252	1.32858	1.60701	1.67271
Nes	ENSMUSG00000004891	-1.87456	0.16941	-0.581984	-1.48745	-1.82583	-0.929919
Nes	ENSRNOG00000018681	-1.47419	0.565513	0.454666	0.180354	0.167311	0.996347
