# Supplementary material for: Ngn2-Induced Differentiation of the NG108-15 Cell Line Enhances Motor Neuronal Differentiation and Neuromuscular Junction Formation
Source: Biomolecules. 2025 Apr 29;15(5):637. doi: 10.3390/biom15050637 (PMC12108711; doi:10.3390/biom15050637)
Supplement: Supplementary file 1 [file biomolecules-15-00637-s001.zip › Table S3 Volcano Plot of differentiated NG108-15 Ngn2-L cells relative to WT cells.xlsx]

## Sheet: Sheet1
gene_name	gene_id	basemean	log2_FoldChange	NG108-15/Ngn2-L P -LOG10
Cct6a	ENSRNOG00000000923	5.6561	-2.55076	4.36364
Tmem176b	ENSMUSG00000029810	4.30491	3.24729	3.28896
Ran	ENSRNOG00000000938	5.17236	-2.63609	2.66627
Rplp0	ENSRNOG00000001148	6.99215	-2.70051	3.14116
Eif3b	ENSRNOG00000001253	4.54202	-1.80297	5.48043
Mdh2	ENSRNOG00000001440	4.71762	-2.20496	4.83974
Rpl6	ENSRNOG00000025936	6.00764	-2.51381	2.81739
Tmed2	ENSRNOG00000001053	4.87495	-2.04591	4.71354
Rac1	ENSRNOG00000001068	3.61151	-2.13751	3.5161
Eif4h	ENSRNOG00000001454	5.25395	-1.98758	4.09163
Neurog2	ENSMUSG00000027967	1.395	10.566	3.76176
Gchfr	ENSMUSG00000046814	3.76372	-1.56915	4.17084
Cox6a1	ENSRNOG00000001170	4.71085	-2.11177	4.54776
Atp2a2	ENSRNOG00000001285	5.13681	-1.74506	4.75743
Pitpnb	ENSRNOG00000000665	3.87445	-2.25618	4.28254
Ncor2	ENSRNOG00000001004	4.04009	-1.5213	3.53587
Itga7	ENSMUSG00000025348	2.914	5.20135	2.25133
Chchd2l1	ENSRNOG00000065713	4.37331	-1.9429	3.45131
Tmem176a	ENSMUSG00000023367	2.47377	3.64945	3.65836
Pdap1	ENSRNOG00000000990	4.28859	-2.19579	4.75984
Abcg1	ENSRNOG00000001158	-1.2071	-3.1203	3.34807
Ddx54	ENSRNOG00000001377	2.88354	-2.43413	5.10754
Msi1	ENSRNOG00000001156	3.50078	-1.90742	5.80514
Dynll1	ENSRNOG00000011222	3.94193	-2.02135	3.05485
Chrna5	ENSMUSG00000035594	3.57776	2.29966	3.61591
Ilrun	ENSRNOG00000038883	-1.16828	-3.22861	4.57755
Afap1	ENSRNOG00000060665	3.69273	2.33722	3.29023
Brsk2	ENSMUSG00000053046	4.65727	1.65874	2.9763
Clec2l	ENSMUSG00000079598	2.45786	1.24852	4.1035
Reep3	ENSRNOG00000000645	-1.15818	-3.18618	3.51732
Pttg1ip	ENSRNOG00000001223	-1.09233	-3.43798	3.54593
Zwint	ENSRNOG00000048682	-1.00651	-3.92033	3.38051
Rps6ka2	ENSMUSG00000023809	6.92332	-0.886321	3.62148
Snrpc	ENSRNOG00000000493	-1.33144	-2.99488	3.70287
Hdac2	ENSRNOG00000000604	-0.670577	-4.23741	3.50605
Clip2	ENSRNOG00000021611	3.65152	-1.74026	2.83693
Afap1l1	ENSMUSG00000033032	5.47965	-1.19017	1.92575
Tns2	ENSMUSG00000037003	5.39383	1.95198	3.03333
Ttyh3	ENSRNOG00000055583	3.55688	-1.44558	2.27586
Afap1	ENSMUSG00000029094	5.22076	2.21959	2.5653
Lemd2	ENSRNOG00000025864	-1.66163	-2.50708	3.65741
Cpe	ENSMUSG00000037852	7.54613	2.72383	2.99858
Entpd3	ENSMUSG00000041608	5.33626	-0.575797	1.33717
Kctd20	ENSRNOG00000000517	-1.57668	-2.65107	3.57012
Rrp1	ENSRNOG00000001203	-1.53913	-2.79514	3.11052
Col18a1	ENSRNOG00000001229	-1.93995	-1.97049	4.21275
Sox8	ENSMUSG00000024176	5.65759	-2.2706	2.4102
Creg1	ENSMUSG00000040713	3.46585	1.15891	2.49174
Adgrg1	ENSMUSG00000031785	2.24939	4.88491	2.16774
Padi2	ENSMUSG00000028927	5.61978	-1.74865	2.82903
Cyth3	ENSRNOG00000001065	3.05946	-1.1662	3.71913
Gnl1	ENSRNOG00000000798	-1.68182	-2.51459	5.33846
Mcoln1	ENSRNOG00000000975	2.74281	-2.20026	3.7101
Rnf10	ENSRNOG00000001172	4.40395	-1.83558	3.88283
Foxd1	ENSMUSG00000078302	6.08767	-1.20584	3.46285
Gnb2	ENSRNOG00000001409	5.26511	-1.86003	3.3375
Plod3	ENSRNOG00000001417	4.20107	-1.54926	3.59567
Rcc2	ENSRNOG00000006327	6.84981	-1.23272	3.32649
Rnf112	ENSMUSG00000010086	1.36867	4.79371	2.41468
Cops6	ENSRNOG00000001346	3.78594	-1.96587	3.47892
Phgdh	ENSRNOG00000019328	5.54158	-1.70606	2.58305
Ywhag	ENSRNOG00000001436	5.89577	-1.67758	2.80886
Glo1	ENSRNOG00000000541	-1.32853	-2.91233	3.38953
Cmtr1	ENSRNOG00000000532	-1.2762	-3.31711	3.89493
Wdr47	ENSMUSG00000040389	4.46	1.33038	3.65203
St18	ENSMUSG00000033740	2.38409	4.15123	2.87562
Dennd11	ENSMUSG00000037172	4.84516	2.62157	3.02633
Supv3l1	ENSRNOG00000000392	-2.04275	-1.77203	4.37087
Syngap1	ENSRNOG00000000483	-1.94782	-1.76497	5.91867
Stk38	ENSRNOG00000000519	-1.78604	-2.04078	4.45296
Mtch1	ENSRNOG00000000527	-0.53083	-4.37534	3.81459
Sgpl1	ENSRNOG00000000565	-1.57722	-2.83262	4.32712
Bag6	ENSRNOG00000000851	-0.131895	-10.7717	3.75213
Ndufv3	ENSRNOG00000001182	-1.66879	-2.50445	4.38539
Trpm2	ENSRNOG00000001216	-2.14983	-0.9568	4.76131
Ppp1cc	ENSRNOG00000001269	4.24603	-1.78431	2.55704
Slc16a1	ENSRNOG00000019996	6.11641	-1.42852	3.58259
Traf4	ENSMUSG00000017386	6.51961	-0.501499	1.53777
Pebp1	ENSRNOG00000001136	5.20187	-2.19692	2.85663
Rhbdl3	ENSMUSG00000017692	3.43175	2.06698	2.91681
Prrc2a	ENSRNOG00000000852	1.72109	-7.25061	2.62149
Arpc1b	ENSRNOG00000000991	3.74266	-2.11607	1.75687
Fam91a1	ENSRNOG00000008271	6.09563	-0.481405	3.7727
Prr3	ENSRNOG00000025806	-1.42998	-2.25025	3.47221
Atp5mf	ENSRNOG00000027049	3.34491	-1.86872	3.12367
Sh2b3	ENSRNOG00000028198	4.29653	-1.56326	1.92991
Lims1	ENSRNOG00000037765	-1.65124	-2.31634	3.23033
Septin3	ENSMUSG00000022456	5.97717	1.55311	2.77193
Eml6	ENSMUSG00000044072	5.20686	2.12655	3.07214
Mmel1	ENSMUSG00000058183	-0.694803	5.59033	3.38733
Coro1c	ENSRNOG00000000697	4.0073	-1.8924	2.27956
Sart3	ENSRNOG00000000702	2.26255	-2.11504	4.95321
Timm44	ENSRNOG00000001058	2.59835	-2.04286	2.62328
Sbno1	ENSRNOG00000001064	3.86645	-1.77245	2.57697
Dnajb12	ENSRNOG00000030408	-1.61119	-2.43412	2.86243
Clip4	ENSMUSG00000024059	4.7414	0.947161	2.87924
Jag1	ENSMUSG00000027276	3.90758	-2.11984	2.18445
Kcne5	ENSMUSG00000090122	1.98707	1.95089	3.04827
Ninj1	ENSMUSG00000037966	5.21375	-1.17734	3.19353
F2r	ENSMUSG00000048376	5.67885	-0.499637	0.78039
Gcc2	ENSRNOG00000000823	-2.17479	-1.35765	4.96843
Herc4	ENSRNOG00000061040	-1.91064	-1.78255	3.35681
Pbx2	ENSRNOG00000000440	-1.48883	-2.81912	2.90552
Kdelr2	ENSRNOG00000001083	3.94504	-2.10161	2.70815
Gna12	ENSRNOG00000001235	4.04171	-1.61957	3.52724
Pkdcc	ENSRNOG00000004205	1.29756	1.68304	4.71358
Unc5b	ENSMUSG00000020099	6.82798	-0.72715	1.94275
Lrig1	ENSMUSG00000030029	6.67642	-0.95632	1.58747
6430548M08Rik	ENSMUSG00000031824	5.03518	2.11548	2.93661
C2cd4c	ENSMUSG00000045912	-3.06187	4.96248	5.04093
Slc17a7	ENSMUSG00000070570	3.56069	3.65169	5.19661
Tgfb2	ENSMUSG00000039239	4.85481	-0.967595	2.70597
Trappc10	ENSRNOG00000023210	-1.76672	-2.21857	3.44388
Tyw1	ENSRNOG00000024352	2.05221	-2.31526	3.23527
Hsd17b8	ENSRNOG00000000466	-1.89497	-1.92739	5.99736
Flot1	ENSRNOG00000000826	-1.33327	-8.90501	3.76178
Hk1	ENSRNOG00000046891	-0.838785	-3.78834	2.87871
Bmpr1a	ENSMUSG00000021796	7.08351	-0.253856	1.36881
Rnf5	ENSRNOG00000000438	-1.93313	-1.75132	5.27481
Pds5b	ENSRNOG00000001098	3.14429	-1.93065	2.80294
Gcn1	ENSRNOG00000021871	4.12553	-1.98296	2.57257
Jmjd1c	ENSRNOG00000000648	-1.21879	-2.8368	3.03338
Noc2l	ENSMUSG00000095567	7.1283	-0.880164	4.82561
Atat1	ENSRNOG00000000809	-2.04878	-1.59868	3.45512
Btg2	ENSMUSG00000020423	3.53669	2.62031	3.3661
Usp12	ENSRNOG00000033411	3.0135	-1.5686	3.55122
S100a6	ENSRNOG00000011647	4.14289	-1.49928	2.14534
Rab35	ENSRNOG00000022014	2.54037	-1.82827	4.14613
LOC108348870	ENSRNOG00000029410	4.35979	-2.32856	3.27627
Psap	ENSRNOG00000000571	-0.0557025	-5.4682	3.81663
Zswim5	ENSMUSG00000033948	4.15214	1.60632	3.31054
Diablo	ENSRNOG00000029197	2.81002	-1.60804	3.91262
Ubl3	ENSRNOG00000000921	3.18964	-1.78135	2.69591
Rpl21	ENSRNOG00000000957	5.99045	-2.3714	3.96811
Slc39a7	ENSRNOG00000000465	-0.816282	-4.06031	3.4394
Slc19a1	ENSRNOG00000001232	-2.22193	-1.10232	3.42627
Olfml1	ENSMUSG00000051041	6.26379	-1.01152	2.23263
LOC102556092	ENSRNOG00000064009	4.0874	-2.1678	4.56506
Pofut2	ENSRNOG00000001228	-1.84113	-1.80419	3.77937
Rev3l	ENSRNOG00000000593	-1.50758	-2.60636	2.91243
Limk1	ENSRNOG00000001470	3.30878	-1.21446	3.30603
Smarcb1	ENSRNOG00000028302	-1.33832	-8.62385	5.61611
Mvp	ENSMUSG00000030681	6.01081	1.69931	3.70801
Neurod2	ENSMUSG00000038255	-3.58989	1.31267	2.97003
Arpc3	ENSRNOG00000008673	3.35708	-1.74864	3.30287
Sars1	ENSRNOG00000020255	7.16467	-1.07475	2.4924
Unc5b	ENSRNOG00000000567	-0.505528	-4.39716	3.08985
Tmem120a	ENSRNOG00000001441	1.89759	-2.28628	2.28276
Tapbp	ENSRNOG00000029500	-1.68164	-2.36149	3.00535
Fam13c	ENSRNOG00000000275	-1.97008	-1.38755	2.50807
Gata2	ENSMUSG00000015053	6.36191	-1.22717	2.59617
Slc12a9	ENSRNOG00000048487	1.9182	-1.56069	2.31803
Pter	ENSMUSG00000026730	4.12322	1.86803	3.50909
Cct3	ENSRNOG00000019090	6.90226	-0.841679	5.35385
Ostm1	ENSRNOG00000037647	-1.99801	-1.97245	2.94308
Anapc5	ENSRNOG00000001316	4.51061	-2.10207	1.66542
Dna2	ENSRNOG00000000387	-1.94207	-2.04951	4.03803
Slx9	ENSRNOG00000001225	-2.24468	-1.08837	3.56715
Pus1	ENSRNOG00000037500	1.6288	-2.4108	4.40405
Slc36a1	ENSMUSG00000020261	6.00628	-0.284141	1.55039
Sinhcaf	ENSMUSG00000039985	5.86525	-1.0886	4.70799
Ddx39b	ENSRNOG00000000841	-0.615457	-4.34764	2.34272
Naca	ENSRNOG00000002632	6.92144	-0.742237	3.2601
Ppt2	ENSRNOG00000000435	-1.61753	-2.48405	4.52124
Cpe	ENSRNOG00000043387	5.06857	2.20177	2.36467
Stox1	ENSMUSG00000036923	-0.0633176	2.91838	3.90351
Ranbp2	ENSRNOG00000000796	-0.642524	-9.9153	2.38714
Eng	ENSMUSG00000026814	4.82223	-0.667272	2.10724
Bltp3a	ENSRNOG00000000495	-1.64083	-2.65252	2.40397
Mrps18b	ENSRNOG00000000804	-1.53452	-2.63606	2.36336
Rhbdd2	ENSRNOG00000001443	2.48926	-2.02854	3.73582
Get4	ENSRNOG00000001293	2.63433	-2.10436	3.3423
Tbc1d22b	ENSRNOG00000059458	-2.14982	-1.31808	3.46462
Gal3st3	ENSMUSG00000047658	2.69978	2.32998	2.87615
Hace1	ENSRNOG00000000327	-1.74247	-2.03644	2.76283
Snx3	ENSRNOG00000046705	-0.975588	-3.84836	3.25614
Gtf3c6	ENSRNOG00000000586	-2.21388	-1.33075	3.6862
Pcnt	ENSRNOG00000001276	-2.34273	-0.78799	3.0547
Zfp68	ENSRNOG00000001317	2.5535	-1.81248	3.89619
Cpne5	ENSRNOG00000000522	-2.68104	0.51939	2.99438
Rogdi	ENSMUSG00000022540	4.5061	0.914163	2.76903
Ttc21b	ENSMUSG00000034848	4.7106	-1.05329	1.93466
Gm36684	ENSMUSG00000117278	3.87902	-0.708073	2.55623
Pxdn	ENSMUSG00000020674	6.14796	-0.374634	0.71455
Fig4	ENSRNOG00000000312	-2.40764	-0.618865	3.65613
Baz1b	ENSRNOG00000001453	3.76093	-2.3933	4.42219
Gtf2i	ENSRNOG00000001479	4.28656	-1.5531	1.91423
Tpcn1	ENSRNOG00000059344	2.27211	-2.5362	3.18542
Smco4	ENSMUSG00000058173	3.16885	-1.57493	2.81796
Hmga1	ENSRNOG00000000488	-0.990675	-3.44339	3.65329
Mgst3	ENSRNOG00000004245	-0.591033	3.00213	4.82011
Tsc22d4	ENSRNOG00000050805	3.15307	-1.57558	2.56376
Rims1	ENSMUSG00000041670	-1.35381	4.95412	3.41934
Tpst1	ENSRNOG00000000900	2.27756	-1.82216	3.27649
Pomp	ENSRNOG00000049229	3.51175	-2.20691	2.60042
Galnt3	ENSRNOG00000005727	2.15579	-2.98327	3.0044
Nyap2	ENSMUSG00000054976	1.56907	4.54016	2.15342
Uspl1	ENSRNOG00000000909	1.83482	-2.0361	2.77652
Abhd16a	ENSRNOG00000056637	-1.32103	-2.54284	4.25475
Kmt5a	ENSRNOG00000064318	3.79443	-1.93756	3.14063
Chrna7	ENSMUSG00000030525	3.57538	2.31481	2.35421
Pfdn6	ENSRNOG00000000473	-1.87124	-2.02006	4.18957
Kirrel2	ENSMUSG00000036915	1.52757	4.14523	3.09759
Fance	ENSRNOG00000000504	-2.60352	-0.349365	5.35276
Tap1	ENSRNOG00000000457	-2.19855	-1.46554	3.57113
B3galt4	ENSRNOG00000000471	-0.405148	-4.8521	3.9156
Ptpn11	ENSRNOG00000030124	4.21656	-1.96401	2.35194
Actb	ENSRNOG00000034254	6.76609	-2.24149	1.26895
Polr1d	ENSRNOG00000000954	2.68728	-1.79554	3.46938
Mras	ENSMUSG00000032470	3.886	0.544053	2.17873
Xaf1	ENSMUSG00000040483	0.494803	1.61419	2.98133
Ddt	ENSRNOG00000068887	-1.95567	-1.73682	2.70809
Akr1b8	ENSMUSG00000029762	5.2967	1.65177	4.13282
Eif4ebp1	ENSRNOG00000012582	3.86361	-1.76906	2.74626
Micu1	ENSRNOG00000043436	-1.7602	-2.03045	3.81413
Rnf8	ENSRNOG00000047171	-2.5104	-0.34861	3.07188
Skic2	ENSRNOG00000000421	-1.80637	-2.12378	2.58103
Smurf1	ENSRNOG00000000999	2.7396	-1.13831	3.26739
Rnf6	ENSRNOG00000000968	2.67951	-1.47956	2.31318
Pcbp3	ENSRNOG00000001245	1.28898	-5.34792	2.82639
Slc1a5	ENSMUSG00000001918	8.01942	-1.06068	2.0157
Camk4	ENSMUSG00000038128	4.28998	1.34914	2.78845
Nipal4	ENSMUSG00000020411	0.767504	-2.26366	2.51963
Bcr	ENSRNOG00000001304	-1.7506	-1.75816	2.71682
Slc37a1	ENSMUSG00000024036	4.36988	2.09352	3.25262
Vipr1	ENSMUSG00000032528	-3.84974	0.813935	2.44178
Gopc	ENSRNOG00000000408	-1.67407	-2.3869	4.47139
Ppp1r10	ENSRNOG00000059268	-1.53129	-2.74746	2.90029
Septin10	ENSRNOG00000049507	-2.09481	-1.49228	4.41842
Cyyr1	ENSMUSG00000041134	2.65654	2.59027	2.16966
ENSRNOG00000065096	ENSRNOG00000065096	3.38505	-2.26175	1.8536
Mapkapk5	ENSRNOG00000001345	2.01638	-2.04082	3.63817
Snrpd3	ENSRNOG00000050410	-1.39706	-2.91641	2.87854
Col11a2	ENSRNOG00000000463	-1.95611	-1.40036	2.00169
Nhlh1	ENSRNOG00000005166	-2.86556	4.21932	2.13396
Atp6v1b2	ENSRNOG00000011891	7.86531	-0.241656	1.42028
Nsun2	ENSMUSG00000021595	7.17425	-0.999465	3.72419
Tesc	ENSMUSG00000029359	7.46674	-1.25902	1.14541
Npm1	ENSMUSG00000057113	10.3251	-0.615974	3.08869
Rrp1b	ENSRNOG00000001194	-1.6926	-2.37925	3.0766
Pwp2	ENSRNOG00000001210	-1.74901	-2.3418	2.72477
Tysnd1	ENSRNOG00000024839	-2.44608	-1.02408	3.30887
Dhx16	ENSRNOG00000030157	-2.03555	-1.69644	2.85262
Fgd4	ENSRNOG00000059491	0.155347	3.68508	3.75134
Lama4	ENSMUSG00000019846	5.57856	-1.14118	1.80667
Rps18l1	ENSRNOG00000033152	0.315872	-11.9644	3.26552
Cd63	ENSMUSG00000025351	8.85012	1.50807	2.9082
Mfhas1	ENSMUSG00000070056	4.65908	1.09038	1.98496
Cdk19	ENSRNOG00000000583	-1.92867	-1.69688	2.41404
Cabin1	ENSRNOG00000001237	-1.89676	-1.88753	2.42983
Psma5	ENSRNOG00000019868	4.94696	-0.625061	3.40073
Prep	ENSRNOG00000051061	-1.04408	-3.39812	3.18049
Nhlh1	ENSMUSG00000051251	-0.677745	10.1424	2.16173
Islr	ENSRNOG00000048924	5.92387	-0.866953	1.15556
Fgd4	ENSMUSG00000022788	3.02963	3.104	2.18211
Heg1	ENSMUSG00000075254	1.37534	3.05362	3.18797
Agpat1	ENSRNOG00000000437	-1.47022	-3.16971	3.70839
Brap	ENSRNOG00000046497	2.30951	-1.74625	3.75697
ENSRNOG00000070935	ENSRNOG00000070935	-1.55235	-2.95333	2.39477
Pom121	ENSRNOG00000001449	3.42936	-2.07556	2.2249
Nop16	ENSMUSG00000025869	4.98269	-1.1878	2.49931
Hs3st6	ENSMUSG00000039628	4.8482	-0.267413	0.305403
RGD735065	ENSRNOG00000000524	-1.43535	-2.82137	2.94716
Prkab1	ENSRNOG00000001142	1.91105	-2.36103	4.38365
Rpf2	ENSRNOG00000000587	-1.62142	-2.58416	2.76971
Lgmn	ENSMUSG00000021190	7.52532	-1.17546	2.57087
Cdc42ep1	ENSMUSG00000049521	6.7393	-0.523794	1.58952
Cdk2ap1	ENSRNOG00000001070	3.50276	-1.639	2.53014
Mcm3ap	ENSRNOG00000001272	-1.59769	-2.62449	2.42364
Hycc2	ENSMUSG00000038174	4.15242	0.96965	2.76426
Eef2	ENSRNOG00000020266	10.1781	-0.770098	3.52838
Ap1s1	ENSRNOG00000001415	2.86842	-2.21977	2.96371
Insr	ENSRNOG00000029986	1.37072	-1.89944	3.00545
Cdc40	ENSRNOG00000000581	-1.97474	-1.74402	2.9426
Zbtb22	ENSRNOG00000000476	-2.4463	-0.901237	2.84187
Fndc5	ENSRNOG00000030238	3.06466	1.38154	3.01149
Shox2	ENSMUSG00000027833	5.15027	1.07833	1.86405
Cct4	ENSRNOG00000009642	6.78267	-0.656974	2.72278
Hnrnph3	ENSRNOG00000048193	0.659654	-4.78562	2.70134
Fmod	ENSRNOG00000003183	-2.66043	7.67135	3.07967
Ubc	ENSRNOG00000057823	6.58594	-1.56945	3.59896
Emid1	ENSMUSG00000034164	6.81748	-1.06504	0.982018
Tmod3	ENSRNOG00000032436	3.30902	-0.615589	0.979916
Cnst	ENSMUSG00000038949	5.87938	1.29783	3.17426
Vars2	ENSRNOG00000000833	-2.36958	-0.799364	4.48112
Rwdd1	ENSRNOG00000042916	-1.60453	-2.03949	2.69739
Specc1l	ENSRNOG00000001303	-1.89364	-1.66615	3.63021
Suds3	ENSRNOG00000001139	2.78052	-2.2596	2.44841
Rsad2	ENSMUSG00000020641	-2.9172	-0.283375	3.79837
Mid2	ENSMUSG00000000266	4.1907	0.87244	2.90751
Srsf9	ENSRNOG00000001163	1.21695	-2.32584	3.99175
Anp32b	ENSRNOG00000009266	6.93733	-0.759313	3.48046
Actl6b	ENSMUSG00000029712	5.06042	0.850739	2.07143
Mlec	ENSRNOG00000064601	2.1867	-2.82488	1.99083
Btbd17	ENSMUSG00000000202	3.92706	4.39918	3.36839
Ttyh2	ENSMUSG00000034714	6.15028	2.02442	3.46311
Cib2	ENSMUSG00000037493	1.41343	2.68635	2.67596
Bicc1	ENSRNOG00000000614	-2.23006	-1.22095	3.87609
Psph	ENSRNOG00000000925	2.57669	-2.70103	2.36109
Susd6	ENSMUSG00000021133	6.19421	1.32058	2.38103
Atf6b	ENSRNOG00000000431	-0.381443	-6.32484	4.10161
Tfam	ENSRNOG00000000613	-1.75336	-1.98368	2.73115
Nsun5	ENSRNOG00000001450	1.59406	-2.23573	3.52235
Bri3	ENSRNOG00000001009	1.23477	-2.26698	5.29695
Pabpc1	ENSRNOG00000008639	8.34283	-0.929775	2.0393
Bicd1	ENSMUSG00000003452	5.23162	1.5399	2.1374
Ubqln1	ENSMUSG00000005312	6.81081	-0.699029	3.90797
Tapbp	ENSMUSG00000024308	6.24902	1.69602	2.7543
Atxn2	ENSRNOG00000001256	1.99972	-1.62033	2.59988
Ddx21	ENSRNOG00000043099	-0.538313	-4.87196	2.60733
B3galt2	ENSMUSG00000033849	0.659718	2.68437	3.77647
Adarb1	ENSRNOG00000001227	-2.35957	-0.918641	2.61768
Ccdc6	ENSRNOG00000024019	-2.23265	-1.17866	2.7208
H2bc21	ENSMUSG00000068854	1.90442	0.752677	1.48891
Skic3	ENSMUSG00000033991	5.17102	-0.63486	4.44462
Zfp523	ENSRNOG00000000501	-2.38354	-0.953576	2.69019
Hsf2	ENSRNOG00000000808	-1.62219	-7.44519	2.92247
Mars1	ENSRNOG00000025459	6.84759	-0.467991	2.26982
Kdm2b	ENSRNOG00000025702	2.12203	-1.77954	3.48183
Ddr1	ENSRNOG00000057125	-0.761058	-7.84758	3.60876
Slc19a1	ENSMUSG00000001436	5.02391	-0.924349	3.39404
Lrrc3	ENSRNOG00000001217	-2.07433	-0.895561	1.70941
Wasf1	ENSRNOG00000047476	-1.99636	-1.66175	2.62767
Ppa1	ENSRNOG00000000557	-0.504395	-3.85043	3.61337
Lhx4	ENSMUSG00000026468	2.87172	3.06899	1.78985
Ado	ENSRNOG00000070733	-1.98557	-1.93797	3.14615
Fndc5	ENSMUSG00000001334	4.51131	0.979189	2.21721
Ube2d1	ENSRNOG00000000611	-2.68084	-0.136629	2.92374
Bcam	ENSMUSG00000002980	2.18546	2.05883	3.8232
Tnfaip2	ENSMUSG00000021281	4.40841	-0.775159	1.24013
Serping1	ENSMUSG00000023224	3.63788	2.72611	4.10695
Ncl	ENSMUSG00000026234	9.41832	-0.972979	2.72266
Slc6a6	ENSMUSG00000030096	5.84377	-0.475765	0.771619
Ids	ENSMUSG00000035847	3.99486	0.899223	2.13829
Zhx3	ENSMUSG00000035877	4.97937	2.03761	3.46947
Ankrd35	ENSMUSG00000038354	0.296616	2.72184	3.31309
Gpr75	ENSMUSG00000043999	2.64995	1.5078	3.20034
Shisa7	ENSMUSG00000053550	4.67879	1.55335	2.77221
Stra6	ENSRNOG00000008312	4.64892	-0.50608	0.697263
Ptbp1	ENSRNOG00000010448	7.02401	-0.777756	2.94768
Slc20a1	ENSRNOG00000018567	4.4983	-0.738105	1.64369
Prickle1	ENSRNOG00000022772	3.18957	1.87665	3.00101
Dip2a	ENSRNOG00000043212	-2.17894	-1.32366	2.89918
Phgdh	ENSMUSG00000053398	7.37281	-1.31831	1.85467
Rtn4ip1	ENSRNOG00000000279	-2.43795	-1.15164	2.67103
U2af1	ENSRNOG00000045860	-1.18059	-2.87198	2.58866
Septin3	ENSRNOG00000007686	-0.137077	2.98748	2.7165
AABR07035338.1	ENSRNOG00000039819	2.80957	-1.65853	3.73985
Lef1	ENSMUSG00000027985	5.74025	1.53784	1.51576
Ep400	ENSRNOG00000037483	3.26424	-1.54653	2.20323
Fam220a	ENSRNOG00000024605	1.23618	-1.63522	3.28
Scrn1	ENSRNOG00000009636	2.65254	1.88514	4.08346
Ascc1	ENSRNOG00000056647	-2.12114	-1.256	3.00853
Anapc16	ENSRNOG00000000576	-2.07389	-1.63815	2.42335
Sdc3	ENSMUSG00000025743	4.35933	2.46316	1.89406
Pcmtd1	ENSMUSG00000051285	6.65328	1.55456	2.7753
Rpl8	ENSRNOG00000032635	7.84261	-0.907792	2.23867
Tff3	ENSMUSG00000024029	-3.49207	2.30675	1.77475
Chfr	ENSRNOG00000037430	2.23038	-2.03621	4.55371
Mapk14	ENSRNOG00000000513	0.445214	-5.2713	3.08122
Taf11	ENSRNOG00000024601	-2.72728	-0.309952	3.26175
Chrna3	ENSRNOG00000013829	5.00734	2.12614	2.39388
Shmt2	ENSRNOG00000008106	7.30016	-1.19019	2.27583
Marchf8	ENSMUSG00000025702	6.45613	1.29085	2.74188
Apba1	ENSMUSG00000024897	4.86502	1.47254	3.48106
Fkbp4	ENSMUSG00000030357	8.50954	-0.587042	3.62091
Creb3l2	ENSMUSG00000038648	5.56089	-0.281982	0.92751
Asf1a	ENSRNOG00000000415	-2.17572	-1.66993	2.55075
Ppp1r18	ENSRNOG00000000818	-1.70138	-2.34672	2.09444
Vwa5b2	ENSRNOG00000001707	1.19352	3.73117	2.48249
Ssh1	ENSRNOG00000000695	1.66588	-1.95922	3.57992
Daxx	ENSRNOG00000000477	-2.03943	-1.75731	2.55107
Atp6v1g2	ENSMUSG00000024403	1.75595	0.431992	0.653744
Ppid	ENSRNOG00000027408	5.16081	-0.949543	3.51213
Osbp2	ENSRNOG00000019645	0.916142	2.2748	3.48164
Abcf1	ENSRNOG00000000799	-0.644086	-4.3471	2.57958
Eif4ebp1	ENSMUSG00000031490	6.18067	-1.55698	2.40395
Gm42427	ENSMUSG00000105263	3.2266	1.26838	2.54088
Rpl5	ENSRNOG00000023529	7.316	-0.951449	3.87884
Smim45	ENSMUSG00000068099	-0.706276	4.26125	2.96946
Nus1	ENSRNOG00000000411	-1.50606	-2.62768	2.43924
Susd6	ENSRNOG00000045941	3.4735	1.68862	3.416
Gpd1	ENSMUSG00000023019	2.98574	-0.245074	0.447723
Rab11fip5	ENSMUSG00000051343	2.96361	1.67879	1.81008
Cltb	ENSRNOG00000017506	5.54588	0.81858	3.119
Trappc14	ENSRNOG00000039214	1.67534	-1.50306	3.5322
Islr	ENSMUSG00000037206	6.32986	-0.480462	1.41099
Tmie	ENSMUSG00000049555	-0.740322	2.55743	3.8084
Oprd1	ENSRNOG00000010531	-0.228351	-2.20356	1.46414
Tkt	ENSMUSG00000021957	8.23065	-0.788441	1.5989
Scara5	ENSMUSG00000022032	2.85081	-3.29281	1.13016
BC034090	ENSMUSG00000033722	3.1928	1.80999	2.77703
Vps52	ENSRNOG00000000470	-0.735385	-7.68428	2.83777
Cct8	ENSMUSG00000025613	8.43297	-0.735749	3.48873
Rsph1	ENSMUSG00000024033	0.858129	4.21818	3.45693
Slc9a6	ENSMUSG00000060681	5.45825	1.77762	3.39868
Porcn	ENSMUSG00000031169	0.587362	2.27317	2.92158
Mthfd1l	ENSMUSG00000040675	6.91579	-0.78674	1.65392
Ccar1	ENSRNOG00000000397	-1.20771	-3.35596	2.7108
Rps10l1	ENSRNOG00000000490	-0.558091	-4.41576	2.72005
Taf6	ENSRNOG00000001355	2.31088	-2.28856	2.69244
Clcn4	ENSRNOG00000003533	3.14038	1.83526	2.87022
Atg5	ENSRNOG00000000322	-2.3925	-0.968889	2.79488
Fbl	ENSMUSG00000046865	6.54417	-0.846508	1.97229
4930447F24Rik	ENSMUSG00000102224	-4.04395	6.55888	2.77054
Icoslg	ENSRNOG00000023109	-2.30224	-0.604071	1.87836
Trim26	ENSRNOG00000032930	-1.8729	-1.82877	2.40209
Cacnb3	ENSRNOG00000054274	4.69562	0.739434	2.1271
Chrd	ENSMUSG00000006958	0.550008	4.10286	2.28531
Aopep	ENSMUSG00000021458	4.06689	-1.87734	2.29907
Firre	ENSMUSG00000085396	2.46786	1.67699	1.78727
Sppl3	ENSRNOG00000001178	2.79678	-1.6307	2.32963
Chrnb4	ENSMUSG00000035200	0.686366	4.64343	2.12876
Macroh2a1	ENSMUSG00000015937	6.20992	-0.618558	2.50921
Chsy1	ENSMUSG00000032640	5.54684	-0.493081	1.3987
Abcc1	ENSMUSG00000023088	6.00077	-0.636058	2.43093
Prmt2	ENSRNOG00000001297	-1.86772	-1.73596	2.35148
Cstb	ENSRNOG00000001201	-2.21761	-0.993493	2.33622
Gm56999	ENSMUSG00000121179	4.09872	1.2137	2.25746
Mmp11	ENSRNOG00000028344	-2.6445	-0.313052	2.62612
Tbc1d9	ENSMUSG00000031709	5.05138	1.62734	3.55465
Cnot6l	ENSMUSG00000034724	6.16799	1.10455	3.59446
Gatd3a	ENSRNOG00000001211	-1.78576	-2.32989	2.38266
Ap1s2	ENSMUSG00000031367	3.89074	1.36075	3.21186
Fkbp5	ENSRNOG00000022523	-1.46608	-3.08015	2.91277
Mvk	ENSRNOG00000049604	1.19758	-1.58281	4.63149
Dnajc12	ENSRNOG00000051960	-2.65705	-0.0421774	2.94464
Gprc5b	ENSMUSG00000008734	2.76619	-1.83659	0.89291
Cpne6	ENSMUSG00000022212	-1.45276	6.27222	2.7741
Lmf1	ENSMUSG00000002279	6.51942	-0.397338	2.18888
Wipi1	ENSMUSG00000041895	6.3079	-1.98858	1.04258
Gpd1	ENSRNOG00000056457	3.67245	-1.02587	3.26216
Sbk1	ENSMUSG00000042978	5.65268	1.38312	2.95087
Crhr1	ENSMUSG00000018634	2.37352	3.6488	4.40745
Nfkbil1	ENSRNOG00000000839	-2.66837	-0.383681	4.16508
Cct5	ENSRNOG00000011632	7.17548	-0.497895	3.29028
Metap1	ENSRNOG00000012947	4.29857	-0.775367	2.50553
Gtf2ird1	ENSRNOG00000001478	1.41139	-1.83804	2.16033
Nrcam	ENSRNOG00000004067	4.50289	1.54571	3.27122
Csnk2b	ENSRNOG00000000847	-0.863073	-8.92107	3.00021
Apex1	ENSMUSG00000035960	6.13683	-0.636935	2.14745
Pacrg	ENSMUSG00000037196	-2.4253	5.13564	2.73372
Pcolce	ENSRNOG00000025001	2.46942	-1.61309	2.35444
Kifbp	ENSRNOG00000000395	-2.20538	-1.30256	2.48156
Gnptab	ENSRNOG00000005228	4.39182	-0.677735	3.11183
Mtap	ENSMUSG00000062937	5.30099	-1.23985	1.39456
Rps3a	ENSRNOG00000011893	7.91956	-1.0717	1.9242
Pnlip	ENSMUSG00000046008	-3.71178	0.0290405	3.28169
Ehmt2	ENSRNOG00000030630	-0.0457314	-9.40568	2.53243
Slc15a4	ENSRNOG00000000962	1.49855	-2.28844	4.34737
Zfp979	ENSMUSG00000066000	3.91821	-0.928885	3.26499
Cnih2	ENSMUSG00000024873	4.56368	1.27325	2.85247
Hpca	ENSMUSG00000028785	6.33267	1.66234	3.09875
Prnp	ENSMUSG00000079037	5.7378	1.508	2.01787
Cdca7l	ENSMUSG00000021175	3.81059	-1.97929	2.462
Rxrb	ENSRNOG00000000464	-1.71308	-1.87316	2.02602
Slc7a1	ENSRNOG00000000924	4.66808	-2.2395	1.89702
Ube2g2	ENSRNOG00000001222	-1.18492	-6.99333	3.07933
Pecam1	ENSMUSG00000020717	3.15561	-1.0126	0.727012
Spdef	ENSMUSG00000024215	1.69804	1.48864	1.97966
Lrp5	ENSMUSG00000024913	6.16503	-0.817229	1.3125
Pcsk6	ENSMUSG00000030513	4.96349	-0.450908	4.06672
Inka2	ENSMUSG00000048458	2.0352	2.43143	2.33379
Trim55	ENSMUSG00000060913	-1.43123	6.14299	2.64292
Fyn	ENSRNOG00000000596	-1.09231	-3.34118	2.56276
Cisd1	ENSRNOG00000000610	-1.66998	-2.23143	2.10071
Nrbf2	ENSRNOG00000000641	-2.68228	-0.0271541	3.74774
Git2	ENSRNOG00000001190	2.33508	-1.53431	2.38677
Ankrd13a	ENSRNOG00000001204	3.52066	-1.37572	2.76647
RGD1566085	ENSRNOG00000068407	-2.56304	-0.548272	5.68212
Fasn	ENSMUSG00000025153	9.67305	0.10568	0.0625102
Pgam5	ENSRNOG00000037443	2.56201	-2.21486	3.29306
Hip1	ENSRNOG00000001448	3.64557	-1.59367	4.38213
Sptb	ENSRNOG00000006911	1.03294	2.32719	3.63414
Map2k7	ENSRNOG00000001047	2.19906	-1.68932	2.11028
Ints1	ENSRNOG00000047880	2.62767	-1.77841	3.11566
Alox8	ENSMUSG00000020891	-2.71444	4.20218	3.66777
Psat1	ENSMUSG00000024640	8.24734	-0.959198	2.71454
Hspa9	ENSRNOG00000019525	6.60713	-0.65187	2.80139
Anks1a	ENSRNOG00000000498	-1.76467	-1.73307	2.31775
Ilvbl	ENSMUSG00000032763	5.12187	1.2549	2.87814
Cog1	ENSMUSG00000018661	6.3121	1.35244	3.09811
1700052K11Rik	ENSMUSG00000099681	3.04494	1.15807	2.31709
Eif4ebp2	ENSRNOG00000055391	-1.4031	-3.35116	3.75215
Treml1	ENSMUSG00000023993	-3.8465	5.39988	2.24544
Aplp1	ENSMUSG00000006651	7.6195	1.86988	3.72678
Serinc1	ENSRNOG00000029360	-0.405559	-12.0452	2.05922
Ednrb	ENSRNOG00000010997	1.86784	-1.90862	1.82947
Rpl8-ps7	ENSRNOG00000068956	6.80376	-0.928975	2.49973
Coq5	ENSRNOG00000001171	1.66792	-2.43947	2.44218
Polr2e	ENSMUSG00000004667	6.32496	-0.552257	2.35415
Abcd1	ENSMUSG00000031378	4.62935	1.35466	2.644
Zbtb42	ENSRNOG00000037562	0.991788	2.51809	3.36403
Mtdh	ENSRNOG00000006870	5.82981	-0.325468	3.26642
Slc7a5	ENSRNOG00000018824	7.27337	-1.01426	2.03075
Eif4e3	ENSMUSG00000093661	5.3527	-0.447971	1.96022
Magea4	ENSRNOG00000068983	1.47986	1.15339	2.13194
Cpne5	ENSMUSG00000024008	5.49622	1.26858	1.92524
Ncl	ENSRNOG00000018273	7.01869	-0.718565	2.02559
Eif3l	ENSRNOG00000011020	6.66053	-0.547141	2.91551
Wdr46	ENSRNOG00000031171	-1.55429	-2.52306	2.28997
Npc1	ENSRNOG00000012016	2.66356	-0.552479	2.07078
Angpt2	ENSRNOG00000016696	-0.468101	-2.01132	1.64882
Chrna3	ENSMUSG00000032303	7.54941	1.96439	2.39597
Apbb1	ENSMUSG00000037032	7.10377	1.30809	2.40469
Rnf150	ENSMUSG00000047747	4.01044	1.40815	2.20706
Ptges3	ENSRNOG00000002642	6.70071	-0.980503	2.42151
Aff2	ENSRNOG00000052572	3.17163	1.04087	2.51331
Mcm9	ENSRNOG00000003281	-3.0192	0.51939	3.2324
Angptl2	ENSMUSG00000004105	1.92657	-0.784266	0.943926
Fbln2	ENSMUSG00000064080	7.67942	-1.86044	0.847602
Sgms1os1	ENSMUSG00000097787	2.43955	0.571179	1.11864
Smad5	ENSMUSG00000021540	5.9644	-0.509857	3.31441
Sertm2	ENSMUSG00000085139	-3.86453	0.815575	1.7379
Cct2	ENSRNOG00000021317	7.46558	-0.808963	1.85919
Rcc2	ENSMUSG00000040945	9.07819	-1.19239	2.21172
Aprt	ENSMUSG00000006589	7.46213	-0.78852	1.93372
C1qbp	ENSMUSG00000018446	6.80939	-1.12024	3.43551
Bach2	ENSMUSG00000040270	4.01145	1.57805	3.0049
Tusc2	ENSMUSG00000010054	5.12603	0.307619	0.656984
Asns	ENSMUSG00000029752	9.51363	-0.737003	3.15644
Klhl13	ENSMUSG00000036782	-0.305315	2.88468	3.39482
Efna1	ENSRNOG00000020573	1.6663	-0.560423	0.943151
Ankle2	ENSRNOG00000060144	3.29553	-1.57224	1.96026
Dhrsx	ENSRNOG00000028323	1.26013	-2.18673	3.65713
Zup1	ENSRNOG00000000398	-2.47471	-0.836463	1.79762
Ssbp2	ENSMUSG00000003992	5.06093	-0.620812	1.45258
Nup160	ENSMUSG00000051329	5.64888	-0.961779	3.35465
Mdga1	ENSRNOG00000000536	-1.73703	-2.57588	3.53161
Tecpr1	ENSMUSG00000066621	5.11139	2.12964	3.04321
Slit2	ENSMUSG00000031558	4.1055	1.44823	2.18205
Syt7	ENSMUSG00000024743	6.2839	0.675614	1.39137
Magea9	ENSMUSG00000031179	1.67942	1.54953	3.36698
Ccz1b	ENSRNOG00000001032	2.18099	-1.98546	4.36215
RGD1304884	ENSRNOG00000017431	4.11984	1.91922	2.50116
Mmp28	ENSMUSG00000020682	3.29192	1.19685	2.03132
Fyco1	ENSMUSG00000025241	3.41922	1.2527	2.8928
Utp14a	ENSRNOG00000005012	2.84515	-1.15443	1.97589
Nelfe	ENSRNOG00000000420	-1.39195	-2.30607	2.25347
Ppil1	ENSRNOG00000000523	-2.14069	-1.02101	1.44121
Cers2	ENSRNOG00000021138	5.20432	-0.531574	2.52404
Stmn2	ENSMUSG00000027500	4.42855	2.22403	3.0135
Znfx1	ENSMUSG00000039501	5.65966	0.815658	2.7113
Cfap410	ENSRNOG00000001215	-2.41226	-0.257011	1.63137
Gpank1	ENSRNOG00000000848	-2.71073	-0.419359	2.74955
Plcxd2	ENSRNOG00000042289	0.926519	2.93476	2.25381
Cmklr1	ENSMUSG00000042190	3.05075	-0.765558	0.975305
Brd2	ENSRNOG00000000461	-0.291049	-5.24672	2.94955
Polr1h	ENSRNOG00000000779	-2.47351	-0.649232	3.44239
Qrsl1	ENSRNOG00000026049	-2.80732	-0.0153073	2.11142
Gucd1	ENSRNOG00000049952	-1.93262	-1.80392	1.96996
Gm47887	ENSMUSG00000111157	-2.4263	5.88726	2.2368
Dennd11	ENSRNOG00000011854	2.40837	1.43582	2.90033
R3hdml	ENSMUSG00000078949	-3.44678	1.18608	1.67116
Nopchap1	ENSRNOG00000008696	2.91276	-1.0002	3.44764
Phlda3	ENSMUSG00000041801	4.32115	-0.550752	1.03047
Plpp1	ENSMUSG00000021759	5.45076	0.194862	0.65423
Atp1b1	ENSMUSG00000026576	2.33097	1.52818	1.96976
Rpl15	ENSMUSG00000012405	9.17145	-0.776188	2.38772
Bbln	ENSMUSG00000039195	4.15706	0.37127	0.595763
Atp5f1b	ENSRNOG00000002840	8.89655	-0.831271	3.23454
Cdh6	ENSRNOG00000013535	2.27596	1.63658	2.78902
Samd14	ENSMUSG00000047181	5.86237	1.10354	3.27734
Rell1	ENSMUSG00000047881	6.51752	-1.26576	0.903744
Tdrd7	ENSMUSG00000035517	3.46746	1.10233	2.34755
Lgi4	ENSMUSG00000036560	-2.05303	6.90267	2.40861
S100a16	ENSRNOG00000012053	2.26884	-0.546868	2.04866
Bcat1	ENSMUSG00000030268	7.67421	-0.732011	1.88155
Chd5	ENSMUSG00000005045	5.23058	1.19772	2.62607
Rap1gap2	ENSMUSG00000038807	5.20374	0.52146	0.828169
Slc16a1	ENSMUSG00000032902	6.9295	-0.913867	1.61536
Gm43398	ENSMUSG00000105594	2.83052	2.58367	2.64392
Plbd2	ENSRNOG00000001385	3.69687	-1.11102	2.43741
Micall2	ENSRNOG00000022533	0.945116	-1.69904	1.98912
Denr	ENSRNOG00000001106	2.5135	-2.04959	2.21826
Bud23	ENSRNOG00000033700	1.79064	-2.72929	3.19439
Anapc7	ENSRNOG00000001283	1.70508	-2.28634	2.14603
Daam2	ENSMUSG00000040260	4.10092	-2.02585	0.632216
Irs2	ENSRNOG00000023509	5.62362	-0.645541	0.875067
S1pr2	ENSMUSG00000043895	4.32717	-0.932052	1.3302
Slc29a4	ENSMUSG00000050822	7.16402	1.4129	2.10977
Syt17	ENSMUSG00000058420	3.85829	2.14852	3.04487
Sun1	ENSRNOG00000001299	2.7942	-1.55518	1.66959
Dusp15	ENSMUSG00000042662	3.55493	1.83384	2.46255
Ikzf4	ENSRNOG00000005535	6.35149	-0.98899	2.28499
Sbds	ENSRNOG00000000888	1.88503	-1.71346	3.03607
Tbcc	ENSMUSG00000036430	3.94472	0.6659	2.55948
Ttc21b	ENSRNOG00000005868	1.56143	-1.14649	1.71697
Cep85l	ENSRNOG00000000414	-2.995	0.364633	3.5224
Meis3	ENSMUSG00000041420	4.66822	1.19411	5.01618
Zswim5	ENSRNOG00000018160	3.70079	1.72089	3.26529
Gbf1	ENSMUSG00000025224	6.86677	0.89568	2.01049
Chd5	ENSRNOG00000011268	2.27491	1.09304	3.00928
Aldh4a1	ENSMUSG00000028737	1.34115	2.50616	2.9962
Vps16	ENSMUSG00000027411	5.93032	-0.354992	2.61505
Deptor	ENSRNOG00000004328	5.89236	-1.11194	1.47178
Hnrnpk	ENSMUSG00000021546	8.83826	-0.7362	3.33302
Gramd4	ENSMUSG00000035900	5.56345	0.0560136	0.0664708
Dtx2	ENSRNOG00000001432	1.79811	-1.3581	2.35654
Skor1	ENSMUSG00000022245	0.683248	1.93611	2.40901
Igdcc4	ENSMUSG00000032816	3.9761	2.0461	3.70887
Hrk	ENSMUSG00000046607	5.60637	1.45491	1.94905
C17h6orf62-ps1	ENSRNOG00000018456	6.93034	0.530737	2.38238
Cdyl	ENSMUSG00000059288	4.44194	-0.916609	3.47188
Vdac2	ENSMUSG00000021771	7.47826	-0.685843	3.47691
Rpl15-ps3	ENSMUSG00000061167	6.51287	-0.74424	2.09838
Srpk1	ENSRNOG00000000511	-1.06074	-3.3238	1.77985
Slc25a33	ENSMUSG00000028982	5.96541	-0.877929	2.34742
Spin1	ENSMUSG00000021395	5.918	-0.525783	3.54434
Tmem151b	ENSMUSG00000096847	5.02345	1.57674	2.27632
Xab2	ENSRNOG00000000988	3.18324	-2.07008	1.96249
Ube2q2	ENSRNOG00000014529	2.56076	1.52071	2.45982
Daglb	ENSRNOG00000001079	1.19438	-1.96213	2.70503
Ank3	ENSRNOG00000053288	-2.14251	-1.61039	2.61317
Grin2d	ENSMUSG00000002771	3.65354	1.62917	2.78994
Dcbld1	ENSRNOG00000000407	-2.85596	0.0533939	1.91008
Dach1	ENSMUSG00000055639	-0.502378	4.464	2.60821
Pnma8b	ENSMUSG00000070802	5.39194	1.83651	3.18776
Elavl1	ENSRNOG00000001069	1.44032	-2.42474	2.95016
Gm56906	ENSMUSG00000121093	1.64132	2.39192	2.42842
Map1lc3a	ENSMUSG00000027602	6.11335	0.240113	0.378121
Zfand3	ENSRNOG00000059659	-0.757286	-8.44806	3.52993
Kif19a	ENSMUSG00000010021	1.36646	1.38145	1.79994
Shisa4	ENSMUSG00000041889	3.9769	1.365	2.90127
Abhd16a	ENSMUSG00000007036	6.41596	1.79668	3.02242
Lrrc55	ENSMUSG00000075224	-0.198075	3.76234	2.77561
Vps29	ENSRNOG00000001274	2.28326	-1.8193	1.87047
Rack1	ENSMUSG00000020372	11.3178	-0.667504	3.47183
Adra2b	ENSMUSG00000058620	2.9562	-0.389861	0.482728
Rpl35	ENSMUSG00000062997	8.76522	-1.07794	3.411
Oprd1	ENSMUSG00000050511	5.33931	-1.54571	1.81076
Mif	ENSRNOG00000006589	-0.460448	-4.25573	2.10773
Podxl2	ENSRNOG00000016255	2.78258	1.12672	2.05599
Stx1a	ENSRNOG00000029165	2.13147	-1.73078	1.85639
Atic	ENSMUSG00000026192	6.62825	-0.697867	2.62899
Iscu	ENSRNOG00000000701	1.80549	-2.72025	2.47603
Rnaseh2a	ENSMUSG00000052926	5.18243	-0.700613	1.6916
Ints15	ENSRNOG00000024567	1.77104	-1.8447	3.02545
Serpini1	ENSMUSG00000027834	3.93319	1.34424	1.87773
Sh3bgrl3	ENSRNOG00000015967	4.07458	1.31725	2.61148
Gm773	ENSMUSG00000073177	6.48948	1.06879	3.18433
Dvl3	ENSRNOG00000001708	3.5484	1.31249	2.40062
Hpca	ENSRNOG00000006979	3.93302	2.11048	2.98926
Ube3b	ENSRNOG00000047219	2.60758	-1.47695	2.10794
LOC100912209	ENSRNOG00000064499	-2.86769	-0.0703893	4.78753
Ipo7	ENSMUSG00000066232	8.17867	-0.693256	2.21879
Aifm2	ENSRNOG00000059445	-2.8588	0.183332	2.79408
Txndc5	ENSMUSG00000038991	6.19157	-0.729814	1.64411
Arid5a	ENSMUSG00000037447	4.61983	0.74912	1.18052
Rn18s	ENSRNOG00000068307	4.69593	-1.71081	1.3527
Prdx5	ENSMUSG00000024953	6.33426	0.602072	2.67474
Zfp943	ENSMUSG00000053347	4.04641	0.894332	2.40452
Cecr2	ENSRNOG00000011566	1.12946	2.37524	2.87877
Pitpnm2	ENSRNOG00000029260	1.91597	-1.20476	2.32615
Nrcam	ENSMUSG00000020598	6.00101	0.740677	1.60784
Sptbn4	ENSMUSG00000011751	5.06273	0.804759	1.80348
Psd2	ENSMUSG00000024347	2.69689	2.11402	2.26695
Bicd1	ENSRNOG00000036911	2.5755	1.16815	1.84218
Rps10	ENSRNOG00000066637	-0.658667	-9.86208	2.32986
Gask1a	ENSMUSG00000038233	0.886335	2.29233	2.51106
H2-T27	ENSMUSG00000079492	3.91377	1.27051	3.01916
Slc1a4	ENSRNOG00000005248	5.34243	-0.643603	1.50941
Bok	ENSMUSG00000026278	5.20128	-0.286725	1.58936
Hpx	ENSMUSG00000030895	0.175768	1.34998	2.46485
Lrrc20	ENSRNOG00000000560	-2.53288	-0.500122	1.93375
Gm20632	ENSMUSG00000093577	1.15919	1.15178	1.66572
Eef1g	ENSMUSG00000071644	9.42005	-0.631432	2.88963
Pla2g2f	ENSMUSG00000028749	-4.19556	-0.56918	1.84835
Amd1	ENSRNOG00000000585	-1.06504	-7.43624	2.4535
Atp6ap1	ENSMUSG00000019087	7.95317	1.04669	2.89954
Rab31	ENSMUSG00000056515	5.55377	-0.484017	1.76909
Pop7	ENSRNOG00000025310	0.565897	-2.13143	3.41059
Fam149a	ENSRNOG00000021693	-0.470724	-5.52114	2.23737
Magi1	ENSMUSG00000045095	5.37933	1.22108	3.11198
Man2a1	ENSRNOG00000015439	3.84887	-0.583657	1.06301
Lgr5	ENSMUSG00000020140	4.53007	-1.8677	1.4402
Fry	ENSMUSG00000056602	2.71714	2.80727	2.65082
Ggh	ENSMUSG00000073987	3.41865	0.640021	1.92933
Gale	ENSRNOG00000009712	1.94701	-0.76051	1.19172
Cdh18	ENSRNOG00000010535	-0.743382	3.78599	2.90573
Ak5	ENSMUSG00000039058	2.25052	1.1007	1.49456
Vps37b	ENSRNOG00000001086	1.48439	-2.55898	1.81982
Mtres1	ENSRNOG00000047118	-2.74369	-0.184386	3.35815
RT1-CE16	ENSRNOG00000065254	-1.67178	-8.08242	2.34967
Slc7a6	ENSRNOG00000019943	4.66845	-0.302495	1.34624
Dll3	ENSMUSG00000003436	2.43679	1.44246	2.43924
Itga1	ENSMUSG00000042284	2.62501	-1.66401	3.04669
Gm7367	ENSMUSG00000047370	-2.54031	-1.41125	2.53216
Dbh	ENSMUSG00000000889	3.30258	-1.85866	1.26033
Cirbp	ENSMUSG00000045193	6.18627	0.55165	0.838073
Nat8f4	ENSMUSG00000068299	1.7709	0.798882	2.06982
Wdr37	ENSRNOG00000016834	4.0106	0.906616	2.78796
Cyp51	ENSMUSG00000001467	6.72811	-0.242377	1.15829
Map3k1	ENSMUSG00000021754	3.39697	-0.899858	1.15596
Lgi3	ENSMUSG00000033595	4.92394	1.03137	1.81643
Nanos1	ENSMUSG00000072437	3.79693	1.07601	3.31554
Isl1	ENSRNOG00000012556	2.30697	2.34001	1.93139
Rpl7a	ENSRNOG00000070974	7.46965	-0.648697	2.46571
Rnf216	ENSRNOG00000001101	2.80146	-1.86461	1.98225
Chtop	ENSRNOG00000012760	5.41974	-0.433704	3.57277
ENSRNOG00000068822	ENSRNOG00000068822	1.67159	-1.81022	2.161
Rufy2	ENSRNOG00000065563	-2.82766	-0.271824	2.9983
Hs3st1	ENSRNOG00000068537	2.38608	-1.30697	1.35494
Lyn	ENSMUSG00000042228	2.59484	-0.312267	0.81529
Rps5	ENSMUSG00000012848	9.30408	-0.724944	2.52788
Ksr2	ENSMUSG00000061578	4.42077	1.85579	2.18541
Fndc10	ENSMUSG00000074738	4.75637	0.824511	1.41801
Stxbp1	ENSRNOG00000015420	5.40947	1.54294	3.21404
Lmtk2	ENSRNOG00000025155	2.79727	-1.59172	2.70069
Btf3	ENSMUSG00000021660	9.13728	-0.882735	2.89175
Def6	ENSRNOG00000000502	-2.87298	0.232769	2.29368
Vwa5b1	ENSRNOG00000016553	2.4316	0.278291	0.381833
Nagk	ENSMUSG00000034744	4.67708	0.917141	1.82658
Ubn2	ENSMUSG00000038538	5.53713	0.838063	1.83838
Rtn4rl1	ENSMUSG00000045287	5.36992	1.58236	3.18747
Brix1	ENSRNOG00000018021	4.30794	-0.645115	3.43921
Dcps	ENSRNOG00000009850	3.91568	-0.799108	0.940436
Bud31	ENSRNOG00000000989	2.72222	-2.33851	2.56274
Acads	ENSRNOG00000001177	1.13305	-2.02911	2.41655
St3gal4	ENSMUSG00000032038	3.24862	-0.469616	0.802536
Paics	ENSRNOG00000002101	4.31942	-1.08896	3.04555
Eef1e1	ENSMUSG00000001707	5.18328	-0.863973	2.01457
Tmem191	ENSMUSG00000055692	2.90718	1.19312	2.0377
Dse	ENSRNOG00000000824	-2.58822	-0.343692	1.56704
Pdxk	ENSRNOG00000049937	-2.56712	-0.778489	2.83473
Traf3ip2	ENSRNOG00000000595	-2.7358	-0.0205318	2.26727
Pfkl	ENSRNOG00000001214	-0.975859	-3.27868	1.76555
Tesc	ENSRNOG00000001128	2.34804	-3.78971	0.935469
Gpn3	ENSRNOG00000001278	0.779551	-1.92724	3.52026
Stx2	ENSRNOG00000000936	1.08031	-1.84721	2.37401
Rbm19	ENSRNOG00000001397	1.09812	-2.43196	2.54608
Glrx5	ENSMUSG00000021102	4.82083	-0.971035	2.17391
Klc1	ENSMUSG00000021288	6.12805	1.64973	3.19279
Tiam2	ENSMUSG00000023800	5.85751	-0.192271	1.61299
Rdx	ENSMUSG00000032050	7.54035	-0.480049	1.47973
Gm38194	ENSMUSG00000102307	5.22551	0.983471	3.13052
Nabp2	ENSRNOG00000023480	4.71459	-1.0331	1.80215
Cep170b	ENSRNOG00000033688	3.99069	1.74979	3.81304
Mmab	ENSRNOG00000049426	0.0899083	-1.84912	1.59197
Eif3h	ENSRNOG00000004252	6.63977	-0.693866	1.74158
Zcchc8	ENSRNOG00000001243	1.66148	-1.55795	2.77282
Impdh2	ENSRNOG00000031965	4.53783	-0.745164	3.14533
Tmem248	ENSRNOG00000000893	2.86957	-1.70215	1.7644
Ift81	ENSRNOG00000001294	1.09718	-2.00379	2.92012
Chst14	ENSMUSG00000074916	2.41596	-0.35066	1.42205
Dxo	ENSRNOG00000000422	-2.43084	-0.40345	1.89938
Hsph1	ENSRNOG00000000902	4.18284	-2.26844	3.5274
2810001G20Rik	ENSMUSG00000087497	2.42333	0.219912	0.207868
LOC498154	ENSRNOG00000001289	0.845955	-2.49086	2.63051
Naalad2	ENSMUSG00000043943	1.51616	-2.24811	1.27711
Hspe1	ENSMUSG00000073676	6.64198	-0.970398	3.60559
Tns1	ENSRNOG00000014182	1.55498	-0.880025	1.68943
Hcn1	ENSRNOG00000055382	0.568002	3.63652	3.85985
Ndp	ENSRNOG00000002960	-0.756746	-1.10001	1.14254
Lrpap1	ENSMUSG00000029103	6.5218	0.703968	3.35733
Atp10d	ENSMUSG00000046808	4.06639	-0.677428	0.852941
Ifrd2	ENSMUSG00000010048	4.26826	-1.41141	1.39219
Erh	ENSMUSG00000021131	7.02533	-0.784379	3.58142
Itga6	ENSMUSG00000027111	6.70474	-0.735372	1.71634
Ffar1	ENSMUSG00000044453	-3.65555	0.139688	1.97836
Rpl15	ENSRNOG00000008140	6.35148	-0.593365	2.32319
Gm10575	ENSMUSG00000073787	0.436333	2.01672	2.11511
N4bp2l2	ENSRNOG00000001108	1.98939	-1.82858	1.64638
ENSRNOG00000069480	ENSRNOG00000069480	-2.77435	0.0509009	2.47318
S100a6	ENSMUSG00000001025	6.64924	-0.490118	1.05135
Arid5b	ENSRNOG00000000635	-2.32171	-1.09806	1.74052
Rtn4rl2	ENSMUSG00000050896	3.0808	1.05634	3.27264
Impdh1	ENSMUSG00000003500	6.54296	1.12024	4.06107
Snd1	ENSMUSG00000001424	8.26819	-0.290535	3.07796
Myt1l	ENSMUSG00000061911	5.17289	0.853954	1.46683
Flnb	ENSMUSG00000025278	6.16186	-0.777871	3.10165
Tmem120b	ENSMUSG00000054434	3.0211	1.83335	3.97441
Ptprm	ENSRNOG00000011700	2.31484	-1.31501	3.31201
Cdk5r1	ENSMUSG00000048895	3.38566	0.953315	1.69723
Eml1	ENSMUSG00000058070	-0.320539	3.80892	2.60649
Chst3	ENSRNOG00000000572	-2.97604	-0.119024	3.6353
Tut4	ENSRNOG00000052062	4.43906	-0.156493	1.49452
Wfdc8	ENSRNOG00000014771	-2.24671	3.36208	1.78253
Tbc1d32	ENSRNOG00000000802	-3.30526	1.48063	1.90754
Lama4	ENSRNOG00000000599	-2.41634	-0.271824	1.89591
Cdk4	ENSRNOG00000025602	6.93144	-0.712004	2.2573
Ngfr	ENSMUSG00000000120	7.51678	-2.07541	0.987574
Pcbd1	ENSRNOG00000000566	-2.72029	0.116119	1.64331
Mgat5b	ENSMUSG00000043857	2.75552	3.07454	1.81436
Gm8091	ENSMUSG00000085915	2.84961	-0.720793	1.67859
Prkrip1	ENSRNOG00000063308	0.999211	-2.56275	2.82665
Papss1	ENSRNOG00000011311	4.68953	-0.629346	1.99112
Sfxn1	ENSMUSG00000021474	6.12987	-0.687269	4.61565
Sirt5	ENSMUSG00000054021	6.37018	0.773093	2.47064
Cct4	ENSMUSG00000007739	9.4754	-0.702245	2.78473
B3glct	ENSRNOG00000061346	1.24846	-1.62412	3.33637
Cacnb1	ENSMUSG00000020882	4.74415	1.40167	3.03124
Tut7	ENSMUSG00000035248	5.05889	-0.888067	2.03319
Abhd2	ENSMUSG00000039202	6.7317	0.811629	2.96135
Ccdc157	ENSMUSG00000051427	4.37219	1.19959	2.37043
Rpl32	ENSMUSG00000057841	8.98243	-0.839842	2.25856
Nos1	ENSRNOG00000001130	-1.50832	-4.40036	3.60504
Itga11	ENSRNOG00000006723	-0.44098	1.72469	2.41477
Ndrg4	ENSRNOG00000012482	5.1274	1.52056	2.46226
Pknox1	ENSRNOG00000001184	-2.41351	-1.07428	2.2311
Gpr158	ENSRNOG00000024832	1.40849	2.32218	3.5308
Cct5	ENSMUSG00000022234	8.60496	-0.496846	1.84816
Cux1	ENSRNOG00000001424	3.18533	-1.06094	2.94119
AABR07044631.2	ENSRNOG00000062276	-3.01451	1.42404	1.08984
Pabpc1	ENSMUSG00000022283	9.55904	-0.626237	1.48834
Tmem249	ENSRNOG00000025497	3.20736	-0.295699	1.97717
Nfatc1	ENSMUSG00000033016	1.25801	1.85967	2.35203
Capn5	ENSMUSG00000035547	6.91897	-0.747921	2.12246
Lrwd1	ENSRNOG00000001429	1.34913	-1.31833	1.4729
Sox9	ENSMUSG00000000567	4.40644	-0.426325	0.764614
Runx1t1	ENSMUSG00000006586	2.78421	2.42229	2.72908
Cd22	ENSMUSG00000030577	-3.1865	5.56549	2.04015
Tmem106a	ENSMUSG00000034947	3.87109	1.1007	1.71542
Arpc1a	ENSRNOG00000000996	3.39516	-1.41516	1.56563
Eif2ak1	ENSRNOG00000001050	2.36151	-1.46182	1.74797
Agpat3	ENSRNOG00000001205	-1.75921	-2.69607	2.07327
Mtus1	ENSRNOG00000010748	4.14095	-0.424243	0.382413
Ctnnbl1	ENSRNOG00000012021	3.53326	-0.165108	1.21311
Agap3	ENSRNOG00000012764	4.19486	1.37111	2.75164
Rps15	ENSRNOG00000024603	7.45282	-0.919065	2.82771
Ppa1	ENSRNOG00000063854	-0.652135	-9.74634	1.64444
Dop1b	ENSRNOG00000051204	2.88944	1.82246	1.74873
Vasn	ENSMUSG00000039646	3.56993	-0.568674	0.968296
Sod1	ENSMUSG00000022982	7.88202	-0.343215	2.44689
Trafd1	ENSMUSG00000042726	4.63708	0.840167	2.82944
Scarb1	ENSRNOG00000000981	1.17341	-1.84796	1.47499
Dlg3	ENSMUSG00000000881	1.73136	-0.398283	0.84844
Ramp2	ENSMUSG00000001240	4.92591	-0.560575	1.2379
Slc6a15	ENSMUSG00000019894	5.19795	-1.1094	1.89357
Dctd	ENSMUSG00000031562	4.08283	-1.39163	2.67504
Iqsec2	ENSMUSG00000041115	3.64913	1.04875	2.85017
Tmem145	ENSMUSG00000043843	5.13839	0.669396	1.39793
Ufsp1	ENSMUSG00000051502	4.18107	1.46125	1.19528
Pcdhb22	ENSMUSG00000073591	2.28606	1.73163	3.00633
Ankrd28	ENSMUSG00000014496	6.30782	-0.533978	1.54813
Gnl1	ENSMUSG00000024429	6.81389	0.347316	2.31072
Phb1	ENSMUSG00000038845	6.23791	-0.850525	1.49815
3222401L13Rik	ENSMUSG00000073590	1.6968	1.11097	1.90427
Slc35f1	ENSRNOG00000000412	-1.89616	-1.64724	2.26151
Marcks	ENSRNOG00000000579	-0.799413	-8.57789	2.37906
Trnp1	ENSMUSG00000056596	4.18306	2.41694	3.25352
Mt3	ENSRNOG00000018958	-2.93266	2.35675	2.83767
Calr	ENSMUSG00000003814	10.1959	0.459316	1.36648
P4htm	ENSMUSG00000006675	2.74036	0.890896	3.03455
Nabp2	ENSMUSG00000025374	6.76526	-0.485821	2.81309
Rpl14	ENSMUSG00000025794	8.46365	-0.730411	1.46755
Nap1l1	ENSRNOG00000003890	7.42879	-0.733242	1.42786
Mgst1	ENSRNOG00000007743	4.19197	-0.578171	2.39774
Rpl34	ENSRNOG00000016387	6.01633	-0.851805	2.28622
Trp73	ENSMUSG00000029026	-2.16138	3.42019	2.54118
Tcta	ENSMUSG00000039461	5.22824	0.623194	0.970908
Plaa	ENSRNOG00000007753	4.65758	-0.390303	1.77987
Vps33a	ENSRNOG00000056889	1.42893	-1.28312	2.29234
ENSRNOG00000066996	ENSRNOG00000066996	0.300576	-2.14261	3.17572
A330094K24Rik	ENSMUSG00000097666	0.649063	2.13281	3.13516
S100b	ENSRNOG00000001295	-2.43699	-0.85944	1.64764
5930403N24Rik	ENSMUSG00000046463	0.341929	0.910129	1.07501
Eif3e	ENSMUSG00000022336	7.81859	-0.370084	2.47212
Mlxip	ENSRNOG00000001255	1.49545	-1.84404	2.45452
Gypc	ENSMUSG00000090523	1.05848	-0.573595	0.661455
Ggta1	ENSRNOG00000019179	1.10184	-0.563691	0.718506
Mpc1	ENSMUSG00000023861	5.86596	0.698094	1.83895
Cuta	ENSRNOG00000000481	-1.88559	-7.2048	3.33612
LOC103694242	ENSRNOG00000007402	4.65371	-0.936504	2.03521
Igfbp4	ENSMUSG00000017493	8.15221	-0.701516	1.62891
Igfbp7	ENSMUSG00000036256	4.57615	-0.724477	0.535964
Ptgr3	ENSMUSG00000049090	5.42614	0.735667	2.05257
9030407P20Rik	ENSMUSG00000097343	2.88921	0.766696	1.13366
Synrg	ENSMUSG00000034940	6.0736	0.620731	1.22563
Nopchap1	ENSMUSG00000020255	6.17433	-0.737848	2.90966
Lynx1	ENSMUSG00000022594	-3.28548	6.26402	1.87358
Pgap4	ENSMUSG00000039611	4.04122	0.944675	1.85666
Mtss1	ENSMUSG00000022353	6.36393	1.61881	3.29511
Stx6	ENSMUSG00000026470	6.11687	0.536117	1.99671
Pcsk2	ENSMUSG00000027419	1.35571	4.06574	2.72518
Rab15	ENSMUSG00000021062	2.04485	0.385222	0.401384
Usp9x	ENSMUSG00000031010	8.57071	0.835453	1.66121
Mob1a	ENSMUSG00000043131	6.8214	-0.572142	2.20445
Foxc1	ENSMUSG00000050295	3.12848	-1.78921	1.90754
Adgb	ENSMUSG00000050994	0.611323	1.83397	1.90253
Rpl24	ENSMUSG00000098274	7.87087	-0.825672	2.79844
Trafd1	ENSRNOG00000001351	2.98248	-1.312	1.87204
Usp30	ENSRNOG00000028556	1.73021	-1.35331	2.6095
Fdps	ENSRNOG00000043377	5.95886	-0.021267	0.589252
Rsrc2	ENSRNOG00000001238	3.00271	-2.02123	2.18803
Rpl10a	ENSRNOG00000000505	-0.802068	-4.14209	1.8727
Fbxo21	ENSRNOG00000001129	2.15994	-1.72487	3.16266
Islr2	ENSMUSG00000051243	6.16434	-0.597399	0.993426
B4galt6	ENSMUSG00000056124	6.49028	-0.114374	1.94806
Wsb2	ENSRNOG00000001135	2.54079	-1.33826	2.23049
Fhod1	ENSMUSG00000014778	3.44063	-1.34179	1.99293
Gpr162	ENSMUSG00000038390	5.17626	1.63827	2.58158
Cyp7b1	ENSMUSG00000039519	-0.781338	2.18856	2.95571
Ahcyl2	ENSMUSG00000029772	6.59218	0.886096	1.83248
Plpp2	ENSRNOG00000000177	2.55424	-0.532776	1.3706
Pdlim3	ENSMUSG00000031636	-1.75162	2.71816	2.35036
H2az1	ENSRNOG00000010306	6.32406	-1.73322	0.995815
2810013P06Rik	ENSMUSG00000099881	3.67684	0.323484	0.224238
Selenow	ENSMUSG00000041571	6.24992	0.401165	1.46999
Pacsin1	ENSMUSG00000040276	6.75851	1.56672	3.63593
Prom2	ENSMUSG00000027376	3.20922	2.09161	2.48737
Mybbp1a	ENSMUSG00000040463	8.14845	-0.825028	3.40925
Src	ENSRNOG00000009495	3.66701	-0.0927223	0.298536
Tmem169	ENSRNOG00000016091	1.30784	2.12535	4.55147
Srsf3	ENSRNOG00000000520	-0.525753	-10.1274	1.84594
Eif3d	ENSRNOG00000005804	7.01573	-0.74503	2.7359
Slc20a2	ENSMUSG00000037656	5.56881	-0.90748	1.01695
Zfp119b	ENSMUSG00000062101	2.33074	0.888766	3.16194
Cttnbp2nl	ENSRNOG00000014479	4.13052	-0.372828	1.4075
Tkt	ENSRNOG00000016064	7.34512	-0.562278	1.05175
Hmgb1-ps4	ENSRNOG00000065098	3.93998	-2.63587	1.31
Ssc5d	ENSMUSG00000035279	5.536	1.45337	2.65044
Phf20l1	ENSMUSG00000072501	5.50273	0.537661	1.21396
Gtf3a	ENSRNOG00000050016	1.43461	-2.59161	2.68032
Tut4	ENSMUSG00000034610	5.94649	-0.287408	1.24342
Cdh4	ENSMUSG00000000305	-3.07441	4.51362	2.68605
Snx8	ENSRNOG00000001258	1.42469	-1.42811	2.85102
Slc25a5	ENSMUSG00000016319	7.61916	-0.31874	1.66811
Cacna1b	ENSMUSG00000004113	6.13368	0.750697	1.47717
Naa25	ENSRNOG00000001350	2.66992	-1.86192	1.67256
Atf6b	ENSMUSG00000015461	5.90086	0.559898	1.70247
Dop1b	ENSMUSG00000022946	4.77099	2.12972	2.038
Ttc39a	ENSMUSG00000028555	2.53234	1.08653	2.27911
Cabp1	ENSRNOG00000001173	0.859986	-3.25036	1.87324
Brpf3	ENSRNOG00000028641	-2.33004	-1.20163	3.18119
Kcnmb2	ENSMUSG00000037610	-3.79369	4.9866	3.02338
Psmb9	ENSRNOG00000000459	-2.90701	-0.126092	3.12949
Gpm6a	ENSMUSG00000031517	-2.18939	4.27315	1.328
Aldh2	ENSRNOG00000037815	1.91558	-2.44865	2.43793
Sumo3	ENSMUSG00000020265	6.85582	-0.30257	2.96505
Vasp	ENSMUSG00000030403	6.17683	-0.123278	2.3149
Gpm6a	ENSRNOG00000010731	-2.62684	6.05874	1.39452
Slc18a1	ENSRNOG00000011992	2.2338	-0.941724	0.790333
Zc3h10	ENSRNOG00000040281	7.21075	-0.790797	1.74762
Unc119b	ENSRNOG00000021725	2.02737	-2.07119	2.48338
Ncstn	ENSMUSG00000003458	7.40079	1.19304	2.75883
Mta1	ENSMUSG00000021144	5.95456	-0.672819	2.68801
Foxo6	ENSMUSG00000052135	1.89459	3.31303	3.47468
Ergic3	ENSMUSG00000005881	6.71428	0.529517	1.86493
Eif2s2	ENSMUSG00000074656	8.43435	-0.563514	1.74092
Ssrp1	ENSMUSG00000027067	8.04351	-0.955172	1.86376
Vps26a	ENSRNOG00000030683	-1.76386	-7.77425	1.95582
Tspan15	ENSRNOG00000046204	-3.00608	1.15521	1.86406
Ranbp6	ENSMUSG00000074909	5.10172	0.191311	0.245835
Tbx3	ENSRNOG00000008706	1.32137	-4.00229	4.0632
Zhx3	ENSRNOG00000027988	1.82795	1.78769	4.61751
Ltbp1	ENSRNOG00000033090	2.61115	-2.59115	0.733147
Cdh15	ENSMUSG00000031962	1.14818	0.433803	0.616486
Smarcd3	ENSMUSG00000028949	2.11042	1.53152	2.33412
Tango6	ENSMUSG00000041949	3.32281	-0.541993	1.07961
Cdk5r2	ENSMUSG00000090071	4.66853	1.05716	1.53127
Sigmar1	ENSRNOG00000014604	4.25962	-0.506374	1.65797
Igf1r	ENSMUSG00000005533	5.30753	-0.136811	0.787967
Abcg3l2	ENSRNOG00000064381	1.22247	-0.469434	1.14446
Zfp523	ENSMUSG00000024220	5.90343	0.58772	1.51065
Efnb1	ENSRNOG00000006877	4.11832	-0.395276	2.29814
Crebl2	ENSMUSG00000032652	3.68822	0.595666	1.21304
Hs3st2	ENSMUSG00000046321	1.19304	3.86525	2.4329
Lnx2	ENSRNOG00000000955	1.08286	-1.94768	2.59475
Ano6	ENSMUSG00000064210	6.25442	-0.495147	1.30782
Gm4366	ENSMUSG00000107383	8.18774	-0.591561	2.29799
Epm2aip1	ENSMUSG00000046785	4.97006	1.23969	1.9154
Fam181b	ENSMUSG00000051515	4.58838	-1.87323	0.681975
Dach1	ENSRNOG00000008834	1.23178	3.10819	2.27835
Myg1	ENSRNOG00000013343	3.41607	-0.527074	4.35515
Ahcy	ENSRNOG00000017777	4.25375	-0.854502	1.19755
Os9	ENSMUSG00000040462	8.14182	1.04674	2.29072
Ccng1	ENSMUSG00000020326	6.19898	0.376629	1.63855
Eif3l	ENSMUSG00000033047	8.02896	-0.364236	2.09234
Arvcf	ENSMUSG00000118669	6.58012	-0.0576686	0.353833
Dzank1	ENSMUSG00000037259	3.72989	1.08473	1.33481
Gabbr1	ENSRNOG00000000774	-1.02082	-7.08035	4.66571
Desi1	ENSRNOG00000005577	6.00627	0.748034	1.71983
Tfip11	ENSRNOG00000000663	2.4574	-2.01243	3.14902
Uhmk1	ENSMUSG00000026667	7.38656	0.551245	2.23616
Lzts3	ENSMUSG00000037703	3.68591	1.3203	2.26609
Pcdhb8	ENSMUSG00000045876	-0.0360342	1.20536	1.76839
C230013L11Rik	ENSMUSG00000117171	0.920985	1.69802	2.9677
Zfp358	ENSRNOG00000000974	1.12713	-1.27644	2.18206
Polr2j	ENSRNOG00000001430	1.74611	-1.8678	2.09126
Slc39a14	ENSRNOG00000009832	3.23597	-0.100047	0.496496
Cnpy1	ENSMUSG00000044681	-3.5511	-0.347399	1.66218
Ipmk	ENSRNOG00000000609	-2.23383	-0.480954	2.27694
Rab3d	ENSMUSG00000019066	5.83968	1.32425	2.75431
Txnl1	ENSMUSG00000024583	7.22155	-0.370482	1.82439
Gpx1	ENSRNOG00000048812	2.76532	-0.141352	0.31207
Gmps	ENSRNOG00000051151	4.51744	-0.549917	2.22485
Macroh2a2	ENSMUSG00000020086	0.0309551	-4.3905	2.06397
Hspa9	ENSMUSG00000024359	9.59714	-0.639617	2.25505
Zscan21	ENSRNOG00000039234	1.33044	-1.58242	2.47633
Med13l	ENSRNOG00000001120	2.30248	-1.79811	2.10278
Thy1	ENSMUSG00000032011	-2.79495	5.89744	1.19948
P3h1	ENSMUSG00000028641	2.79398	-0.494892	0.829181
Nup43	ENSMUSG00000040034	5.37235	-0.995357	1.85362
Dctn1	ENSMUSG00000031865	7.47551	0.684477	1.75499
Cgref1	ENSMUSG00000029161	2.22713	1.45283	2.22961
Dusp10	ENSMUSG00000039384	2.73615	1.38501	2.03121
Itga7	ENSRNOG00000007905	2.52858	1.98642	2.23976
Ccdc22	ENSMUSG00000031143	3.13036	-0.0149693	0.285662
Amd1	ENSMUSG00000075232	7.45793	-0.556618	2.44629
Gm10499	ENSMUSG00000073403	-3.12315	-3.43181	0.427243
Lrrc75b	ENSRNOG00000046428	-2.75779	-0.00958605	1.92163
Ptdss1	ENSRNOG00000052289	5.75636	-0.497941	2.76107
Pgd	ENSMUSG00000028961	6.35135	-0.202974	1.69377
Cyren	ENSMUSG00000046806	2.02883	-0.420243	0.739905
Syt1	ENSMUSG00000035864	7.26779	2.36132	3.1819
Adcy9	ENSMUSG00000005580	3.1213	0.911232	2.16559
Impa2	ENSRNOG00000018516	1.87459	-1.12739	1.04602
Kcnh7	ENSMUSG00000059742	2.04411	1.15584	1.84099
Tas1r2	ENSRNOG00000061876	3.78138	1.55004	4.26118
Ahcy	ENSMUSG00000027597	7.38158	-0.888572	1.31566
Igdcc3	ENSMUSG00000032394	2.82075	0.946761	1.95666
Naca	ENSMUSG00000061315	9.19347	-0.354674	2.35083
Kctd10	ENSRNOG00000047896	2.65458	-1.45912	1.51975
Shmt2	ENSMUSG00000025403	7.9368	-0.703408	1.61907
Gusb	ENSRNOG00000000913	1.58148	-2.50149	1.1012
Camta2	ENSMUSG00000040712	5.47069	1.08355	1.90065
Lrch4	ENSRNOG00000001402	1.73299	-1.36955	1.78479
Zfp938	ENSMUSG00000062931	4.225	0.433034	0.900838
Smpdl3b	ENSMUSG00000028885	3.87707	-1.63541	1.26258
Chordc1	ENSMUSG00000001774	5.99148	-0.300763	0.968702
Bean1	ENSMUSG00000031872	-1.69048	3.90223	1.87104
Mtus1	ENSMUSG00000045636	5.85142	-0.377638	0.978714
Cgref1	ENSRNOG00000007923	2.63082	0.949272	4.52537
LOC100360940	ENSRNOG00000008548	0.672581	-1.90865	3.53543
LOC120099223	ENSRNOG00000068306	3.11179	-2.89734	1.69917
Klhdc10	ENSRNOG00000010267	3.36319	-1.05713	1.55984
Ring1	ENSRNOG00000000467	-2.27721	-1.72349	1.96115
Gprasp1	ENSRNOG00000049985	3.70452	0.99365	2.52106
Gdi1	ENSMUSG00000015291	9.39382	1.08954	2.85533
Mrps30	ENSMUSG00000021731	5.65386	-0.641251	2.29879
Rps24	ENSRNOG00000010189	7.99212	-0.593571	3.03961
Lzts1	ENSMUSG00000036306	4.04878	1.27299	2.42064
Fam120a	ENSMUSG00000038014	6.525	-0.42999	2.59305
Dlk2	ENSMUSG00000047428	1.28603	1.53697	2.41495
Usp6nl	ENSRNOG00000017644	4.54149	1.09941	2.64787
Lrrk1	ENSMUSG00000015133	2.9472	-2.32034	2.48934
Rps24	ENSMUSG00000025290	9.4317	-0.644797	2.59202
Rufy3	ENSMUSG00000029291	6.86538	0.975736	1.89248
Gnb3	ENSMUSG00000023439	4.26423	0.31251	0.412489
Cpne6	ENSRNOG00000018399	-2.90816	5.91852	2.20336
Itpr3	ENSRNOG00000052795	-1.57234	-2.50386	1.74929
Ctsd	ENSMUSG00000007891	9.48967	-0.125221	0.469681
Sv2a	ENSMUSG00000038486	4.2474	1.47313	2.63026
Ckb	ENSMUSG00000001270	5.04898	1.0836	2.24253
Prelid1	ENSMUSG00000021486	6.9848	-0.605495	2.28954
Tbc1d15	ENSRNOG00000003889	5.19495	-0.563132	2.8411
Gm37375	ENSMUSG00000102683	9.24289	1.03401	2.49745
Wdr4	ENSRNOG00000001181	-3.02484	0.337035	2.06629
Trim7	ENSMUSG00000040350	2.21428	1.78018	3.11947
Polr3h	ENSRNOG00000004471	3.35158	-0.461961	2.58459
Pycr3	ENSRNOG00000021638	6.20234	-0.875346	2.37272
Inka2	ENSRNOG00000015691	-1.87783	3.88844	3.43483
Stx7	ENSMUSG00000019998	5.74262	0.520561	3.76968
Osgep	ENSMUSG00000006289	4.85455	-0.475066	2.13478
Gm11613	ENSMUSG00000085586	2.1868	0.829105	1.05394
Gars1	ENSMUSG00000029777	9.25655	-0.461817	1.74766
Ascc3	ENSRNOG00000037604	-2.53273	-0.860764	2.229
Scpep1	ENSMUSG00000000278	7.49253	-0.730198	2.00154
Fbxl16	ENSMUSG00000025738	7.87467	0.972575	2.09994
Sapcd1	ENSRNOG00000000858	-2.985	1.0619	1.00181
Rnf34	ENSRNOG00000001331	1.70094	-1.19686	2.87504
Rps23	ENSMUSG00000049517	8.19802	-1.23941	2.7917
Prss57	ENSMUSG00000020323	-1.67675	3.41921	2.60343
Stk19	ENSRNOG00000048929	-2.86559	-0.261029	2.071
Caskin1	ENSMUSG00000033597	6.92941	0.972276	1.70285
Ppard	ENSRNOG00000000503	-1.80222	-1.65611	2.88399
Tango6	ENSRNOG00000022524	2.52827	-0.879313	2.01996
Srm	ENSMUSG00000006442	6.84279	-0.592167	2.87072
Ston2	ENSMUSG00000020961	-0.999827	0.681883	1.74195
Rims3	ENSMUSG00000032890	6.91181	-0.602613	2.33024
Cited2	ENSMUSG00000039910	6.63574	0.563763	1.63787
Vmn1r139	ENSMUSG00000074311	1.42888	1.55612	2.6497
Gm16001	ENSMUSG00000085433	9.42706	0.922989	2.77856
Gm15767	ENSMUSG00000086021	-3.42271	4.12548	2.88878
Pop5	ENSRNOG00000001199	1.10801	-2.64801	2.41438
Orai1	ENSRNOG00000001336	0.42555	-1.51855	3.13358
Rabggtb	ENSRNOG00000009992	4.85397	-1.044	1.63825
Mfsd4b1	ENSRNOG00000024543	-3.01702	0.577049	1.80783
Rpl9	ENSRNOG00000028449	6.52749	-0.528064	1.87365
Zfp280b	ENSRNOG00000028441	-2.19076	-1.29592	1.28839
Rwdd2a	ENSMUSG00000032417	1.79228	0.524085	2.94595
Paxx	ENSMUSG00000047617	4.09838	1.08821	1.72751
Fhod1	ENSRNOG00000054625	1.87128	-1.69007	1.38316
Ficd	ENSMUSG00000053334	4.57798	0.801743	2.31756
Anp32b	ENSMUSG00000028333	8.29165	-0.755741	3.25311
Dnajb14	ENSMUSG00000074212	4.85156	0.651259	1.17813
Dvl3	ENSMUSG00000003233	5.31035	0.863564	2.40093
Gstm7	ENSMUSG00000004035	1.09103	1.5806	2.31604
Gm38246	ENSMUSG00000103464	6.41047	0.54142	1.56647
Cs	ENSRNOG00000023520	6.09527	-0.450279	1.95001
Mrpl13	ENSRNOG00000004401	3.64531	-0.688063	2.62037
Ubxn10	ENSMUSG00000043621	-0.132444	2.35017	2.97076
Jund	ENSMUSG00000071076	6.48225	1.17716	1.58215
ENSRNOG00000066953	ENSRNOG00000066953	0.036026	-5.32389	1.58572
Rps9	ENSMUSG00000006333	8.8724	-0.628777	1.5345
Gfm1	ENSRNOG00000012873	3.39829	-0.686981	2.36219
ENSRNOG00000070948	ENSRNOG00000070948	2.89567	-0.631119	3.16862
Gm9259	ENSMUSG00000113332	-2.87134	4.8619	1.65268
Cacna1d	ENSRNOG00000013147	-2.02988	2.50946	1.78247
Acp6	ENSMUSG00000028093	2.80008	-1.03111	1.47133
Kirrel3	ENSRNOG00000009772	0.829615	1.43408	3.80105
Nup93	ENSRNOG00000018564	4.86634	-0.486832	1.25316
Csde1	ENSRNOG00000061058	6.16091	-0.444154	2.79077
Neu1	ENSRNOG00000032942	-2.32436	-1.04893	1.72424
Kcnh3	ENSRNOG00000057315	0.628709	1.84264	3.27193
Nrxn2	ENSMUSG00000033768	7.36858	1.24889	2.88211
Mtrr	ENSMUSG00000034617	5.72688	-1.18245	4.056
ENSMUSG00000121769	ENSMUSG00000121769	7.40982	-0.830147	1.67378
Actg1	ENSMUSG00000062825	11.0206	-0.710768	1.39758
Tcn2	ENSMUSG00000020432	4.27682	1.80638	1.7433
Scn1a	ENSRNOG00000053122	0.040023	-2.10046	3.22866
Gng13	ENSMUSG00000025739	0.732685	0.964385	0.969131
Dock10	ENSMUSG00000038608	2.6274	-0.360337	0.400334
Aimp2	ENSRNOG00000001044	2.15625	-1.93679	3.21689
Comt	ENSRNOG00000001889	3.10784	-0.414566	0.99403
Susd2	ENSMUSG00000006342	1.23532	3.94145	3.44442
Emc9	ENSMUSG00000022217	3.37382	1.15515	2.28428
Npc1l1	ENSMUSG00000020447	-0.460346	2.68108	3.57922
Ehd3	ENSMUSG00000024065	4.63466	1.12061	1.63268
Slc4a10	ENSMUSG00000026904	1.06822	0.797079	0.879813
Zbtb18	ENSRNOG00000004423	5.75776	0.541779	2.24527
Bcas2	ENSRNOG00000018783	3.0605	-0.781441	1.65263
Rps8	ENSRNOG00000054626	7.43886	-0.551603	1.42432
Ran	ENSMUSG00000029430	8.97791	-0.562048	1.428
Gm37170	ENSMUSG00000103170	-2.15562	0.942183	0.849482
Rpl30l2	ENSRNOG00000032825	7.02293	-0.775232	2.1847
Atn1	ENSRNOG00000060594	4.67797	0.439253	1.87054
Gm15501	ENSMUSG00000087412	7.06377	-0.490501	2.28182
Eda	ENSRNOG00000032208	-3.78664	3.964	2.49202
Mab21l2	ENSMUSG00000057777	5.9035	1.49984	2.25169
Trrap	ENSRNOG00000025244	3.23824	-0.991815	1.98965
Unc5a	ENSRNOG00000059840	2.64329	1.56243	1.87116
Pld3	ENSMUSG00000003363	7.47	1.469	3.56519
Slc29a3	ENSRNOG00000000568	-2.99265	-0.00144197	2.47219
Nrbp1	ENSRNOG00000050570	3.56863	0.738326	1.98972
Rnf25	ENSMUSG00000026171	4.81764	0.553339	1.51848
Zfp37	ENSMUSG00000028389	3.86776	0.544658	1.61507
Cbfa2t3	ENSMUSG00000006362	3.97115	1.973	2.07384
Pram1	ENSRNOG00000008378	2.26338	-0.88063	1.07599
Galr2	ENSMUSG00000020793	1.19154	2.28409	3.00632
Acp6	ENSRNOG00000017494	0.803308	-0.477933	1.03439
Mrpl23	ENSMUSG00000037772	2.52383	-0.908724	2.18239
Rtca	ENSRNOG00000014575	4.17789	-0.778491	2.06551
Rab11fip4	ENSMUSG00000017639	3.13403	0.523749	0.900619
Efna3	ENSMUSG00000028039	3.94716	1.52253	3.80251
Rpl18a	ENSMUSG00000045128	9.39189	-0.767763	2.65288
Efna5	ENSMUSG00000048915	5.99664	1.33395	3.53095
C12h12orf43	ENSRNOG00000001185	2.96175	-1.3054	2.08352
Klc1	ENSRNOG00000011572	5.75117	1.45708	3.28693
Cd248	ENSMUSG00000056481	4.01458	2.32967	2.46236
Plppr4	ENSMUSG00000044667	3.71791	0.858081	1.25852
Tmem217rt	ENSMUSG00000105867	1.86766	0.855081	1.45262
Itga1	ENSRNOG00000053550	1.32541	-1.98264	2.1482
Negr1	ENSRNOG00000021410	-0.378306	2.10165	2.87622
Adh5	ENSRNOG00000046357	4.85012	-0.743532	2.17165
Cep57l1	ENSRNOG00000000303	-2.48178	-0.632578	1.38521
ENSMUSG00000121777	ENSMUSG00000121777	9.63262	-0.642211	2.5679
Mgat4a	ENSRNOG00000018276	1.56271	0.724629	1.12496
Fndc3a	ENSRNOG00000014478	3.73062	0.97569	4.14383
Mospd1	ENSMUSG00000023074	1.60349	0.787129	0.937728
Smpd1	ENSMUSG00000037049	5.9983	1.07042	3.69012
Gprasp1	ENSMUSG00000043384	7.37495	1.18984	2.40692
Phf1	ENSRNOG00000000480	-3.03304	0.545824	2.10654
Rpl14	ENSRNOG00000019007	6.19289	-0.706905	1.27292
Slc27a4	ENSMUSG00000059316	6.308	0.955627	2.60033
Ppid	ENSMUSG00000027804	6.58445	-0.903436	3.19552
Gm46620	ENSMUSG00000118012	2.68648	1.64014	2.58284
Wfs1	ENSRNOG00000005108	2.93905	0.766738	1.74268
Ddx51	ENSRNOG00000037480	1.32548	-2.3395	2.30184
RT1-DMa	ENSRNOG00000066773	-3.20656	0.83736	2.00352
Upp1	ENSRNOG00000004972	0.51074	-0.347739	0.390957
Lrtm2	ENSMUSG00000055003	-0.693963	2.44803	2.51652
Celsr3	ENSRNOG00000053889	2.09972	1.12071	1.80866
Tspan14	ENSRNOG00000010813	3.14466	0.0274129	0.0768463
Stxbp5	ENSMUSG00000019790	6.46786	1.32881	2.71228
Gm6526	ENSMUSG00000091698	-2.50603	1.63148	1.59268
Gper1	ENSRNOG00000001287	-3.07951	1.0902	0.186874
Fam216a	ENSRNOG00000031731	1.64982	-1.90551	2.63403
Sfmbt2	ENSRNOG00000029235	2.17611	0.637328	1.53618
Fam13c	ENSMUSG00000043259	4.30789	-0.0882938	0.486288
Fam43a	ENSMUSG00000046546	4.8756	-0.297337	1.00374
C030034I22Rik	ENSMUSG00000073374	1.31086	0.579242	0.866511
Git1	ENSMUSG00000011877	7.34803	-0.243432	1.45641
Rprml	ENSMUSG00000046215	3.54336	1.89006	2.3667
Timm9	ENSMUSG00000021079	4.78062	-0.734797	2.32613
Arhgap22	ENSMUSG00000063506	3.14387	-0.635753	1.76036
Gm17396	ENSMUSG00000079669	-1.16007	2.00691	3.02501
Htr3a	ENSMUSG00000032269	2.6356	0.0436368	0.0187695
Ddx50	ENSRNOG00000000396	-1.0849	-6.91471	3.14985
Tcn2	ENSRNOG00000004280	4.81713	0.587235	1.74419
Srcin1	ENSMUSG00000038453	5.10253	1.05186	1.29379
Smc3	ENSMUSG00000024974	7.18134	-0.34358	2.93593
Rpl14-ps1	ENSMUSG00000046721	5.93904	-0.757227	1.50323
Clip1	ENSRNOG00000001247	2.53284	-1.29577	2.0479
Arl6ip4	ENSRNOG00000001080	1.89268	-2.23293	2.29321
Cyc1	ENSRNOG00000012457	6.6359	-0.708439	2.49808
Wnt10a	ENSMUSG00000026167	-0.223747	4.48251	3.16458
Neurod4	ENSMUSG00000048015	-3.4428	0.342175	1.42486
Rad1	ENSRNOG00000018063	1.81785	-1.20647	2.42659
Sirt1	ENSRNOG00000051592	-1.87438	-2.07576	3.58613
Dagla	ENSMUSG00000035735	4.24408	1.20526	1.61706
Snrpd1	ENSMUSG00000002477	6.20553	-0.911363	2.79044
Klhl28	ENSMUSG00000020948	4.29	0.309385	0.653748
Enho	ENSMUSG00000028445	3.31617	1.02343	3.47552
Magea10	ENSMUSG00000043453	-1.1465	3.05149	2.79114
Gm57382	ENSMUSG00000119981	0.545705	0.7576	0.933046
Fbln2	ENSRNOG00000007338	-2.40316	-3.72158	2.07163
Nuak1	ENSRNOG00000008061	2.60034	-0.972488	1.83106
Ahcyl1	ENSRNOG00000018569	5.05002	-0.617414	1.81112
Rbbp4	ENSRNOG00000021492	5.3972	-0.538321	1.74719
Nudcd1	ENSRNOG00000024929	4.16832	-0.662036	3.43941
Selenom	ENSMUSG00000075702	5.99151	0.66406	1.80696
Hscb	ENSRNOG00000037508	-0.304321	-2.34484	2.66491
Tmem65	ENSMUSG00000062373	5.51864	0.898586	3.64746
Gjc1	ENSMUSG00000034520	2.13156	0.787304	1.41305
D630003M21Rik	ENSMUSG00000037813	-1.55204	3.15936	3.07129
Gm42653	ENSMUSG00000106549	-1.33709	2.0332	1.76167
Rtl5	ENSMUSG00000049191	2.98556	1.68104	2.40974
Tmem176b	ENSRNOG00000008465	-2.8164	3.74937	2.37693
Alyref2	ENSMUSG00000060244	2.06338	0.479255	0.722575
S100a4	ENSMUSG00000001020	-0.720279	-1.03669	0.714525
Dnajc16	ENSMUSG00000040697	5.42433	0.922365	2.30058
Kcnj4	ENSMUSG00000044216	1.13239	1.33331	1.92227
Smim18	ENSMUSG00000094500	-1.04953	1.07909	1.9329
Brd4	ENSRNOG00000006770	5.02898	-0.456427	2.1833
Psmg1	ENSMUSG00000022913	4.32877	-0.264705	1.94512
Nudt3	ENSRNOG00000061176	0.625462	-4.44046	3.30783
Bex1	ENSMUSG00000050071	0.822905	0.898612	1.76176
Sh3rf1	ENSRNOG00000010358	4.07156	-0.336472	0.46033
Galnt3	ENSMUSG00000026994	4.39851	-1.83118	3.47678
Cpsf4	ENSRNOG00000000985	1.5362	-2.76976	2.50315
Magea13	ENSRNOG00000003532	2.66271	1.16984	1.57718
Ankrd44	ENSRNOG00000021384	-0.500409	1.29446	2.12192
Robo2	ENSRNOG00000029598	2.91388	2.83899	2.42349
Sinhcaf	ENSRNOG00000049943	3.25486	-0.899956	2.11778
Unc5c	ENSRNOG00000029071	5.02631	-0.291277	1.12411
Snap91	ENSMUSG00000033419	6.73177	1.1771	2.48593
8430429K09Rik	ENSMUSG00000034587	4.15238	0.237181	0.262904
Ablim1	ENSMUSG00000025085	2.88857	1.18955	1.53578
Bcl7c	ENSMUSG00000030814	5.72347	0.453504	1.21019
Zcchc9	ENSMUSG00000021621	4.96585	-0.666992	1.96171
Tnfsfm13	ENSMUSG00000018752	2.56964	1.86235	2.92171
Pcdh20	ENSMUSG00000050505	-0.742025	3.4001	4.01273
Rpl23a	ENSMUSG00000058546	9.36201	-0.723558	1.55333
Nrbp2	ENSMUSG00000075590	3.77901	0.870372	1.44269
Bak1	ENSRNOG00000000485	-2.69497	-0.68915	2.70062
2610008E11Rik	ENSMUSG00000060301	3.60194	1.01192	2.09383
Ddx55	ENSRNOG00000001043	1.81099	-2.15134	2.20229
Arhgef12	ENSMUSG00000059495	6.2486	0.361429	0.836541
Lrrn3	ENSMUSG00000036295	6.25516	0.998341	1.67796
Plpp3	ENSRNOG00000008116	2.27608	-0.907902	2.19389
Il13ra1	ENSMUSG00000017057	2.39957	1.94782	3.20224
Ly75	ENSMUSG00000026980	3.66398	-0.870164	1.59094
Adss2	ENSMUSG00000015961	5.62458	-0.118172	0.353279
Ola1	ENSMUSG00000027108	6.72432	-0.685323	2.03969
Lrpap1	ENSRNOG00000009313	4.81476	0.352168	0.784213
Akap17b	ENSRNOG00000009746	2.61146	1.23361	2.25159
G730013B05Rik	ENSMUSG00000097694	4.21276	-1.22948	2.88479
Naf1	ENSMUSG00000014907	3.76357	-1.06179	2.66054
Pomc	ENSMUSG00000020660	2.64623	-0.0783684	0.310201
Pold2	ENSMUSG00000020471	6.94893	-0.821877	1.52275
Zfpm1	ENSRNOG00000043077	4.16893	-0.252282	0.547016
Ctla2a	ENSMUSG00000044258	2.83207	-2.55877	0.587602
P2rx4	ENSRNOG00000001300	0.107782	-1.3545	2.15886
Hsd17b12	ENSMUSG00000027195	6.98544	-0.209536	1.08634
Slc29a2	ENSMUSG00000024891	3.09095	-0.514689	1.96022
G6pdx	ENSMUSG00000031400	7.53463	-0.564194	1.41893
Cntn2	ENSMUSG00000053024	-2.82592	3.35519	1.86196
Kpna5	ENSRNOG00000030109	-3.12706	0.576332	2.23556
Frmpd3	ENSRNOG00000065509	1.22482	0.553577	0.54053
Eif3e	ENSRNOG00000027690	6.22187	-0.576278	1.59661
Ndrg4	ENSMUSG00000036564	5.14481	2.14276	2.02556
Lamtor2	ENSRNOG00000019908	3.79752	-0.829407	3.49647
Lrp1	ENSRNOG00000025053	6.19025	-0.365506	0.912217
BC031181	ENSMUSG00000036299	6.29597	0.193576	0.185729
Ctso	ENSMUSG00000028015	4.14874	0.346331	0.465042
Mepce	ENSRNOG00000001387	2.39952	-1.91497	1.92118
Nmd3	ENSRNOG00000009310	3.77599	-0.645598	3.60468
Mfsd13a	ENSMUSG00000025227	4.51116	-0.135399	1.65415
Kcnc3	ENSMUSG00000062785	2.99075	0.411576	0.951264
Dennd1b	ENSRNOG00000011063	2.54396	1.01584	2.69999
Pxn	ENSMUSG00000029528	5.32276	0.996624	2.40547
Ruvbl1	ENSMUSG00000030079	5.91314	-0.612453	3.05787
Cdkn2a	ENSMUSG00000044303	5.35279	-0.912338	0.838784
Carns1	ENSMUSG00000075289	2.2799	1.81578	1.74497
Atp5pb	ENSRNOG00000064742	5.88631	-0.55493	2.80655
Chd7	ENSRNOG00000006689	4.77189	0.959452	1.49759
Epha10	ENSMUSG00000028876	2.42669	2.06109	1.91006
Slit2	ENSRNOG00000003840	3.66463	0.860699	1.68797
Ptpn14	ENSMUSG00000026604	-1.8309	2.28678	1.87665
2810402E24Rik	ENSMUSG00000099966	1.71696	-0.15797	0.259869
Vcan	ENSMUSG00000021614	5.24933	-1.18982	1.05741
Tmem14c	ENSMUSG00000021361	4.64541	-0.811079	2.32447
Gm26549	ENSMUSG00000097217	-0.0113322	1.02511	1.68316
Sh3rf1	ENSMUSG00000031642	4.32623	-0.309382	0.845009
Zfp717	ENSRNOG00000014331	2.3293	0.531886	1.52036
Aldh18a1	ENSMUSG00000025007	7.75797	-0.795069	2.29687
St6gal1	ENSRNOG00000001823	1.78605	-1.2962	2.51895
Chst1	ENSRNOG00000007989	-1.02051	3.91348	2.4182
Nectin1	ENSMUSG00000032012	5.46655	0.712708	1.26042
Psph	ENSMUSG00000029446	6.51364	-0.781463	2.34971
Rpl7a	ENSMUSG00000062647	10.176	-0.693842	1.51602
Vwa7	ENSMUSG00000007030	2.10947	2.12666	1.96263
Ptch2	ENSMUSG00000028681	0.309217	4.25937	1.33788
Zfp330	ENSMUSG00000031711	5.82566	-0.693313	3.27306
Rps6	ENSRNOG00000007663	8.1878	-0.630305	1.84974
Gstcd	ENSRNOG00000011669	2.12822	-0.954276	2.41697
Noc4l	ENSRNOG00000037478	1.48579	-1.91011	2.41891
Rpl18a	ENSRNOG00000018795	8.18732	-0.525943	2.4326
Psmb2	ENSRNOG00000011463	5.22878	-0.601197	2.07292
Ddit4	ENSRNOG00000057078	-0.759794	-3.92786	1.52129
Ddx41	ENSMUSG00000021494	4.30222	-0.800223	1.54703
Gigyf1	ENSRNOG00000001410	1.69455	-1.50552	2.67557
Rpl13	ENSRNOG00000015335	7.31145	-0.711285	1.78318
C030014I23Rik	ENSMUSG00000060380	-0.231413	1.27245	1.83037
Basp1	ENSRNOG00000066065	6.15125	1.1548	2.35327
Slc40a1	ENSMUSG00000025993	1.24953	3.30603	1.8175
Il34	ENSMUSG00000031750	1.10609	3.32363	3.86507
Cnst	ENSRNOG00000002710	5.06539	1.2387	2.52225
Lrig1	ENSRNOG00000012952	2.79325	-0.2929	0.460787
Msh5	ENSRNOG00000000857	-3.05957	0.306978	2.21973
Ppl	ENSMUSG00000039457	-2.85252	2.66227	2.89741
Tmem151a	ENSMUSG00000061451	4.62828	1.45907	1.74068
Papola	ENSMUSG00000021111	6.46777	-0.802539	2.78009
Ppm1h	ENSRNOG00000004314	1.75178	-1.70884	2.81549
Pla2g3	ENSRNOG00000025121	2.38217	-0.0998409	0.0624536
Suco	ENSRNOG00000026542	5.19051	1.07908	2.3853
Rasl10a	ENSMUSG00000034209	0.962337	1.79156	2.38069
Gpkow	ENSMUSG00000031148	5.05333	0.478268	1.38475
Rpl27a	ENSMUSG00000046364	7.96481	-0.685314	2.63393
Lrguk	ENSMUSG00000056215	0.939588	0.0887864	0.0314853
Ostc	ENSRNOG00000023322	4.43702	-0.675009	1.74435
Chga	ENSRNOG00000052549	6.02763	1.45661	2.62504
Hdgf	ENSRNOG00000042261	5.30225	-1.31424	1.45911
Zfp365	ENSRNOG00000000638	-1.69881	-5.90541	2.40195
Ptges3	ENSMUSG00000071072	8.79461	-0.544277	2.31377
Atp5f1d	ENSRNOG00000014625	5.69145	-0.713067	3.01774
Ip6k3	ENSMUSG00000024210	-0.262127	2.97649	2.71164
Plxna4	ENSMUSG00000029765	4.41601	1.08904	1.57937
Mthfd2	ENSRNOG00000010833	5.16723	-0.734997	1.66792
Gzmm	ENSRNOG00000030530	-1.23856	1.84734	2.51707
Rps6	ENSMUSG00000028495	9.14409	-0.659822	1.68487
Dars1	ENSRNOG00000003743	6.25172	-0.325621	1.26286
Itga8	ENSRNOG00000016538	-0.522519	-1.52508	1.18126
Pptc7	ENSRNOG00000021440	1.80808	-1.5553	1.86708
Stx2	ENSMUSG00000029428	5.35095	1.00376	2.22151
Tuba4a	ENSMUSG00000026202	4.4716	-1.27175	1.27625
Rps7	ENSMUSG00000061477	8.40801	-0.784263	2.31017
Tgfbi	ENSMUSG00000035493	1.47902	-3.24537	0.590038
RGD1559982	ENSRNOG00000070467	-1.89228	1.99897	2.46881
Brinp3	ENSMUSG00000035131	-3.40351	-0.504987	1.6533
Selenon	ENSRNOG00000017078	4.86985	0.354369	0.939762
Axin2	ENSMUSG00000000142	3.85402	0.105145	0.109904
Ybx3	ENSMUSG00000030189	7.48255	-1.27556	1.51227
Smagp	ENSMUSG00000053559	3.76239	-0.525304	1.24294
Fdps	ENSMUSG00000059743	6.06959	0.143685	0.120664
Rgs2	ENSRNOG00000003687	2.52732	-1.55932	1.4104
Slc39a10	ENSMUSG00000025986	7.5439	-0.148229	1.31573
Psmb7	ENSMUSG00000026750	7.98639	-0.497495	1.99625
Angptl6	ENSMUSG00000038742	3.43922	-0.602517	1.96196
Mest	ENSMUSG00000051855	9.54177	-1.11382	0.68163
Foxo3	ENSRNOG00000000299	-2.83121	-0.294743	1.88126
Tmlhe	ENSRNOG00000000729	-1.5702	-3.58496	4.74806
Wnt10b	ENSMUSG00000022996	1.52131	2.20626	2.17169
Rif1	ENSMUSG00000036202	5.54622	-0.920457	2.68812
Edem3	ENSMUSG00000043019	6.28369	1.0088	1.82694
Serbp1	ENSRNOG00000005890	5.76411	-0.636167	2.90651
Setdb1	ENSRNOG00000021143	4.79975	-0.732882	2.29626
Kalrn	ENSRNOG00000001706	-1.91457	3.65284	2.68429
Gm56936	ENSMUSG00000120732	2.94265	1.00101	1.52995
LOC100359922	ENSRNOG00000006283	7.05159	-0.702207	1.79256
P4htm	ENSRNOG00000020249	0.820179	1.33229	3.47511
AI506816	ENSMUSG00000105987	6.48141	-0.936889	0.960862
1110065P20Rik	ENSMUSG00000078570	4.06865	0.476379	1.98446
Zfpm1	ENSMUSG00000049577	5.53025	-0.485286	1.02557
Slc25a5	ENSRNOG00000039980	6.4425	-0.384587	2.16449
Asap1	ENSRNOG00000058733	4.87847	0.921345	3.03437
Cd320	ENSRNOG00000006901	5.32317	-0.581605	2.4605
Gm33887	ENSMUSG00000121042	2.36343	1.34487	2.04453
Crtc1	ENSMUSG00000003575	5.25452	0.646664	1.11856
Itpr1	ENSMUSG00000030102	5.08979	-1.0812	1.78062
Psmb8	ENSRNOG00000000456	-2.68962	-0.863146	1.60697
Lpl	ENSRNOG00000012181	3.97645	-1.59792	0.81471
Scarb2	ENSMUSG00000029426	8.63275	0.824753	2.35711
Hax1	ENSRNOG00000045647	5.1441	-1.11109	1.64145
Fabp3	ENSMUSG00000028773	-0.634446	0.686171	0.653948
Dkc1	ENSMUSG00000031403	5.18368	-1.19496	1.90418
Cth	ENSMUSG00000028179	4.724	-0.918874	1.98236
Myl6b	ENSMUSG00000039824	4.06428	-0.500741	0.79234
Rpl22	ENSRNOG00000028747	6.34961	-1.13532	2.51926
Palmd	ENSRNOG00000058609	2.35293	-0.544526	0.592922
Fmr1nb	ENSMUSG00000062170	-0.879494	2.62154	2.51555
Camsap3	ENSRNOG00000000986	-0.257526	-2.05109	1.3847
Lurap1l	ENSMUSG00000048706	3.29055	1.60766	1.52081
Col26a1	ENSMUSG00000004415	-1.07027	3.26951	2.68107
Gpr153	ENSMUSG00000042804	4.35946	1.907	2.41719
Cacnb3	ENSMUSG00000003352	6.69043	0.69477	2.86516
Rps20	ENSMUSG00000028234	7.38793	-0.552243	1.11555
AABR07039336.2	ENSRNOG00000003025	1.89383	0.72608	2.20948
Impa2	ENSMUSG00000024525	4.48279	-2.18299	0.628053
Tom1l2	ENSMUSG00000000538	7.20762	0.634072	1.13448
Tlr5	ENSMUSG00000079164	1.61047	2.87551	1.38992
Ctps1	ENSMUSG00000028633	5.56981	-0.687423	1.33707
Dgki	ENSMUSG00000038665	3.86368	-0.165946	0.524096
Mmp24os1	ENSMUSG00000074649	5.49957	0.732799	1.02998
Phyh	ENSMUSG00000026664	4.06244	0.0217956	0.134215
Synj2	ENSMUSG00000023805	6.66976	-0.656432	0.757106
Galk1	ENSMUSG00000020766	5.47057	-0.579752	0.763369
Prmt3	ENSMUSG00000030505	5.01191	-0.65866	2.83466
Xpot	ENSMUSG00000034667	8.495	-0.41388	1.57194
Amdhd2	ENSMUSG00000036820	4.33098	0.0567143	0.0369494
Garin5a	ENSMUSG00000051113	1.98421	0.654528	0.785669
Fhl1	ENSRNOG00000000875	1.40357	0.390105	0.766101
Gm10605	ENSMUSG00000097974	2.6753	1.89478	3.47547
Hivep2	ENSMUSG00000015501	5.56635	0.449741	1.08414
Rpl3	ENSMUSG00000060036	6.10417	-0.912167	1.40941
Rpl31	ENSRNOG00000013508	5.41624	-0.672409	2.12591
Fancc	ENSMUSG00000021461	2.16288	-0.906002	1.7154
Itgbl1	ENSMUSG00000032925	2.61454	0.941738	1.51437
Tln2	ENSMUSG00000052698	4.60057	0.592288	0.4361
Magt1	ENSMUSG00000031232	5.53694	1.21195	2.74458
Mrps6	ENSMUSG00000039680	5.26646	0.0552875	0.0382403
Tp53inp2	ENSRNOG00000018225	3.77245	1.70826	2.92253
Foxn2	ENSMUSG00000034998	5.36781	-0.169228	0.888138
Eif2b1	ENSRNOG00000001039	2.03985	-2.04251	2.63362
Mroh7	ENSRNOG00000058870	-2.33816	2.3825	2.37317
Ppm1f	ENSRNOG00000037909	4.23161	-0.640488	0.408519
Insr	ENSMUSG00000005534	5.65525	-0.501974	1.12625
Mcm7	ENSRNOG00000001349	3.20156	-3.3448	2.30812
Steap3	ENSMUSG00000026389	3.40791	-1.79567	0.489129
B430319G15Rik	ENSMUSG00000103622	0.00155765	1.82629	2.1147
Fermt2	ENSMUSG00000037712	6.89667	-0.0568117	0.758749
Ulk2	ENSMUSG00000004798	4.63809	0.647252	1.60128
F2rl2	ENSMUSG00000021675	1.27687	1.02483	0.604681
Rps4x	ENSMUSG00000031320	9.91101	-0.869344	3.08942
Gars1	ENSRNOG00000011052	6.29329	-0.667825	1.82417
Timm8b	ENSMUSG00000039016	5.48111	0.116002	0.145511
RGD1308147	ENSRNOG00000015523	3.47972	0.834243	2.12614
Ppp1r37	ENSMUSG00000051403	5.59325	0.898931	1.75674
Tsfm	ENSRNOG00000048843	3.85847	-0.509887	2.90161
Mical2	ENSMUSG00000038244	3.60972	1.82459	1.83141
AW011738	ENSMUSG00000078349	1.54795	1.29254	1.59069
Creb3l2	ENSRNOG00000012826	3.92054	-0.287772	0.574526
Tsx	ENSRNOG00000037919	1.5836	0.723462	1.97216
Ube2d3	ENSRNOG00000013741	6.02424	-0.513016	3.94536
Pcdhb3	ENSMUSG00000045498	2.86206	0.633381	0.67987
Naa12	ENSMUSG00000024571	6.18879	-0.234142	1.67413
Rpl6	ENSMUSG00000029614	9.53936	-0.437506	1.29951
Myl12b	ENSMUSG00000034868	5.62665	0.301009	0.722616
Prkn	ENSMUSG00000023826	-0.98277	2.44704	2.58577
Tmed8	ENSMUSG00000034111	5.19277	0.645066	1.88666
Mtrfr	ENSRNOG00000001073	0.711256	-1.6852	2.9184
Ptcd1	ENSRNOG00000000987	1.42832	-1.91479	2.25186
Lman2	ENSMUSG00000021484	6.51794	-0.559213	3.02763
Ccdc57	ENSMUSG00000048445	2.27717	0.735875	2.58545
Eme2	ENSMUSG00000073436	4.40279	0.866225	1.78597
B3galt5	ENSMUSG00000074892	-3.044	3.25221	2.17919
Marchf8	ENSRNOG00000012297	3.05774	0.71586	1.62457
Lhx4	ENSRNOG00000003595	1.63852	1.75428	1.84908
Rgl2	ENSRNOG00000000474	-1.07457	-8.80567	1.79701
Calr	ENSRNOG00000003029	8.90733	0.994401	2.16487
Nfasc	ENSMUSG00000026442	-0.0233239	0.356587	0.206659
Shisal1	ENSMUSG00000062760	5.90359	0.414075	0.621805
Ago4	ENSMUSG00000042500	2.37331	1.47662	3.1039
Prdx1	ENSRNOG00000017194	6.73147	-0.680444	1.15662
Atp6v0c-ps2	ENSMUSG00000080242	6.89737	0.699435	2.73581
Trp53bp1	ENSMUSG00000043909	6.04076	0.842013	2.21016
Rbmxl1	ENSRNOG00000062375	5.21914	-0.624843	1.43424
Gm49654	ENSMUSG00000113184	2.24784	1.02094	1.33963
Slc10a7	ENSRNOG00000011991	4.18478	-0.273331	2.34463
Mrps17	ENSRNOG00000000926	-0.829067	-0.507583	1.92804
Rexo4	ENSRNOG00000027867	3.50376	-0.587124	1.96146
Itgb4	ENSMUSG00000020758	2.50784	-0.653079	0.264285
Armcx3	ENSRNOG00000025730	4.08183	0.991827	1.82594
Klhl32	ENSMUSG00000040387	0.763795	2.39733	4.04314
Golga3	ENSRNOG00000037437	2.28403	-1.86045	2.11387
Psma5	ENSMUSG00000068749	6.23883	0.00148007	0.436882
Tmem121b	ENSMUSG00000094626	2.2027	1.96326	1.89266
Cops7a	ENSMUSG00000030127	7.0752	-0.70501	2.7207
Myc	ENSMUSG00000022346	6.26747	-1.96354	2.29225
Fxr1	ENSMUSG00000027680	6.87339	-0.421745	3.91964
Gm56517	ENSMUSG00000120144	4.26458	-0.609974	0.567642
Acsl4	ENSMUSG00000031278	5.51649	0.233474	0.327606
Gm57403	ENSMUSG00000120312	0.969954	1.36125	2.63474
Dcaf8l	ENSMUSG00000035395	6.71739	0.441053	0.946999
Nudcd2	ENSMUSG00000020328	6.27547	-0.710219	1.74929
Sigmar1	ENSMUSG00000036078	4.5412	-0.497919	2.27293
Pclo	ENSMUSG00000061601	-1.50336	2.81818	2.00365
Pkia	ENSMUSG00000027499	4.03555	0.738184	4.93678
Rbm20	ENSMUSG00000043639	2.44511	0.943378	1.12368
Gm44706	ENSMUSG00000108425	-3.32747	3.55523	2.14852
Vdac3	ENSMUSG00000008892	7.59588	-0.664503	1.79115
Brsk2	ENSRNOG00000020021	-1.23108	1.83244	2.45419
Tacc2	ENSMUSG00000030852	6.30242	-0.154985	0.782959
Rpl8	ENSMUSG00000003970	9.7981	-0.626927	1.41623
Mtrex	ENSMUSG00000016018	6.69737	-0.526799	3.052
Trpv4	ENSRNOG00000001195	-0.502661	-1.30376	1.33733
Rbbp4	ENSMUSG00000057236	8.5552	-0.529234	2.50886
Rpl3-ps1	ENSMUSG00000084349	9.62077	-0.723311	1.43556
Prorp	ENSMUSG00000021023	4.19529	-0.866999	2.4819
Mmp9	ENSMUSG00000017737	2.35723	2.97376	1.69035
Asl	ENSRNOG00000000903	1.62491	-2.01713	0.858542
Ctps1	ENSRNOG00000009963	5.26399	-0.91274	2.65509
Tmc3	ENSMUSG00000038540	-1.84482	6.46021	1.68391
Stxbp1	ENSMUSG00000026797	7.28714	1.27704	3.66297
Sesn1	ENSRNOG00000000302	-2.76591	0.21034	2.7495
Scn9a	ENSMUSG00000075316	3.86372	2.40771	2.385
Taf9b	ENSRNOG00000061102	2.2368	0.806703	1.52889
Prdx6	ENSMUSG00000026701	6.29999	-0.632168	1.13818
Plppr2	ENSMUSG00000040563	6.35937	0.780327	2.68578
Vamp7	ENSRNOG00000008372	2.35478	-1.51427	2.04899
Ext2	ENSMUSG00000027198	5.73515	-0.470112	2.17851
Dusp22	ENSMUSG00000069255	2.82711	0.507662	3.11485
Map3k12	ENSMUSG00000023050	5.78983	1.19067	3.21871
Rps23-ps1	ENSMUSG00000100755	8.16073	-1.20579	2.2024
Pald1	ENSRNOG00000000561	-2.46503	-0.587525	1.1652
Eif3d	ENSMUSG00000016554	8.68654	-0.485097	2.95747
Fam161b	ENSMUSG00000021234	2.06302	0.286591	0.721925
Hectd4	ENSMUSG00000042744	5.77209	1.05358	1.59026
1500026H17Rik	ENSMUSG00000097383	-2.1863	1.82835	4.32899
Tmem117	ENSRNOG00000006068	2.36883	-0.68763	0.834978
Ampd2	ENSRNOG00000019240	4.50864	-0.0864554	0.857015
Slc4a1	ENSMUSG00000006574	-2.18036	3.0918	1.89244
Uhrf2	ENSMUSG00000024817	6.51283	-0.613428	1.83074
Sh3bgrl3	ENSMUSG00000028843	6.68308	0.269553	0.436433
Stx1b	ENSMUSG00000030806	3.94491	1.35853	2.50591
Celf5	ENSMUSG00000034818	3.86537	1.59309	3.67944
Gap43	ENSMUSG00000047261	7.33866	0.60273	1.93796
Gm10501	ENSMUSG00000073415	0.958847	0.463866	1.11257
Pde2a	ENSMUSG00000110195	1.85741	3.23838	1.87719
Prpf38b	ENSRNOG00000020438	4.05487	-0.49259	2.55757
Erp29	ENSRNOG00000001348	2.84393	-1.5259	1.22508
Cnih4	ENSRNOG00000003717	4.4364	-0.0242393	0.988904
Rpsa	ENSMUSG00000032518	9.8444	-0.855561	1.39701
Apol9a	ENSMUSG00000057346	0.425153	3.5474	2.2027
Bcar3	ENSRNOG00000013737	2.07253	-1.3902	1.7647
Prim1	ENSRNOG00000031993	4.97518	-2.20892	0.911387
Dnah10	ENSRNOG00000052704	1.48599	-1.50225	1.84563
Pi4ka	ENSRNOG00000060045	3.73319	1.17509	3.24352
Mtbp	ENSMUSG00000022369	4.74855	-1.05585	1.3409
Adgra2	ENSMUSG00000031486	3.17273	-1.52069	2.3247
Mfsd14b	ENSMUSG00000038212	5.12462	-0.605303	2.05704
Tub	ENSMUSG00000031028	6.46278	-0.670705	1.8965
Mt2	ENSMUSG00000031762	0.353538	-0.520661	1.25017
Synm	ENSMUSG00000030554	3.39352	2.17799	2.98339
Zfp319	ENSMUSG00000046556	4.99931	0.649092	1.76198
4930447M23Rik	ENSMUSG00000087674	0.845064	1.06964	1.31846
Fermt2	ENSRNOG00000009102	4.75504	-0.624255	2.35151
Prps1	ENSMUSG00000031432	5.75431	-1.07786	3.65232
Stk36	ENSMUSG00000033276	1.01027	1.42411	2.14389
Cep350	ENSMUSG00000033671	4.67792	0.83463	1.70423
Fam117a	ENSMUSG00000038893	1.53539	2.18963	1.86264
Klc3	ENSMUSG00000040714	2.10481	3.40866	3.18045
Rpl11	ENSMUSG00000059291	9.32712	-0.581299	1.8688
Mad1l1	ENSRNOG00000001265	0.622522	-2.03286	2.19473
Syt1	ENSRNOG00000006426	3.80507	2.73188	3.0517
Catsper4	ENSRNOG00000016312	-2.80397	2.94791	1.75824
Clic1	ENSRNOG00000029682	-0.603959	-4.34811	1.13877
Arhgap27	ENSMUSG00000034255	2.51159	1.71259	3.63128
Krt8	ENSMUSG00000049382	1.11893	5.2118	1.62408
Arf3	ENSMUSG00000051853	8.27639	0.827784	1.31737
AABR07038690.1	ENSRNOG00000003345	-2.80567	2.25551	2.33794
Fh	ENSRNOG00000003653	4.85249	-0.697899	1.98304
B630019K06Rik	ENSMUSG00000052364	0.928787	1.59433	2.63101
U2af1	ENSMUSG00000061613	7.00239	-0.56756	2.17098
Rgs9bp	ENSMUSG00000056043	-0.33326	0.828362	1.10903
Fkbp7	ENSMUSG00000002732	3.01786	-0.636341	1.35283
Rpl35	ENSRNOG00000014272	6.2912	-0.665794	3.00989
Tph1	ENSMUSG00000040046	1.65108	2.27484	2.39581
Slc8a2	ENSMUSG00000030376	5.76458	1.64464	3.29639
Ssb	ENSMUSG00000068882	7.94895	-0.784663	2.15482
ENSRNOG00000069030	ENSRNOG00000069030	3.99532	-0.776918	1.29634
Scai	ENSMUSG00000035236	4.35502	0.296935	0.726337
Mical1	ENSRNOG00000000307	-3.04228	0.972374	1.00914
Tatdn3	ENSMUSG00000026632	3.72151	0.438508	1.1219
Iqsec1	ENSMUSG00000034312	3.65587	1.81034	2.54335
F8a	ENSMUSG00000078317	2.79215	1.52589	2.35228
Eif3m	ENSMUSG00000027170	6.9269	-0.646078	2.31939
Chek2	ENSMUSG00000029521	3.85277	-1.35391	2.18261
Kcnh3	ENSMUSG00000037579	0.173174	1.87472	1.93645
Usp33	ENSRNOG00000011294	4.5844	-0.51828	3.67544
Tnrc18	ENSRNOG00000024482	1.83819	-1.40558	2.06586
Eif4h	ENSMUSG00000040731	9.54131	-0.210249	1.69988
Rpl32	ENSRNOG00000010746	6.16713	-0.56774	2.3168
Scube3	ENSMUSG00000038677	2.28345	2.37103	2.3142
Dimt1	ENSRNOG00000013596	3.09304	-0.475186	1.63839
Tent5b	ENSMUSG00000046694	0.246913	3.96912	1.89021
Rgl1	ENSMUSG00000026482	3.78772	1.07621	2.72331
Igip	ENSMUSG00000110185	4.38501	1.02714	1.24548
Ccdc13	ENSMUSG00000079235	-1.45453	1.92293	2.73762
C2cd2l	ENSMUSG00000032120	5.66424	0.917774	3.80004
Afp	ENSMUSG00000054932	-1.44048	2.96592	3.88053
Eif3i	ENSRNOG00000047185	5.70572	-0.463384	1.15408
Rhox5	ENSMUSG00000095180	7.79523	-0.000143498	0.70143
Ap4m1	ENSRNOG00000001353	1.37028	-2.02672	2.12803
Gnl3	ENSMUSG00000042354	6.72988	-1.17917	3.32324
Ffar2	ENSMUSG00000051314	-2.01914	4.54248	1.23081
Gm6793	ENSMUSG00000121776	8.48847	-0.673717	1.2499
Tcp1	ENSMUSG00000068039	9.67961	-0.634417	1.1779
Esd	ENSRNOG00000009512	3.27963	-0.601043	1.05136
Grk6	ENSMUSG00000074886	4.87902	-1.01684	1.04577
Zswim1	ENSMUSG00000017764	4.66828	0.448384	1.89101
Magel2	ENSMUSG00000056972	5.29794	2.77377	1.99932
Dmxl2	ENSRNOG00000009170	3.77963	0.845851	1.63303
Nrbp2	ENSRNOG00000029535	2.29121	1.22054	1.8351
Srrt	ENSRNOG00000048277	2.3155	-2.27683	1.2468
Pcdhb11	ENSMUSG00000051486	5.65536	1.43754	1.84559
Spsb3	ENSMUSG00000024160	5.35572	0.261228	1.81698
Trak1	ENSMUSG00000032536	5.66418	0.922669	5.33275
Gm47113	ENSMUSG00000111465	-0.815125	1.4974	1.47144
Tcf15	ENSMUSG00000068079	-1.56552	3.0872	3.03564
Tmem19	ENSMUSG00000069520	5.69197	0.396435	1.13894
1700008J07Rik	ENSMUSG00000101225	1.21844	0.248372	0.161448
Wipi2	ENSRNOG00000001114	1.91123	-2.1423	2.58666
Etv5	ENSRNOG00000001785	4.45317	-0.404361	2.89346
Draxin	ENSRNOG00000008911	-2.26605	4.99839	2.25641
Rita1	ENSRNOG00000037720	0.76589	-2.51676	1.72533
Cnbp	ENSRNOG00000010239	6.3982	-0.631429	2.90098
2300009A05Rik	ENSMUSG00000032403	2.89143	-0.084241	0.205109
Cpsf2	ENSMUSG00000041781	5.24287	-0.746165	2.3067
Map4k3	ENSMUSG00000024242	5.56706	0.604248	1.30504
Pnma8a	ENSMUSG00000041141	5.63954	1.20113	2.3356
Rab9b	ENSRNOG00000047960	2.08361	1.84416	3.68077
Tubb5	ENSRNOG00000061216	0.893691	-7.36036	1.02436
Rps14	ENSRNOG00000018774	6.88201	-0.679376	3.43459
Eno1b	ENSMUSG00000059040	8.14296	-0.799358	0.917266
Vdac2	ENSRNOG00000013505	5.22547	-0.404974	1.77783
Dennd2b	ENSMUSG00000031024	-2.13522	4.89431	1.4335
Plekhg6	ENSMUSG00000038167	1.38698	2.01832	2.51801
Eif3i	ENSMUSG00000028798	6.79228	-0.338565	1.25076
Rpl11	ENSRNOG00000026260	7.33777	-0.728837	2.95568
A930015D03Rik	ENSMUSG00000092368	9.71848	0.96106	2.60418
Polr2e	ENSRNOG00000013545	4.50319	-0.952319	2.73728
Crlf1	ENSMUSG00000007888	2.52529	1.60876	1.13588
BC048644	ENSMUSG00000074052	1.16162	1.12736	1.22123
Agfg2	ENSRNOG00000001404	0.249863	-1.92448	1.36275
Micu2	ENSRNOG00000011168	3.3904	-0.29657	1.00474
ENSRNOG00000064195	ENSRNOG00000064195	0.11182	0.112483	0.0708415
Disp2	ENSRNOG00000026787	5.57747	1.23967	2.86136
Dcx	ENSMUSG00000031285	-0.142799	3.04212	2.08009
Kank3	ENSMUSG00000042099	3.32576	1.05512	2.28667
Vsig10	ENSRNOG00000022698	1.66866	-1.36481	3.08848
Numbl	ENSMUSG00000063160	5.86816	1.47604	3.01215
Eif2s2	ENSRNOG00000017447	5.45939	-0.362025	1.30835
Nipsnap2	ENSRNOG00000023919	1.90709	-1.24542	1.57212
Tomm20	ENSMUSG00000093904	7.98067	-0.834867	2.77966
Rilpl2	ENSRNOG00000001061	0.902171	-2.33966	2.76984
Mtfr1	ENSRNOG00000021359	4.3166	-0.911105	1.83253
Purb	ENSMUSG00000094483	8.25128	0.176847	0.152042
Lrp12	ENSMUSG00000022305	6.34985	0.891036	2.61731
Cpxm1	ENSMUSG00000027408	3.43682	0.142951	0.169411
Tug1	ENSMUSG00000056579	7.41001	0.516535	0.588416
Slc7a4	ENSRNOG00000001874	-3.45543	3.0219	2.13113
Zfp394	ENSRNOG00000000983	-0.244877	-1.8521	3.66369
Nap1l5	ENSMUSG00000055430	4.00625	0.0674468	0.00726258
Gpr68	ENSMUSG00000047415	2.31832	-1.53841	1.21151
Rps20	ENSRNOG00000029627	6.83899	-0.869322	1.53002
Uqcrb	ENSRNOG00000024967	4.2391	-0.799134	1.12577
Samhd1	ENSMUSG00000027639	5.61835	-0.586586	1.02206
Ece1	ENSRNOG00000014241	3.63144	1.93715	2.85319
Phc3	ENSMUSG00000037652	4.57514	0.534779	1.36736
Lingo3	ENSMUSG00000051067	4.17467	1.20846	1.67292
Rpl3	ENSRNOG00000016896	7.90153	-0.62144	1.22785
Dusp4	ENSRNOG00000011921	5.31525	-0.121806	0.372149
Spata2l	ENSMUSG00000033594	0.834859	1.932	2.74253
Tnfrsf14	ENSMUSG00000042333	-2.78389	4.22465	1.79285
Gm13835	ENSMUSG00000086922	6.04395	-0.263323	1.70579
Yars1	ENSRNOG00000007213	6.71902	-0.858438	2.34787
Rad23b	ENSRNOG00000016137	6.77974	-0.301445	4.76845
Tacc1	ENSRNOG00000016423	4.56091	0.263953	0.840485
Kcnq1ot1	ENSMUSG00000101609	1.84565	1.48426	2.94973
Nup210	ENSRNOG00000005390	2.89549	-0.856423	0.85981
Phf1	ENSMUSG00000024193	5.1093	1.45132	2.93839
Ppm1l	ENSMUSG00000027784	6.79203	-0.303357	0.946592
1110038B12Rik	ENSMUSG00000092203	5.23957	-1.24724	1.42923
Pxn	ENSRNOG00000001149	1.67881	-1.04271	3.22312
Rpl4	ENSMUSG00000032399	10.7086	-0.694596	1.79656
Lipa	ENSMUSG00000024781	2.9955	-0.460973	1.31792
Fis1	ENSRNOG00000001420	2.3651	-1.31476	2.26965
Col13a1	ENSMUSG00000058806	-3.78702	4.27229	1.83544
Rell1	ENSRNOG00000002192	3.87472	-1.0425	0.687899
Fam222a	ENSRNOG00000001198	1.01918	-2.5758	2.27945
Ankrd42	ENSMUSG00000041343	-0.124538	0.961515	1.01542
Zbtb9	ENSRNOG00000026799	-2.90142	-0.257413	1.50802
Ubxn11	ENSMUSG00000012126	2.08656	0.815641	1.03245
Dip2c	ENSRNOG00000015288	4.66327	0.633191	1.27689
Nrn1	ENSRNOG00000050767	4.07751	0.674256	0.568582
Abcg3l4	ENSRNOG00000065003	0.613549	-0.0316895	0.148561
Slc4a7	ENSMUSG00000021733	4.58852	-1.10598	0.845617
Fam20c	ENSRNOG00000001314	1.40969	-2.30734	2.05518
Dipk1a	ENSRNOG00000023533	0.493353	1.44955	2.15214
Serbp1	ENSMUSG00000036371	8.59458	-0.764513	1.82386
Sarnp	ENSRNOG00000030520	4.89776	-0.725152	1.60671
Hes6	ENSMUSG00000067071	4.40209	1.10746	2.44806
Tmem53	ENSMUSG00000048772	-0.469253	2.21758	2.09196
Bsn	ENSMUSG00000032589	5.33746	1.42402	2.04604
Pcsk2os1	ENSMUSG00000086171	-0.360415	2.02068	1.95955
Gabbr1	ENSMUSG00000024462	5.60453	1.72005	1.98312
Smad6	ENSMUSG00000036867	1.6069	-0.605107	0.779551
Daam1	ENSRNOG00000004345	3.37682	0.892114	1.95092
Bloc1s1	ENSMUSG00000090247	5.66364	0.721652	1.19886
Eif4b	ENSMUSG00000058655	9.3078	-0.594849	2.03607
Grip1	ENSRNOG00000004013	1.55855	-1.14405	1.47527
Trpm8	ENSMUSG00000036251	-3.39518	3.89624	1.19194
Eif3h	ENSMUSG00000022312	8.24624	-0.343159	1.38231
Scnn1a	ENSMUSG00000030340	2.30484	0.662695	1.1837
Rusc1	ENSMUSG00000041263	5.41251	1.25452	3.11986
Xkr4	ENSMUSG00000051951	1.92853	1.21475	1.33643
Hspd1	ENSMUSG00000025980	8.95829	-0.947867	2.22111
6430571L13Rik	ENSMUSG00000037977	1.35739	2.13809	2.22719
Card19	ENSMUSG00000037960	4.51006	-0.552575	2.49873
Noa1	ENSMUSG00000036285	5.05461	-0.692836	2.38823
Gm4285	ENSMUSG00000085829	1.18095	0.227989	0.165613
Nfil3	ENSMUSG00000056749	4.80108	-1.50554	3.80767
Patj	ENSMUSG00000061859	4.73639	1.03509	2.62335
Emg1	ENSMUSG00000004268	6.00267	-0.640233	1.45913
Cct2	ENSMUSG00000034024	9.72166	-0.522967	1.20657
Cela1	ENSRNOG00000031930	0.0606909	2.06428	1.7488
Dip2b	ENSMUSG00000023026	5.30274	0.552697	1.1207
Trp53i11	ENSMUSG00000068735	5.83329	1.91735	1.96588
Pde3a	ENSMUSG00000041741	2.56653	0.466681	1.38923
Sstr3	ENSMUSG00000044933	0.530569	3.70066	2.69169
Uchl3	ENSMUSG00000022111	5.54038	-0.635403	2.94007
A930007I19Rik	ENSMUSG00000097855	0.0810428	0.993791	1.29244
Sox5	ENSRNOG00000027869	0.424176	-1.61275	2.23928
Adgra2	ENSRNOG00000012991	3.70376	-0.313061	1.07356
Cacna1a	ENSRNOG00000052707	1.44743	1.35437	1.99829
Rpl22	ENSMUSG00000028936	8.35374	-0.893956	2.29826
Atp6v0c	ENSMUSG00000024121	9.06078	0.593316	2.18339
Qpctl	ENSMUSG00000030407	3.69515	0.483524	2.00334
Eif3m	ENSRNOG00000012738	4.9053	-0.340492	2.28564
Ap5b1	ENSMUSG00000049562	2.18919	0.971678	1.30229
Uqcc2	ENSRNOG00000025909	-2.8745	-5.69647	2.17435
Mrm2	ENSRNOG00000043267	-0.370878	-2.09823	3.41624
Ybx1	ENSMUSG00000028639	8.30647	-0.959727	1.12758
Gm4735	ENSMUSG00000064193	8.09681	-0.706904	0.851126
Slc25a30	ENSMUSG00000022003	5.38945	-0.518439	1.68179
Zfp810	ENSMUSG00000066829	3.23911	0.500993	1.12096
Pcdhb10	ENSRNOG00000029244	1.33252	1.2654	1.8564
Pi4k2b	ENSMUSG00000029186	4.50909	-0.936982	0.577582
Actn3	ENSMUSG00000006457	-1.18572	5.5117	1.82234
Vwa5b2	ENSMUSG00000046613	3.92315	2.42041	2.61715
Iars1	ENSMUSG00000037851	7.36729	-1.07922	1.26773
Gm42860	ENSMUSG00000106044	11.5211	1.05077	2.98595
Pabpc4	ENSRNOG00000015642	5.85562	-0.781859	1.55235
Avl9	ENSMUSG00000029787	5.6942	0.864975	2.12842
Gnb5	ENSMUSG00000032192	4.88846	0.742007	1.31184
Eef2	ENSMUSG00000034994	11.5999	-0.278858	1.60628
Mpp3	ENSMUSG00000052373	5.54443	1.15137	1.72465
Gm15577	ENSMUSG00000086708	-2.28558	3.06751	2.16278
Zmat3	ENSMUSG00000027663	5.28151	0.668116	1.36616
Btf3	ENSRNOG00000016912	6.53733	-0.567145	3.72329
ENSMUSG00000121898	ENSMUSG00000121898	1.62085	1.81313	1.69528
Ninj1	ENSRNOG00000016587	5.68061	-0.754449	1.51736
Scd1	ENSMUSG00000037071	6.42428	-0.0569525	0.156441
Rpsa	ENSRNOG00000018645	7.59485	-0.689768	1.49623
Ppm1f	ENSMUSG00000026181	5.34633	-0.272007	1.14306
Tmem117	ENSMUSG00000063296	-3.79329	5.23739	1.71785
Tspyl4	ENSRNOG00000000547	-2.65098	-1.07016	2.01962
LOC120093525	ENSRNOG00000028837	2.36984	-1.42	3.03801
Zfp963	ENSMUSG00000092260	1.61487	0.89919	1.73849
Gdf11	ENSMUSG00000025352	6.08746	1.40266	2.6756
P2ry6	ENSMUSG00000048779	2.00396	-0.756674	1.8492
Kcnf1	ENSRNOG00000024310	-2.12188	4.21886	1.87603
Myo6	ENSRNOG00000011852	3.94865	-0.219708	0.556024
Nutf2	ENSRNOG00000018945	5.57299	-0.632242	1.92462
Shank3	ENSRNOG00000052296	-0.801556	1.79063	1.66393
Zfp329	ENSMUSG00000057894	3.8336	0.287368	0.478344
Cdh18	ENSMUSG00000040420	-3.01691	2.74989	1.58595
Mphosph9	ENSRNOG00000001074	1.75554	-2.49266	2.67564
Prkx	ENSMUSG00000035725	3.089	0.489072	0.843119
Polr1d	ENSMUSG00000029642	5.77022	-0.251551	1.80588
2810449D17Rik	ENSMUSG00000120362	2.20443	0.74228	0.765275
Nsf	ENSMUSG00000034187	6.84906	0.851178	3.88759
LOC102552000	ENSRNOG00000070106	-0.201281	0.890057	1.27636
Tmpo	ENSRNOG00000008797	7.87863	-0.445346	1.5721
Gm49066	ENSMUSG00000115810	0.389076	0.0115623	0.107347
Shisa4	ENSRNOG00000007369	4.61648	0.763848	2.49633
Pi16	ENSRNOG00000000525	-2.89532	1.15093	0.871266
Prepl	ENSMUSG00000024127	5.32167	0.603089	1.4446
Pnpla2	ENSMUSG00000025509	6.36845	0.467858	1.67448
Rab6b	ENSMUSG00000032549	5.39836	0.938795	1.81321
Car12	ENSMUSG00000032373	5.73844	-1.36954	2.39557
Mpst	ENSRNOG00000000185	3.96444	-0.550218	1.67363
Rps28	ENSRNOG00000042886	5.66858	-0.764905	1.71773
D830050J10Rik	ENSMUSG00000107994	-1.22826	1.16861	1.23268
Gm7666	ENSMUSG00000067547	5.86288	-0.770717	1.04582
Cyb561	ENSMUSG00000019590	6.73329	0.294027	0.463855
Neurod4	ENSRNOG00000008449	1.42804	1.0015	1.60683
Api5	ENSMUSG00000027193	6.92199	-0.553943	2.03375
Psma3	ENSMUSG00000060073	7.0328	-0.557737	2.72733
4933431K14Rik	ENSMUSG00000103715	1.16548	0.527232	0.596352
N4bp2os	ENSMUSG00000106978	-1.68068	1.16425	1.52345
Spry2	ENSRNOG00000010058	3.5546	-0.226689	0.348336
Fn1	ENSMUSG00000026193	6.06436	-2.1134	1.04964
Cnbp	ENSMUSG00000030057	8.89082	-0.711252	2.50325
Lars1	ENSRNOG00000018304	5.13248	-0.926247	2.60401
Wnk3	ENSMUSG00000041245	3.27901	0.946911	2.43422
Ffar3	ENSMUSG00000019429	-2.69621	7.55229	1.20137
Atp1a1	ENSRNOG00000030019	8.67856	-0.203134	0.274576
Naa16	ENSMUSG00000022020	3.20277	-0.88565	1.70998
Cyc1	ENSMUSG00000022551	7.87164	-0.449056	3.47746
Pomt1	ENSRNOG00000010477	2.29156	-0.493413	1.02301
G4	ENSRNOG00000039658	-3.19546	0.415679	2.24435
Nol4l	ENSRNOG00000010417	3.54074	-0.00290455	0.571637
Susd2	ENSRNOG00000033389	-2.95044	0.685014	1.51313
Arf3	ENSRNOG00000054775	6.50941	0.773958	1.44792
Particl	ENSMUSG00000108591	1.49367	1.04336	1.26406
Slc41a2	ENSMUSG00000034591	4.64719	1.57236	2.91042
Jarid2	ENSRNOG00000045918	5.84702	-0.0347779	0.305609
Frem1	ENSRNOG00000022309	-2.07649	0.504529	0.268563
Wnk2	ENSMUSG00000037989	4.68536	-0.523883	2.70257
5430405H02Rik	ENSMUSG00000085741	2.63797	0.602647	0.857155
Slc30a1	ENSRNOG00000004749	3.36343	0.383249	0.365509
Relch	ENSMUSG00000026319	4.82699	0.975759	2.72431
Tle6	ENSMUSG00000034758	3.6965	0.234606	0.265757
Prps2	ENSRNOG00000004160	3.54084	-1.35059	0.991903
Igfbpl1	ENSRNOG00000011320	-3.93599	-0.566328	1.67467
Rfk	ENSMUSG00000024712	5.32053	-0.0738729	0.689811
Sec11c	ENSRNOG00000017036	3.7943	-0.724889	2.02535
Ada	ENSRNOG00000010265	0.878933	-1.19382	0.840896
Pnck	ENSMUSG00000002012	3.27224	3.08378	2.5442
Lpcat1	ENSMUSG00000021608	5.04813	-0.171857	1.61806
Ppfibp2	ENSMUSG00000036528	4.07189	-1.32959	2.15191
Rec114	ENSMUSG00000074269	-0.233125	1.64208	1.27769
Ccl25	ENSMUSG00000023235	2.86955	-0.217464	0.710533
Bzw2	ENSMUSG00000020547	7.2627	-1.08193	1.86324
Ppargc1a	ENSMUSG00000029167	-1.93098	2.69897	2.50354
Gnl2	ENSRNOG00000009430	4.17256	-0.488251	2.59544
Rtl6	ENSMUSG00000055745	4.48013	0.84297	1.31833
Tbc1d31	ENSRNOG00000006103	3.10549	-1.45442	1.2534
Pygo1	ENSMUSG00000034910	3.51813	0.60723	1.52418
Ostm1	ENSMUSG00000038280	6.48644	0.473255	2.14896
Actrt3	ENSMUSG00000037737	-2.27888	5.35187	2.67113
Inpp4a	ENSMUSG00000026113	5.08639	1.47868	2.70383
Itgal	ENSMUSG00000030830	-0.074943	1.53555	1.27445
Gm48368	ENSMUSG00000113890	7.98024	0.99942	2.65511
Brwd1	ENSMUSG00000022914	6.06692	0.352589	0.911837
Rab27a	ENSMUSG00000032202	5.17721	1.22942	1.76596
BC023719	ENSMUSG00000092365	4.21273	0.366192	0.617357
Gm26782	ENSMUSG00000097431	9.571	0.801276	2.35839
Slit1	ENSMUSG00000025020	1.39547	1.12599	1.08609
Hk2	ENSMUSG00000000628	3.04517	-0.987033	0.932125
Rasl12	ENSMUSG00000041696	0.69139	1.6334	3.01912
Zfp362	ENSRNOG00000043364	2.99575	-0.60068	2.78711
Gcc1	ENSMUSG00000029708	5.00629	0.353553	0.609871
Acyp2	ENSMUSG00000060923	3.63428	0.844831	3.25977
Dner	ENSMUSG00000036766	0.645465	3.31514	2.15506
AA414768	ENSMUSG00000083307	2.18195	1.09025	1.82665
mrpl9	ENSRNOG00000020869	3.84018	-0.593914	3.19164
Dcx	ENSRNOG00000047712	-3.90802	5.16508	1.51
Cct7	ENSMUSG00000030007	8.98495	-0.712065	1.22919
Gulp1	ENSRNOG00000003242	1.57782	-0.963232	1.84867
Rpl29	ENSRNOG00000011138	5.64693	-0.853327	1.89074
Asmtl	ENSRNOG00000028166	0.236461	-1.78673	2.86319
Smdt1	ENSRNOG00000070907	4.30853	0.503242	1.84424
Dhcr24	ENSMUSG00000034926	4.94124	-0.128213	0.196183
Pcdhb21	ENSMUSG00000044022	1.54418	1.48835	2.11923
Cers5	ENSRNOG00000052990	5.04956	-0.204418	1.10422
Cadm4	ENSMUSG00000054793	5.43865	0.90654	2.57422
AABR07019209.2	ENSRNOG00000062279	1.76845	0.549906	1.84267
Lysmd4	ENSMUSG00000043831	3.41414	0.270352	0.34104
Bahd1	ENSMUSG00000040007	6.64014	0.795702	2.33293
Chchd2l2	ENSRNOG00000000918	-1.70305	-4.82883	1.9962
Epm2aip1	ENSRNOG00000043006	3.10083	1.15903	1.92066
Zfp605	ENSMUSG00000023284	4.5732	0.226002	0.732146
Rps12	ENSMUSG00000061983	9.08836	-0.782385	1.29541
Kif5a	ENSMUSG00000074657	6.28075	1.11584	2.14031
S100a10	ENSRNOG00000023226	3.47501	-1.7442	0.561018
Rpl31-ps8	ENSMUSG00000067870	7.76882	-0.392508	1.4513
ENSMUSG00000121382	ENSMUSG00000121382	1.4347	2.02365	1.36665
Alkbh2	ENSRNOG00000028584	-0.762832	-2.21575	3.29815
Mnd1	ENSRNOG00000024733	-1.03821	-2.63545	1.20683
4930558N01Rik	ENSMUSG00000120382	1.68808	-0.143179	0.23428
Lmo3	ENSMUSG00000030226	1.30158	2.35432	1.35692
Nova2	ENSMUSG00000030411	6.20139	0.990638	1.64234
Kif1b	ENSRNOG00000057626	5.58285	-0.000421485	0.36847
Pa2g4	ENSRNOG00000004904	6.10555	-1.36009	1.80202
Wdr55	ENSMUSG00000042660	5.0709	-0.750066	2.16271
Pir	ENSRNOG00000003674	2.77562	-0.382864	1.7175
Peli1	ENSMUSG00000020134	6.75624	0.0650605	0.0364244
Kifc3	ENSMUSG00000031788	3.9955	-0.0424821	0.395786
Lamb2	ENSMUSG00000052911	3.31188	-0.416877	0.281419
Lrrc24	ENSMUSG00000033707	5.34016	1.13926	1.67121
ENSMUSG00000121784	ENSMUSG00000121784	8.89451	-0.875252	1.1691
Serhl	ENSMUSG00000058586	4.4705	0.646299	1.92013
Mmp17	ENSRNOG00000023643	0.443952	-1.89397	1.61691
Pkdcc	ENSMUSG00000024247	3.8367	0.980725	3.04567
Cfap119	ENSMUSG00000057176	1.35588	0.780545	1.03109
Stard13	ENSRNOG00000001090	-0.397842	-2.0513	1.03997
Rcc1l	ENSRNOG00000001483	1.17946	-2.17317	2.18495
Itga6	ENSRNOG00000001518	2.84334	-0.407516	0.63141
Nkx6-1	ENSRNOG00000002149	1.23293	1.7554	2.62986
Cdca7l	ENSRNOG00000005410	2.2511	-1.71156	1.08418
Insig1	ENSRNOG00000006859	3.57175	0.381349	0.504364
Snx5	ENSMUSG00000027423	6.56344	-0.71821	1.45249
Suclg2	ENSMUSG00000061838	5.71566	-0.886168	1.04458
Naa10	ENSMUSG00000031388	6.27368	-0.245678	1.12039
Aacs	ENSRNOG00000000967	0.965496	-1.40029	1.47061
Acsl1	ENSMUSG00000018796	5.6065	0.523295	0.979445
Pcyt1a	ENSRNOG00000001762	2.64587	1.1249	2.32275
Clcn4	ENSMUSG00000000605	6.06517	1.06077	1.94732
Gnb5	ENSRNOG00000047799	2.79909	0.92442	2.51119
Lrp12	ENSRNOG00000004152	4.96423	0.86099	2.1674
Etv5	ENSMUSG00000013089	6.61659	-0.219795	0.765759
Golgb1	ENSRNOG00000030314	2.85526	1.37448	2.48166
Abcb7	ENSMUSG00000031333	3.64616	-0.374059	1.68326
Tead3	ENSRNOG00000000506	-3.39203	0.9388	5.58272
Cep83os	ENSMUSG00000097164	4.82327	0.21255	0.270341
Adss	ENSRNOG00000004481	4.85642	-0.372999	0.481215
Mars1	ENSMUSG00000040354	8.12729	-0.473782	1.34166
Hltf	ENSRNOG00000000082	3.83506	-0.660304	0.979833
Lss	ENSRNOG00000054549	-2.09831	-0.62293	1.83019
Rab9b	ENSMUSG00000043463	-0.815965	2.83051	1.89355
Gm43108	ENSMUSG00000104803	8.85699	0.978233	2.93994
Trim41	ENSMUSG00000040365	6.76663	0.429334	0.976751
Smpd3	ENSMUSG00000031906	6.67202	0.565996	0.586423
Akap17a	ENSRNOG00000028211	2.80775	-1.32353	1.83046
Slc9a7	ENSMUSG00000037341	2.2113	1.46678	2.61703
A430005L14Rik	ENSMUSG00000047613	4.46392	-0.742732	3.19248
Rpl15-ps6	ENSMUSG00000057262	-0.504634	-2.23763	1.5638
Man2c1os	ENSMUSG00000086728	-1.47539	0.358377	0.788796
Frmd6	ENSRNOG00000007329	3.07994	-0.418755	0.583288
Slc6a15	ENSRNOG00000027468	4.46059	-0.452834	1.0952
Rpl10	ENSRNOG00000056765	7.92068	-0.242979	1.62306
RT1-M10-1	ENSRNOG00000062809	-2.93349	0.00819852	1.27981
Togaram1	ENSRNOG00000004415	2.60978	0.50035	1.30634
Eif4e	ENSRNOG00000052343	5.69949	-0.725124	1.49058
Mpzl3	ENSMUSG00000070305	0.341122	1.10955	1.54077
Aarsd1	ENSMUSG00000075528	5.71247	-0.590013	1.80412
Tnfrsf1b	ENSRNOG00000016575	2.25745	-0.980483	1.0509
Arhgef10l	ENSRNOG00000050636	3.92228	1.42618	3.5794
Kbtbd11	ENSMUSG00000055675	1.47821	2.7534	3.25956
Rps8	ENSMUSG00000047675	5.84615	-0.596009	0.99985
Fgfr3	ENSMUSG00000054252	5.0823	-0.525121	1.2213
Eno1	ENSMUSG00000063524	7.78042	-0.749799	0.932815
Gm4960	ENSMUSG00000098077	-2.52588	2.95685	3.01829
Prxl2b	ENSMUSG00000029059	-3.89604	4.64182	1.43702
Adcy6	ENSMUSG00000022994	7.16129	-0.0748884	0.445273
Cbarp	ENSMUSG00000035640	6.04507	0.746771	1.24701
Etv6	ENSMUSG00000030199	5.51437	-0.474957	2.24191
Rpl12	ENSRNOG00000016220	6.74135	-0.782707	1.01899
Mmadhc	ENSMUSG00000026766	5.38204	-0.404548	3.74491
Akap5	ENSMUSG00000021057	2.2478	1.63128	2.45792
Rpf1	ENSRNOG00000015969	3.52894	-1.01511	1.5454
Tmtc1	ENSMUSG00000030306	5.20173	1.37265	1.483
Dnai2	ENSMUSG00000034706	-0.252229	1.84148	1.19048
Gm32857	ENSMUSG00000115536	-1.89835	1.98827	1.84154
Palm	ENSRNOG00000009760	5.21636	-0.286804	1.28342
Tmem229b	ENSRNOG00000010646	1.61134	1.06521	2.13221
Txn1	ENSRNOG00000012081	5.70711	-0.812769	0.744342
Zc2hc1a	ENSMUSG00000043542	4.0855	0.845597	2.38624
Vav3	ENSRNOG00000020485	1.79998	-1.19876	2.72935
Calhm5	ENSMUSG00000049872	-0.0146096	0.883357	0.767248
Rims1	ENSRNOG00000011000	-3.65384	3.35104	2.83031
Traf5	ENSRNOG00000047957	1.35965	1.72224	2.49201
Gltp	ENSRNOG00000001192	1.69739	-2.60709	1.4187
Gnaz	ENSMUSG00000040009	4.23483	1.14572	3.15281
Map4k3	ENSRNOG00000007172	2.30842	0.451986	1.41163
Txn1	ENSMUSG00000028367	6.67416	-0.746717	0.850366
Togaram2	ENSMUSG00000045761	1.66081	1.18736	2.34036
4930431P19Rik	ENSMUSG00000121788	0.0768675	0.444383	0.578151
Ipo5	ENSRNOG00000010989	5.55274	-0.77325	1.59359
Sugp2	ENSRNOG00000020269	3.6767	0.412764	0.80368
ENSRNOG00000063496	ENSRNOG00000063496	2.00828	1.40246	2.95014
Sgce	ENSMUSG00000004631	6.16493	-0.574583	1.62181
Rbpms	ENSRNOG00000013328	2.34732	-0.987942	3.24658
Hnrnpf	ENSMUSG00000042079	8.63927	-0.609862	2.98192
Plekhm3	ENSMUSG00000051344	4.90427	0.939713	2.56878
Fam89a	ENSRNOG00000019022	1.49216	3.27655	3.37544
Cracd	ENSRNOG00000002139	3.47204	-0.014407	0.0828835
Antxr2	ENSMUSG00000029338	4.90758	-0.425811	0.882557
4921531C22Rik	ENSMUSG00000085704	0.832393	1.24074	1.74877
Pigx	ENSMUSG00000023791	3.34788	-0.199864	1.55923
Has2	ENSRNOG00000004854	1.68244	-2.21287	1.38637
Rps10	ENSMUSG00000052146	9.68047	-0.507572	2.05763
Prkar1b	ENSMUSG00000025855	4.16494	1.24417	2.17688
Snrnp48	ENSMUSG00000021431	4.44065	-0.62819	1.09343
Mapk1ip1l	ENSMUSG00000021840	7.2947	-0.254654	2.21436
Oga	ENSMUSG00000025220	7.7815	0.360281	3.44953
Tmem255a	ENSMUSG00000036502	-1.1183	1.61735	1.83394
Taok3	ENSRNOG00000001138	0.605245	-2.20652	1.97838
Ncoa1	ENSRNOG00000004068	3.16478	0.767662	2.32693
Zfp612	ENSRNOG00000016971	1.88587	0.989743	1.23241
Snd1	ENSRNOG00000031173	4.9429	-0.172076	1.27636
Tctn3	ENSMUSG00000025008	3.31237	0.429884	0.581285
Jam3	ENSMUSG00000031990	4.55012	-0.135271	1.2305
Pfdn4	ENSMUSG00000052033	5.66036	-0.812621	2.11054
Dyrk4	ENSMUSG00000030345	1.60951	1.2385	1.89807
Gclm	ENSMUSG00000028124	6.04006	-0.552005	2.92818
Gpr162	ENSRNOG00000016143	2.59109	1.67364	3.20979
Rgs7	ENSMUSG00000026527	4.76952	0.880062	2.46099
Prex1	ENSMUSG00000039621	5.6619	1.40733	2.89284
Schip1	ENSRNOG00000009276	2.57001	-0.617415	2.13467
Kifap3	ENSMUSG00000026585	5.74554	0.746379	1.44047
Nup107	ENSMUSG00000052798	6.66085	-0.986851	0.911657
Mtap	ENSRNOG00000006615	3.52147	-0.78599	0.929624
Sync	ENSMUSG00000001333	3.15936	1.76265	2.90791
[truncated: 21,809 more rows]
